# Supplementary material for: Global Analysis of Transcription Start Sites in the New Ovine Reference Genome (Oar rambouillet v1.0)
Source: Front Genet. 2020 Oct 23;11:580580. doi: 10.3389/fgene.2020.580580 (PMC7645153; doi:10.3389/fgene.2020.580580)
Supplement: Supplementary file 14 [file Data_Sheet_1.ZIP]

Archive with 5 entries (5 files):
- BCs_df_ramb1.tsv
- Links_df_ramb1.tsv
- RNA_df_ramb1.tsv
- TSSs_df_ramb1.tsv
- README.txt
