# Supplementary material for: Global Analysis of Transcription Start Sites in the New Ovine Reference Genome (Oar rambouillet v1.0)
Source: Front Genet. 2020 Oct 23;11:580580. doi: 10.3389/fgene.2020.580580 (PMC7645153; doi:10.3389/fgene.2020.580580)
Supplement: Supplementary file 14 [file Data_Sheet_1.ZIP › BCs_df_ramb1.tsv]

seqnames	start	end	width	strand	score	thick.start	thick.end	thick.width	thick.names	balance	bidirectionality	support	txType	txID
NC_040261.1	668868	669643	776	*	12.770504323	669428	669428	1	NC_040261.1:668868-669643	0.9757981023628037	1	19	intergenic	NA
NC_040261.1	2847795	2848304	510	*	83.41327745400002	2848071	2848071	1	NC_040261.1:2847795-2848304	0.987863079673324	24	45	proximal	XM_015098037.2
NC_040261.1	13315794	13316228	435	*	245.6421444459999	13316014	13316014	1	NC_040261.1:13315794-13316228	0.9631223869144725	31	45	proximal	XM_027973511.1
NC_040261.1	13443059	13443521	463	*	814.932002114	13443302	13443302	1	NC_040261.1:13443059-13443521	0.9567739474039749	46	55	promoter	XM_004012044.4;rna-TRNAE-UUC-59
NC_040261.1	14340136	14340583	448	*	10.594829394000001	14340369	14340369	1	NC_040261.1:14340136-14340583	0.9782573296370938	3	23	intergenic	NA
NC_040261.1	14576478	14576905	428	*	166.36521898899997	14576688	14576688	1	NC_040261.1:14576478-14576905	0.9663824495676325	30	51	proximal	XM_027973524.1
NC_040261.1	16968224	16968649	426	*	24.211668902999993	16968439	16968439	1	NC_040261.1:16968224-16968649	0.9998978252122257	4	30	proximal	XM_027973543.1;XM_027973537.1;XM_027973541.1
NC_040261.1	17053893	17054310	418	*	13.005109882000003	17054100	17054100	1	NC_040261.1:17053893-17054310	0.9597670687642557	2	20	intergenic	NA
NC_040261.1	17345172	17345659	488	*	17.065127709999995	17345390	17345390	1	NC_040261.1:17345172-17345659	0.9707591820394226	2	27	promoter	rna-TRNAE-UUC-60
NC_040261.1	17397723	17398210	488	*	1239.6922390399993	17397958	17397958	1	NC_040261.1:17397723-17398210	0.9825072348012496	51	56	promoter	XM_004012055.4;XM_012184390.3;XM_027973546.1
NC_040261.1	21298380	21298895	516	*	834.5638936820012	21298672	21298672	1	NC_040261.1:21298380-21298895	0.9715243338154378	48	54	promoter	XM_004012076.4;XM_004012075.3;XM_012184464.2
NC_040261.1	21714953	21715399	447	*	9.113145287	21715178	21715178	1	NC_040261.1:21714953-21715399	0.9818272905081092	4	21	proximal	XM_015098074.2
NC_040261.1	21899344	21899869	526	*	388.9244242120002	21899656	21899656	1	NC_040261.1:21899344-21899869	0.9692867640381337	45	55	proximal	XR_003590455.1
NC_040261.1	21946262	21946669	408	*	64.871874826	21946464	21946464	1	NC_040261.1:21946262-21946669	0.9545931371254259	23	38	CDS	XM_027973919.1
NC_040261.1	21947398	21947876	479	*	19.353837289999998	21947623	21947623	1	NC_040261.1:21947398-21947876	0.9646530198293947	8	30	intergenic	NA
NC_040261.1	23273761	23274178	418	*	54.16439037500001	23273964	23273964	1	NC_040261.1:23273761-23274178	0.9950063010657032	21	45	proximal	XR_001435199.2;XR_001435200.2;XR_001435201.2;XM_015098085.2;XM_015098084.2
NC_040261.1	23566993	23567439	447	*	6.173332601000001	23567226	23567226	1	NC_040261.1:23566993-23567439	0.956046241675568	1	21	intron	XM_015098087.2
NC_040261.1	23780869	23781281	413	*	91.629420886	23781075	23781075	1	NC_040261.1:23780869-23781281	0.9953268224932337	23	45	proximal	XM_004012091.4;XM_012184513.3
NC_040261.1	23918074	23918512	439	*	34.492072643	23918282	23918282	1	NC_040261.1:23918074-23918512	0.9654376991625133	11	33	intron	XM_015098092.2
NC_040261.1	25607893	25608362	470	*	1287.4878308369994	25608122	25608122	1	NC_040261.1:25607893-25608362	0.9999337768700929	50	55	proximal	XM_027973600.1;XM_004012098.4
NC_040261.1	27169066	27169582	517	*	873.0799087000001	27169374	27169374	1	NC_040261.1:27169066-27169582	0.994141710889386	51	56	proximal	XM_012184557.3;XM_027973605.1;XM_012184547.3;XM_004012116.4
NC_040261.1	28912417	28912943	527	*	1496.5576617570007	28912722	28912722	1	NC_040261.1:28912417-28912943	0.9843021504992795	32	54	promoter	XR_003590470.1;XR_003590468.1;XR_003590469.1;XM_027973613.1;XM_027973614.1;XM_027973615.1;XM_027973618.1;XM_027973619.1;XM_027973611.1;XM_027973612.1;XM_027973616.1
NC_040261.1	29950016	29950458	443	*	19.971267000999998	29950237	29950237	1	NC_040261.1:29950016-29950458	0.9999976609758177	7	23	proximal	XM_027973620.1
NC_040261.1	30188256	30188796	541	*	363.14174442	30188559	30188559	1	NC_040261.1:30188256-30188796	0.9898985045424773	41	53	promoter	XR_003590474.1
NC_040261.1	32040719	32041276	558	*	1009.8697139120002	32040967	32040967	1	NC_040261.1:32040719-32041276	0.9931370493859093	49	56	promoter	XM_027973628.1;XM_004012142.4;XM_012184629.3;XM_027973626.1
NC_040261.1	32228043	32228472	430	*	13.619332072999999	32228251	32228251	1	NC_040261.1:32228043-32228472	0.963493600473279	8	24	intergenic	NA
NC_040261.1	33478959	33479945	987	*	13.753922480999998	33479673	33479673	1	NC_040261.1:33478959-33479945	0.9881882089713901	1	19	intron	XM_027973633.1;XM_015098156.2
NC_040261.1	34139660	34140086	427	*	29.777242078	34139867	34139867	1	NC_040261.1:34139660-34140086	0.9819754694109336	13	40	proximal	XM_027973638.1;XM_027973637.1
NC_040261.1	34440158	34440624	467	*	47.46716330500003	34440393	34440393	1	NC_040261.1:34440158-34440624	0.9930780494825532	22	38	proximal	XM_027973644.1;XM_015098167.2
NC_040261.1	36033253	36033753	501	*	34.21372847100001	36033462	36033462	1	NC_040261.1:36033253-36033753	0.9636216144684964	8	19	intergenic	NA
NC_040261.1	36220260	36220757	498	*	76.78858259700003	36220493	36220493	1	NC_040261.1:36220260-36220757	0.9873620322686509	15	35	intron	XM_015098177.2
NC_040261.1	36259559	36260024	466	*	15.512382379	36259785	36259785	1	NC_040261.1:36259559-36260024	0.9750301485546902	3	23	threeUTR	XM_015098177.2;XM_027973657.1
NC_040261.1	37590714	37591117	404	*	122.58537590300008	37590915	37590915	1	NC_040261.1:37590714-37591117	0.9603134576405118	33	52	proximal	XM_004012164.3
NC_040261.1	37776661	37777083	423	*	8.630088936000002	37776872	37776872	1	NC_040261.1:37776661-37777083	0.9686808738479885	4	26	intron	XM_015098194.2;XM_027973672.1
NC_040261.1	38165588	38166018	431	*	31.844390041999993	38165809	38165809	1	NC_040261.1:38165588-38166018	0.9816847411666776	13	36	proximal	XM_027973678.1;XM_015098196.2;XM_015098197.2;XM_027973679.1
NC_040261.1	38207997	38208401	405	*	60.40417896900003	38208200	38208200	1	NC_040261.1:38207997-38208401	0.9582010677451426	22	44	proximal	XM_015098200.2;XM_015098201.2;XM_015098206.2;XM_015098202.2;XM_015098204.2;XM_027973681.1;XM_015098203.2
NC_040261.1	38452430	38452928	499	*	112.42329130999997	38452706	38452706	1	NC_040261.1:38452430-38452928	0.9850625069764293	31	50	intergenic	NA
NC_040261.1	43072718	43073135	418	*	492.4839107360001	43072927	43072927	1	NC_040261.1:43072718-43073135	0.9960968557349925	27	42	promoter	XM_004012174.4;XM_027973688.1
NC_040261.1	50117848	50118265	418	*	22.594925210999996	50118057	50118057	1	NC_040261.1:50117848-50118265	0.9633938011032165	8	26	intron	XM_012184753.3;XM_027973690.1
NC_040261.1	51228053	51228553	501	*	900.2111758259997	51228278	51228278	1	NC_040261.1:51228053-51228553	0.9882476272417154	46	55	promoter	XM_004012182.4;XM_027973692.1;XM_012184756.3;XM_027973693.1
NC_040261.1	51282552	51283054	503	*	1039.5548233470001	51282765	51282765	1	NC_040261.1:51282552-51283054	0.98233533582450006	50	56	promoter	XM_004012184.4;XM_012184765.2;XM_004012179.4
NC_040261.1	51547791	51548207	417	*	89.23034714299999	51548005	51548005	1	NC_040261.1:51547791-51548207	0.9876898848293449	15	33	proximal	XM_004012185.3
NC_040261.1	54576879	54577284	406	*	126.64726943800002	54577081	54577081	1	NC_040261.1:54576879-54577284	0.9542634054917565	29	48	proximal	XM_027973698.1;XM_027973697.1
NC_040261.1	54808241	54808727	487	*	10.42543622	54808445	54808445	1	NC_040261.1:54808241-54808727	0.9606297402796675	4	20	intron	XM_015098220.2
NC_040261.1	55977381	55977798	418	*	13.119147755	55977590	55977590	1	NC_040261.1:55977381-55977798	0.9618814738995909	1	19	intergenic	NA
NC_040261.1	58714878	58715295	418	*	342.092635775	58715087	58715087	1	NC_040261.1:58714878-58715295	0.9532649941416159	37	53	promoter	XR_001043144.2;XM_012184829.3;XM_012184830.3;XM_004012193.4;XM_004012194.4;XM_012184820.3;XM_012184821.3;XM_012184822.3;XM_012184823.3;XM_012184824.3;XM_012184825.3;XM_012184826.3;XM_012184827.3;XM_012184831.3;XM_012184833.3;XM_012184834.3;XM_027973700.1
NC_040261.1	59778215	59778699	485	*	66.205012975	59778458	59778458	1	NC_040261.1:59778215-59778699	0.9614846175122691	23	42	intron	XM_027973702.1
NC_040261.1	69376722	69377233	512	*	210.94708756400001	69376996	69376996	1	NC_040261.1:69376722-69377233	0.9871887568882993	32	43	proximal	XM_015098234.2
NC_040261.1	73190287	73190737	451	*	5.349597679	73190520	73190520	1	NC_040261.1:73190287-73190737	0.9915651218453285	1	19	proximal	XM_027973900.1;XM_027973899.1
NC_040261.1	77632679	77633096	418	*	250.81244964599995	77632885	77632885	1	NC_040261.1:77632679-77633096	0.9742854643809244	33	52	promoter	XM_027973708.1;XM_015098237.2
NC_040261.1	81244748	81245165	418	*	18.252318808	81244958	81244958	1	NC_040261.1:81244748-81245165	0.9879342566571695	1	19	proximal	XM_027973872.1;LOC114116638
NC_040261.1	83669599	83670115	517	*	14.048729960000003	83669825	83669825	1	NC_040261.1:83669599-83670115	0.9901330382881313	6	23	intergenic	XM_027973728.1
NC_040261.1	84372179	84372680	502	*	21.024254418000005	84372416	84372416	1	NC_040261.1:84372179-84372680	0.9828189821064143	3	20	intron	XM_015098244.2;XM_015098245.2
NC_040261.1	84587643	84588134	492	*	146.11736611799998	84587916	84587916	1	NC_040261.1:84587643-84588134	0.9669099210619367	23	42	proximal	XM_012184878.3
NC_040261.1	85854869	85855353	485	*	37.62675099899998	85855111	85855111	1	NC_040261.1:85854869-85855353	0.9607202375486532	4	25	CDS	XM_004012344.4
NC_040261.1	86435736	86436221	486	*	31.474922097	86435982	86435982	1	NC_040261.1:86435736-86436221	0.9847893306493194	9	35	proximal	XR_003590508.1;XM_015098258.2
NC_040261.1	88885330	88885874	545	*	696.2567415270001	88885581	88885581	1	NC_040261.1:88885330-88885874	0.9945044647777174	48	54	promoter	XM_004012230.4;XM_027973768.1;XM_012184929.3;XM_004012229.3
NC_040261.1	95076299	95076776	478	*	46.82497982300001	95076512	95076512	1	NC_040261.1:95076299-95076776	0.9727836372451726	7	34	intron	XM_027973786.1
NC_040261.1	95078082	95078543	462	*	5877.664170516002	95078316	95078316	1	NC_040261.1:95078082-95078543	0.9526447128544875	52	55	promoter	XM_027973787.1;XM_027973786.1
NC_040261.1	95274318	95274728	411	*	35.00837689399998	95274524	95274524	1	NC_040261.1:95274318-95274728	0.9641935416779033	13	27	proximal	XM_004012238.4
NC_040261.1	95900844	95901285	442	*	38.77578823	95901066	95901066	1	NC_040261.1:95900844-95901285	0.9807209671003666	14	26	proximal	XR_003590551.1
NC_040261.1	96228558	96229072	515	*	24.504869498000005	96228853	96228853	1	NC_040261.1:96228558-96229072	0.9887368622503132	6	20	intergenic	NA
NC_040261.1	96783406	96783919	514	*	556.6685168080002	96783621	96783621	1	NC_040261.1:96783406-96783919	0.9772501504459072	29	51	proximal	XR_003590527.1;XM_027973824.1;XR_001435249.2
NC_040262.1	97050	97567	518	*	10.739948215	97361	97361	1	NC_040262.1:97050-97567	0.9957202754911579	5	19	intron	XM_027973966.1;XM_027973967.1;XM_027973964.1;XM_027973968.1;XM_027973965.1
NC_040262.1	1109202	1109729	528	*	66.49523972300004	1109486	1109486	1	NC_040262.1:1109202-1109729	0.9902905381957045	17	36	intron	XM_027973983.1
NC_040262.1	1369924	1370382	459	*	35.32916117700002	1370146	1370146	1	NC_040262.1:1369924-1370382	0.9670047891445652	15	29	intergenic	NA
NC_040262.1	1397396	1397884	489	*	7.322505342000001	1397633	1397633	1	NC_040262.1:1397396-1397884	0.9620605620526349	3	20	intergenic	NA
NC_040262.1	1398851	1399256	406	*	272.56450702300003	1399053	1399053	1	NC_040262.1:1398851-1399256	0.957749711271265	17	50	proximal	XM_015098989.2
NC_040262.1	1499387	1499806	420	*	32.46509339300001	1499603	1499603	1	NC_040262.1:1499387-1499806	0.9539579737995694	8	23	proximal	XM_027973991.1;XM_027973989.1;XM_027973987.1;XM_027973988.1;XM_027973990.1;XR_003590597.1;XM_027973992.1;XM_015098988.2
NC_040262.1	2065629	2066069	441	*	11.285946316999995	2065834	2065834	1	NC_040262.1:2065629-2066069	0.985296418517238	3	23	proximal	XM_004013149.4;XM_012186616.3
NC_040262.1	5272679	5273114	436	*	2866.4939371449977	5272890	5272890	1	NC_040262.1:5272679-5273114	0.997365003398403	52	56	promoter	XM_027974018.1;XM_027974016.1;XM_027974015.1;XR_003590602.1;XR_003590603.1;XR_003590605.1;XR_003590607.1;XR_003590606.1;XM_027974017.1;XR_003590604.1;XM_015098983.2;XM_004013142.4
NC_040262.1	5626935	5627452	518	*	97.95427273000001	5627244	5627244	1	NC_040262.1:5626935-5627452	0.9929857109778067	20	31	proximal	XM_027974022.1
NC_040262.1	6608840	6609387	548	*	525.5675786050002	6609161	6609161	1	NC_040262.1:6608840-6609387	0.9996431736636462	40	54	promoter	XM_027974042.1;XM_027974043.1;XM_027974040.1;XM_027974041.1;XM_027974039.1;XM_012186560.3
NC_040262.1	6739795	6740323	529	*	47.027477136000016	6740067	6740067	1	NC_040262.1:6739795-6740323	0.997476939692357	15	39	proximal	XM_027974048.1
NC_040262.1	6869268	6869792	525	*	15.803482212999999	6869492	6869492	1	NC_040262.1:6869268-6869792	0.9916008796924094	6	25	promoter	rna-TRNAR-CCU-16;rna-TRNAR-CCU-15;rna-TRNAR-UCG-2
NC_040262.1	6873120	6873537	418	*	36.32443395500002	6873328	6873328	1	NC_040262.1:6873120-6873537	0.9588869767360311	11	33	CDS	NM_001142891.1
NC_040262.1	6877974	6878401	428	*	5107.643997741995	6878188	6878188	1	NC_040262.1:6877974-6878401	0.993299185442994	54	56	promoter	XM_015098962.2;NM_001142891.1
NC_040262.1	6878949	6879433	485	*	8.670507138999998	6879172	6879172	1	NC_040262.1:6878949-6879433	0.9771013675140835	2	21	intron	XM_015098962.2;NM_001142891.1
NC_040262.1	6951958	6952392	435	*	85.950663611	6952180	6952180	1	NC_040262.1:6951958-6952392	0.9793129449691915	10	33	proximal	XM_015098961.2;XM_027974059.1
NC_040262.1	6998360	6998796	437	*	267.313102057	6998573	6998573	1	NC_040262.1:6998360-6998796	0.9701699127940404	32	48	proximal	XM_004013131.4;XM_027974064.1
NC_040262.1	7039258	7039733	476	*	2581.852624396998	7039524	7039524	1	NC_040262.1:7039258-7039733	0.9651198331361552	55	56	proximal	XM_004013128.4;XM_027974063.1;XM_004013129.4
NC_040262.1	7059694	7060108	415	*	17.974912278000005	7059903	7059903	1	NC_040262.1:7059694-7060108	0.9748070342525414	11	32	proximal	XM_012185068.3;XM_012185069.3;XM_012185066.3;XM_012185067.3;XM_027973932.1;NM_001142890.1
NC_040262.1	7189589	7190056	468	*	15.550650097999997	7189834	7189834	1	NC_040262.1:7189589-7190056	0.9801107866502149	3	31	fiveUTR	XM_027974068.1;XM_027974069.1;XM_027974070.1
NC_040262.1	7227088	7227521	434	*	11.003847041999999	7227304	7227304	1	NC_040262.1:7227088-7227521	0.9596234404501576	3	22	intron	XM_027974071.1;XM_027974072.1
NC_040262.1	7239862	7240294	433	*	183.56832466099982	7240083	7240083	1	NC_040262.1:7239862-7240294	0.9736832318438783	25	45	proximal	XM_027974075.1;XM_027974073.1;XM_027974071.1;XM_027974072.1
NC_040262.1	7449668	7450200	533	*	1250.7459108739997	7449888	7449888	1	NC_040262.1:7449668-7450200	0.9743920619156892	42	54	proximal	XM_027974092.1;XM_027974091.1;XR_003590615.1
NC_040262.1	7536546	7536975	430	*	257.1875927860001	7536762	7536762	1	NC_040262.1:7536546-7536975	0.9702817857438005	36	51	proximal	XR_003590617.1;XR_003590618.1;XM_027974096.1;XM_027974095.1
NC_040262.1	7537738	7538201	464	*	45.30781075000001	7537979	7537979	1	NC_040262.1:7537738-7538201	0.9727983556196094	9	29	proximal	XR_003590617.1;XR_003590618.1;XM_027974096.1;XM_027974095.1
NC_040262.1	7820100	7820525	426	*	27.628791658000004	7820307	7820307	1	NC_040262.1:7820100-7820525	0.9998236850356284	6	37	proximal	XM_027974118.1;XM_027974119.1
NC_040262.1	8020106	8020533	428	*	76.73273006600004	8020319	8020319	1	NC_040262.1:8020106-8020533	0.9942634983747366	21	39	proximal	XM_027974130.1;XM_027974131.1;XM_027974132.1;XM_027974133.1;XM_027974129.1;XM_027974134.1;XM_027974135.1
NC_040262.1	8219333	8219852	520	*	927.8617297129999	8219629	8219629	1	NC_040262.1:8219333-8219852	0.9991889304993196	52	55	promoter	XM_004013104.4;XM_027974147.1;XM_027974145.1;XM_027974146.1;XM_027974144.1;XM_027974148.1
NC_040262.1	8228380	8228808	429	*	1634.2754103519987	8228585	8228585	1	NC_040262.1:8228380-8228808	0.9884712044708213	53	56	promoter	XM_012186513.2;XM_012186514.2;XR_003590625.1;XM_027974150.1;XM_027974149.1;XR_003590623.1;XR_003590624.1
NC_040262.1	8515377	8515817	441	*	16.344984889000003	8515598	8515598	1	NC_040262.1:8515377-8515817	0.9743207462389075	4	26	proximal	XM_015098932.2;XM_027974154.1
NC_040262.1	8669084	8669622	539	*	30.656020264999995	8669394	8669394	1	NC_040262.1:8669084-8669622	0.9631553497728571	5	29	intron	XM_027974155.1;XM_027974158.1;XM_027974157.1;XM_027974156.1
NC_040262.1	9250270	9250811	542	*	42.19895176199999	9250511	9250511	1	NC_040262.1:9250270-9250811	0.9654967884693482	10	27	intron	XM_027974179.1;XM_027974178.1;XM_027974177.1;XM_027974176.1;XM_027974173.1;XM_027974170.1;XM_027974172.1;XM_027974174.1;XM_027974168.1;XM_027974169.1;XM_027974171.1;XM_027974175.1
NC_040262.1	9300904	9301331	428	*	181.19930650599994	9301115	9301115	1	NC_040262.1:9300904-9301331	0.9994015479761909	30	48	promoter	XM_004013099.4;XM_027974191.1
NC_040262.1	9705796	9706200	405	*	11.061476185999995	9705997	9705997	1	NC_040262.1:9705796-9706200	0.9511810054765694	5	20	proximal	XM_015098928.2
NC_040262.1	10798413	10798921	509	*	160.25790855500003	10798624	10798624	1	NC_040262.1:10798413-10798921	0.9928721676554548	11	21	intergenic	NA
NC_040262.1	10841173	10842076	904	*	4168.786541052001	10841830	10841830	1	NC_040262.1:10841173-10842076	0.9676646138000178	54	56	CDS	XM_027974246.1
NC_040262.1	11036682	11037217	536	*	24.000256755999995	11036985	11036985	1	NC_040262.1:11036682-11037217	0.9961005403575918	10	29	intron	XM_027974248.1;XM_027974249.1
NC_040262.1	11632411	11632866	456	*	304.8795320949999	11632624	11632624	1	NC_040262.1:11632411-11632866	0.9864981288911703	36	50	promoter	XM_004013080.4;XM_027974259.1;XM_027974260.1;XM_027974261.1;XM_027974262.1
NC_040262.1	11962373	11962896	524	*	557.2706546330004	11962648	11962648	1	NC_040262.1:11962373-11962896	0.9986756155377239	40	50	promoter	XM_004013074.4;XM_004013075.3
NC_040262.1	11979387	11979821	435	*	1464.4351884530001	11979598	11979598	1	NC_040262.1:11979387-11979821	0.9975894297921526	49	56	promoter	XM_004013072.4;XM_012186433.3;XM_027974270.1
NC_040262.1	12139785	12140212	428	*	15.132037674000003	12140011	12140011	1	NC_040262.1:12139785-12140212	0.9536572851436126	3	26	CDS	XM_027974284.1;XM_012186426.3;XM_015098909.2
NC_040262.1	12223040	12223453	414	*	694.5725339059993	12223250	12223250	1	NC_040262.1:12223040-12223453	0.9952944606741756	44	55	promoter	XM_004013057.4;XM_012186412.3;XM_027974290.1
NC_040262.1	12286355	12286817	463	*	3301.6651910799997	12286593	12286593	1	NC_040262.1:12286355-12286817	0.9967013802785744	54	55	promoter	XM_027974297.1;XM_027974300.1;XM_027974298.1;XM_027974301.1;XM_027974299.1;XM_015098899.2;XM_027974296.1;XM_027974302.1;XM_027974303.1
NC_040262.1	12333448	12333985	538	*	23.242019909000003	12333750	12333750	1	NC_040262.1:12333448-12333985	0.9855347303172044	10	25	proximal	XM_027974304.1
NC_040262.1	12777813	12778313	501	*	188.51125940099996	12778096	12778096	1	NC_040262.1:12777813-12778313	0.9950082398784907	33	52	proximal	XM_004013048.4;XM_027974312.1;XM_027974313.1;XM_027974314.1
NC_040262.1	12778344	12778764	421	*	369.3226114779996	12778553	12778553	1	NC_040262.1:12778344-12778764	0.9770859235848555	42	50	promoter	XM_004013048.4;XM_027974312.1;XM_027974313.1;XM_027974314.1
NC_040262.1	12840444	12841004	561	*	427.1861425700001	12840658	12840658	1	NC_040262.1:12840444-12841004	0.9887661243499692	38	51	promoter	XM_015098889.2;XR_003590635.1
NC_040262.1	13393173	13393642	470	*	96.12979537000004	13393399	13393399	1	NC_040262.1:13393173-13393642	0.9832530771969573	25	47	promoter	XR_001043660.2
NC_040262.1	13404679	13405187	509	*	8.54421653	13404952	13404952	1	NC_040262.1:13404679-13405187	0.9832522927000755	3	20	intron	XM_004013038.4
NC_040262.1	13786319	13786765	447	*	493.54191632999976	13786541	13786541	1	NC_040262.1:13786319-13786765	0.9676717416058795	44	54	CDS	XM_027974331.1;XM_027974332.1
NC_040262.1	13947765	13948321	557	*	53.79259538	13948109	13948109	1	NC_040262.1:13947765-13948321	0.9999843938756685	6	41	proximal	rna-TRNAR-CCG-2
NC_040262.1	14761610	14762085	476	*	5.800238354999999	14761885	14761885	1	NC_040262.1:14761610-14762085	0.9630481373258866	2	22	intron	XM_027974342.1;XM_027974339.1;XM_027974341.1;XM_027974343.1;XM_027974344.1;XM_027974340.1
NC_040262.1	14896218	14896625	408	*	769.6386346070002	14896422	14896422	1	NC_040262.1:14896218-14896625	0.9586242372259343	48	56	promoter	XM_027974348.1;XM_004013023.3
NC_040262.1	15101946	15102360	415	*	22.725704101	15102151	15102151	1	NC_040262.1:15101946-15102360	0.9816930683814667	18	34	proximal	XM_004013017.4
NC_040262.1	15128844	15129417	574	*	21.630067590000003	15129190	15129190	1	NC_040262.1:15128844-15129417	0.9921104820870276	4	23	proximal	XM_027975437.1
NC_040262.1	15214410	15214814	405	*	8.917824095999999	15214612	15214612	1	NC_040262.1:15214410-15214814	0.9506410091931231	4	19	CDS	XM_027974357.1
NC_040262.1	16157296	16157718	423	*	435.54993897100036	16157507	16157507	1	NC_040262.1:16157296-16157718	0.9657451989582593	35	53	promoter	XR_003590639.1;XM_015098857.2;XM_027974360.1;XM_015098856.2
NC_040262.1	16678253	16678684	432	*	23.69514175600001	16678469	16678469	1	NC_040262.1:16678253-16678684	0.9639477365203177	5	26	intergenic	NA
NC_040262.1	17769095	17769505	411	*	107.97344601900001	17769298	17769298	1	NC_040262.1:17769095-17769505	0.9939235148206682	22	47	proximal	XM_004013001.3;XM_027974390.1
NC_040262.1	18109446	18109863	418	*	15.822873077	18109655	18109655	1	NC_040262.1:18109446-18109863	0.9784204433345409	11	24	proximal	XM_004012997.3
NC_040262.1	18136437	18136848	412	*	7.977648694000001	18136643	18136643	1	NC_040262.1:18136437-18136848	0.9627634170076111	2	20	CDS	XM_004012997.3
NC_040262.1	18235413	18235816	404	*	38.464801918	18235615	18235615	1	NC_040262.1:18235413-18235816	0.9584590081065663	27	36	fiveUTR	XM_027974403.1;XM_027974402.1;XM_027974398.1;XM_027974399.1;XM_027974400.1;XM_027974401.1
NC_040262.1	18244605	18245006	402	*	17.543236828999994	18244805	18244805	1	NC_040262.1:18244605-18245006	0.9777122859459308	10	30	fiveUTR	XM_012186229.3
NC_040262.1	18258366	18258849	484	*	16.344229115999994	18258602	18258602	1	NC_040262.1:18258366-18258849	0.9901437586541613	8	24	proximal	XM_027974407.1;XM_015098835.2;XM_027974405.1;XM_027974404.1
NC_040262.1	18316793	18317213	421	*	697.4883901000007	18317005	18317005	1	NC_040262.1:18316793-18317213	0.9891303720950464	45	56	promoter	XM_012186223.3;XM_027974409.1
NC_040262.1	18456685	18457178	494	*	237.927960307	18456924	18456924	1	NC_040262.1:18456685-18457178	0.9922307771268444	35	50	promoter	XM_004012990.4;XM_027974415.1
NC_040262.1	18612650	18613107	458	*	15.693427201000002	18612894	18612894	1	NC_040262.1:18612650-18613107	0.9619877435324681	4	23	fiveUTR	XM_027974421.1;XM_027974422.1
NC_040262.1	19024570	19025085	516	*	216.686866137	19024805	19024805	1	NC_040262.1:19024570-19025085	0.9771121091070504	36	49	intergenic	XM_012186201.2
NC_040262.1	19028238	19028707	470	*	128.94311688899987	19028476	19028476	1	NC_040262.1:19028238-19028707	0.9756031474487765	23	47	intron	XM_027974443.1
NC_040262.1	19046018	19046506	489	*	76.23462399300004	19046243	19046243	1	NC_040262.1:19046018-19046506	0.9918213440861136	28	45	intergenic	NA
NC_040262.1	19058389	19058868	480	*	172.00542663899995	19058648	19058648	1	NC_040262.1:19058389-19058868	0.9968454565188865	36	51	proximal	XM_004013410.4;XM_027974444.1
NC_040262.1	19248581	19249070	490	*	136.681239669	19248834	19248834	1	NC_040262.1:19248581-19249070	0.9865414009108044	28	47	promoter	XM_027974450.1;XR_003590805.1
NC_040262.1	19782485	19783263	779	*	20.802319286000014	19782700	19782700	1	NC_040262.1:19782485-19783263	0.9759131570612865	2	29	proximal	XR_003590897.1
NC_040262.1	19805704	19806133	430	*	7.484368247000001	19805933	19805933	1	NC_040262.1:19805704-19806133	0.9920981809680354	6	19	proximal	XR_003590896.1
NC_040262.1	19817142	19817609	468	*	17.578850986000006	19817388	19817388	1	NC_040262.1:19817142-19817609	0.9999999648738024	8	27	proximal	XR_003590904.1
NC_040262.1	19845023	19845459	437	*	21.837761328	19845229	19845229	1	NC_040262.1:19845023-19845459	0.9591668418208279	5	27	proximal	XR_003590899.1;LOC114116994
NC_040262.1	19861013	19861505	493	*	9.070310268	19861228	19861228	1	NC_040262.1:19861013-19861505	0.9820436222759568	4	27	proximal	LOC114116840;XR_003590902.1
NC_040262.1	19883890	19884354	465	*	13.564860506999997	19884129	19884129	1	NC_040262.1:19883890-19884354	0.9722791921184673	10	24	proximal	XR_003590893.1
NC_040262.1	19905592	19906067	476	*	15.803889144000001	19905822	19905822	1	NC_040262.1:19905592-19906067	0.9743109573352939	6	26	proximal	XR_003590895.1
NC_040262.1	19972609	19973096	488	*	76.95906417599998	19972823	19972823	1	NC_040262.1:19972609-19973096	0.9658483773637521	14	40	fiveUTR	XM_015098800.2;XM_015098806.2;XM_027974467.1
NC_040262.1	20056855	20057289	435	*	162.91717642500004	20057072	20057072	1	NC_040262.1:20056855-20057289	0.9701410084243576	6	32	proximal	XM_027974468.1;XM_004012956.3;XM_027974470.1;XM_012186144.3;XM_012186143.3
NC_040262.1	20097497	20098012	516	*	458.10374826999987	20097747	20097747	1	NC_040262.1:20097497-20098012	0.9961516184356847	47	52	promoter	XM_012186142.2;XM_004012954.4;XM_012186140.3
NC_040262.1	20401576	20402031	456	*	12.506565621000002	20401797	20401797	1	NC_040262.1:20401576-20402031	0.9601314102130094	2	20	promoter	XM_027974485.1;XR_003590645.1;XM_027974483.1;XM_027974484.1;XR_001043600.3;XR_003590646.1
NC_040262.1	20460124	20460530	407	*	1052.9452187619997	20460326	20460326	1	NC_040262.1:20460124-20460530	0.9643962461349783	49	55	promoter	XM_027974490.1;XM_012186125.3;XM_027974489.1;XM_004012940.4;XM_027974491.1;XM_027974492.1;XM_027974495.1
NC_040262.1	20481697	20482209	513	*	278.99705487400007	20481953	20481953	1	NC_040262.1:20481697-20482209	0.9861894678327388	37	52	fiveUTR	XM_004012935.4
NC_040262.1	20532867	20533325	459	*	7.013488167	20533100	20533100	1	NC_040262.1:20532867-20533325	0.986575539839591	2	19	exon	XR_003590647.1;XM_004012926.3;XM_012186119.2;XM_012186120.3;XM_004012927.3;XM_012186121.2
NC_040262.1	20648169	20648628	460	*	15.194029387999999	20648387	20648387	1	NC_040262.1:20648169-20648628	0.9925381171694823	8	26	proximal	XM_015098787.2;XM_015098788.2
NC_040262.1	20744879	20745300	422	*	22.207739041999996	20745094	20745094	1	NC_040262.1:20744879-20745300	0.9631150443227918	6	23	intron	NM_001009402.2
NC_040262.1	20745326	20745768	443	*	16.972078019999987	20745539	20745539	1	NC_040262.1:20745326-20745768	0.966764548824889	3	19	intron	NM_001009402.2
NC_040262.1	20859108	20859534	427	*	180.83244347799996	20859324	20859324	1	NC_040262.1:20859108-20859534	0.987745131578108	22	45	proximal	XM_027974510.1
NC_040262.1	21191665	21192170	506	*	13.893765622	21191944	21191944	1	NC_040262.1:21191665-21192170	0.9969891670320397	5	22	intergenic	NA
NC_040262.1	21229466	21229867	402	*	8.212019023000003	21229666	21229666	1	NC_040262.1:21229466-21229867	0.9538957042762333	9	23	proximal	XM_004012907.4
NC_040262.1	22177527	22178294	768	*	388.6434083040003	22178089	22178089	1	NC_040262.1:22177527-22178294	0.9881517733615879	2	54	intron	XM_027974575.1;XM_027974574.1
NC_040262.1	22775002	22775544	543	*	12.832677961000002	22775243	22775243	1	NC_040262.1:22775002-22775544	0.9977075932344517	7	24	intergenic	NA
NC_040262.1	22784037	22784559	523	*	27.450122699	22784270	22784270	1	NC_040262.1:22784037-22784559	0.9775822738418518	12	31	intron	NM_001131029.1
NC_040262.1	23106795	23107206	412	*	17.237059738000003	23107002	23107002	1	NC_040262.1:23106795-23107206	0.9647498552608524	7	23	intron	XM_015098758.2
NC_040262.1	23310519	23310927	409	*	111.05531248300004	23310723	23310723	1	NC_040262.1:23310519-23310927	0.9553218107422264	33	51	fiveUTR	XR_001043574.3;XR_001043572.3;XR_001043573.3;XR_003590651.1;XM_004012841.4;XM_004012842.4;XM_012186031.3
NC_040262.1	23346763	23347558	796	*	48.696829546000004	23347340	23347340	1	NC_040262.1:23346763-23347558	0.9867217305411057	16	39	proximal	XM_012186029.2;XM_004012838.4
NC_040262.1	23489363	23489808	446	*	31.85820437299998	23489591	23489591	1	NC_040262.1:23489363-23489808	0.9782150555002466	16	36	proximal	XM_027974613.1;XM_012186026.2;XM_004012836.3
NC_040262.1	23985575	23986040	466	*	73.99715352599998	23985825	23985825	1	NC_040262.1:23985575-23986040	0.9576995831042219	16	35	intron	XM_027974621.1;XM_027974622.1;XM_027974623.1;XR_003590652.1;XR_003590653.1
NC_040262.1	24002977	24003477	501	*	22.818417895000003	24003249	24003249	1	NC_040262.1:24002977-24003477	0.9791171334311699	9	24	intergenic	NA
NC_040262.1	24181335	24181745	411	*	19.120249760000004	24181542	24181542	1	NC_040262.1:24181335-24181745	0.9529385960722128	5	24	threeUTR	XM_027974630.1;XM_027974628.1;XM_027974629.1;XM_027974625.1;XM_027974626.1;XM_027974627.1
NC_040262.1	24532080	24532588	509	*	1318.3213419189997	24532291	24532291	1	NC_040262.1:24532080-24532588	0.9969851082344126	51	55	proximal	XM_015098744.2;XR_001043565.2
NC_040262.1	24533011	24533491	481	*	44.858593007999964	24533265	24533265	1	NC_040262.1:24533011-24533491	0.9942546647436561	11	38	intron	XM_015098744.2;XR_001043565.2
NC_040262.1	24563024	24563483	460	*	39.819766566000006	24563267	24563267	1	NC_040262.1:24563024-24563483	0.964729227211429	13	33	fiveUTR	XM_027974633.1;XM_015098743.2;XM_027974634.1
NC_040262.1	24764435	24764858	424	*	44.98286992300001	24764648	24764648	1	NC_040262.1:24764435-24764858	0.9901049882336495	18	39	proximal	XM_004012813.3;XR_001043562.3
NC_040262.1	24764923	24765367	445	*	22.950284894000006	24765130	24765130	1	NC_040262.1:24764923-24765367	0.9929377815250658	10	28	proximal	XM_004012813.3;XR_001043562.3
NC_040262.1	24893701	24894133	433	*	60.821806922	24893922	24893922	1	NC_040262.1:24893701-24894133	0.9964885891237434	18	40	proximal	XM_015098735.2;XM_027974654.1;XM_027974652.1;XM_027974655.1;XM_027974650.1;XM_027974653.1;XM_027974651.1
NC_040262.1	24896762	24897261	500	*	69.086042917	24897027	24897027	1	NC_040262.1:24896762-24897261	0.9667178970680186	7	34	intron	XM_015098735.2;XM_027974654.1;XM_027974652.1;XM_027974655.1;XM_027974650.1;XM_027974653.1;XM_027974651.1
NC_040262.1	25387376	25387791	416	*	34.48555156599999	25387588	25387588	1	NC_040262.1:25387376-25387791	0.9532468490154015	3	27	exon	XR_003590664.1;XR_003590663.1;XR_001043546.2;XR_003590662.1;XR_003590660.1;XM_012185970.3
NC_040262.1	25425396	25425965	570	*	62.877755048999994	25425659	25425659	1	NC_040262.1:25425396-25425965	0.9726337920104566	13	22	intergenic	NA
NC_040262.1	25597490	25598340	851	*	20.434950930000003	25598131	25598131	1	NC_040262.1:25597490-25598340	0.999997995959834	1	23	intron	XM_027974669.1
NC_040262.1	25969234	25969708	475	*	270.8156697879998	25969464	25969464	1	NC_040262.1:25969234-25969708	0.9805500977702851	33	50	promoter	XM_027974676.1;XM_027974684.1;XM_027974683.1
NC_040262.1	26087363	26087830	468	*	138.705113595	26087617	26087617	1	NC_040262.1:26087363-26087830	0.9778716064869455	34	47	promoter	XR_001043534.2;XR_003590670.1;XR_003590669.1;XM_027974686.1
NC_040262.1	26132087	26132507	421	*	29.124156038000006	26132299	26132299	1	NC_040262.1:26132087-26132507	0.9999538114725952	14	34	proximal	XM_012185935.3;XM_012185934.2;XM_004012790.4
NC_040262.1	26459194	26459617	424	*	42.034756075	26459397	26459397	1	NC_040262.1:26459194-26459617	0.9917730282641779	8	32	proximal	XR_003590673.1;XR_003590672.1;XR_001043530.2;XM_015098721.2
NC_040262.1	26480028	26480513	486	*	39.48744337200001	26480266	26480266	1	NC_040262.1:26480028-26480513	0.976898821629738	14	40	intron	XM_012185931.2;XM_015098720.2
NC_040262.1	27023290	27023729	440	*	1913.268349674999	27023502	27023502	1	NC_040262.1:27023290-27023729	0.9603239384601763	54	56	promoter	XM_004012768.4;XM_012185906.3;XM_004012769.3
NC_040262.1	27074551	27075048	498	*	29.276473064000005	27074794	27074794	1	NC_040262.1:27074551-27075048	0.9681091468343839	9	42	intron	XM_004012763.4
NC_040262.1	27436650	27437133	484	*	21.050935751000004	27436874	27436874	1	NC_040262.1:27436650-27437133	0.9954621577831173	15	29	proximal	XM_012185866.3;XM_015098694.2
NC_040262.1	28096373	28096930	558	*	1203.1140592140002	28096581	28096581	1	NC_040262.1:28096373-28096930	0.9932822478502022	45	53	proximal	XM_004012743.4
NC_040262.1	28150492	28150948	457	*	611.7241787159995	28150727	28150727	1	NC_040262.1:28150492-28150948	0.9558299608608716	44	55	promoter	XM_012185828.3
NC_040262.1	28171647	28172068	422	*	64.431843294	28171855	28171855	1	NC_040262.1:28171647-28172068	0.9773941746940236	19	35	proximal	XM_027974750.1
NC_040262.1	28352414	28352821	408	*	8.999538844	28352617	28352617	1	NC_040262.1:28352414-28352821	0.9578562235285449	3	19	CDS	XM_027974751.1;XM_027974754.1;XM_027974755.1;XM_027974752.1;XM_027974756.1;XM_027974759.1;XM_027974758.1;XM_027974753.1;XM_027974757.1
NC_040262.1	28569297	28569829	533	*	9.367543678	28569601	28569601	1	NC_040262.1:28569297-28569829	0.9989259093275518	6	22	intron	XM_027974777.1
NC_040262.1	28788917	28789484	568	*	481.49912106700015	28789162	28789162	1	NC_040262.1:28788917-28789484	0.9990952698390385	43	52	promoter	XM_027974796.1;XM_027974795.1;XM_027974792.1;XM_027974793.1;XM_027974794.1
NC_040262.1	28926090	28926668	579	*	280.9482371360002	28926368	28926368	1	NC_040262.1:28926090-28926668	0.9995004947300596	35	49	proximal	XM_004012736.4;XM_015098676.2;XM_027974800.1
NC_040262.1	28952580	28953161	582	*	1470.9758713359993	28952935	28952935	1	NC_040262.1:28952580-28953161	0.9986024063152603	50	55	promoter	XM_004012734.3;XM_027974804.1
NC_040262.1	29270038	29270526	489	*	13.047358169999997	29270258	29270258	1	NC_040262.1:29270038-29270526	0.9887621033299246	9	23	intergenic	NA
NC_040262.1	29370492	29370953	462	*	3654.2479577970007	29370723	29370723	1	NC_040262.1:29370492-29370953	0.9918299101714396	48	56	proximal	XM_027974821.1
NC_040262.1	29822472	29822952	481	*	2169.4053900659987	29822717	29822717	1	NC_040262.1:29822472-29822952	0.9735479800195053	51	55	promoter	XM_004013320.4;XM_004012725.3
NC_040262.1	29984463	29984885	423	*	15.125508388999998	29984678	29984678	1	NC_040262.1:29984463-29984885	0.9563652914518297	7	20	exon	XM_015098669.2;XM_027974841.1;XR_003590689.1
NC_040262.1	30044333	30044867	535	*	121.28605178599987	30044646	30044646	1	NC_040262.1:30044333-30044867	0.9798407222495142	30	48	proximal	NM_001009202.1
NC_040262.1	30059302	30059761	460	*	12.625672819000004	30059518	30059518	1	NC_040262.1:30059302-30059761	0.9898159564063866	8	23	intergenic	NA
NC_040262.1	30082764	30083169	406	*	110.042218005	30082965	30082965	1	NC_040262.1:30082764-30083169	0.9863444591986772	30	48	proximal	XR_003590691.1;XR_003590690.1;XR_003590857.1;XR_003590856.1
NC_040262.1	31641458	31642005	548	*	13.167143502	31641760	31641760	1	NC_040262.1:31641458-31642005	0.9918337562460346	2	22	intergenic	NA
NC_040262.1	31828746	31829178	433	*	66.30595775399999	31828957	31828957	1	NC_040262.1:31828746-31829178	0.9892436857287072	9	37	proximal	XM_027974861.1
NC_040262.1	35448745	35449216	472	*	280.7773475400001	35448986	35448986	1	NC_040262.1:35448745-35449216	0.9992522631936457	34	49	proximal	XM_015098638.2;XM_027974914.1;XM_027974916.1
NC_040262.1	35520294	35520704	411	*	3.506527936	35520497	35520497	1	NC_040262.1:35520294-35520704	0.9646554610632185	1	19	intron	XM_004012683.4;XM_004012684.4
NC_040262.1	35579294	35579739	446	*	13.256327238000003	35579509	35579509	1	NC_040262.1:35579294-35579739	0.9805232931034493	3	24	proximal	rna-TRNAP-CGG-2;rna-TRNAD-GUC-15
NC_040262.1	35597791	35598286	496	*	11.229583948000002	35598023	35598023	1	NC_040262.1:35597791-35598286	0.9854473718734882	7	22	proximal	rna-TRNAI-AAU-3;rna-TRNAT-AGU-4;rna-TRNAS-GCU-3;rna-TRNAW-CCA-92
NC_040262.1	35638561	35639087	527	*	37.788368272000014	35638832	35638832	1	NC_040262.1:35638561-35639087	0.9692605048384737	16	35	intron	XM_027974931.1;XM_027974927.1;XM_027974928.1;XM_027974929.1;XM_027974930.1
NC_040262.1	35855758	35856164	407	*	33.851738122000015	35855961	35855961	1	NC_040262.1:35855758-35856164	0.9516416983956787	13	33	intron	XM_027974939.1;XM_027974940.1;XM_027974941.1;XM_027974943.1;XM_027974944.1;XM_027974945.1;XM_027974946.1;XM_027974947.1;XM_027974948.1
NC_040262.1	35859391	35859832	442	*	10.713141601000004	35859620	35859620	1	NC_040262.1:35859391-35859832	0.9791389135897901	1	19	proximal	XR_003590708.1;XM_027974939.1;XM_027974940.1;XM_027974941.1;XM_027974943.1;XM_027974944.1;XM_027974945.1;XM_027974946.1;XM_027974947.1;XM_027974948.1
NC_040262.1	35880656	35881065	410	*	265.47595604700007	35880860	35880860	1	NC_040262.1:35880656-35881065	0.9563979246810468	45	54	promoter	XM_004012674.4;XM_012185679.3;XM_004012675.4
NC_040262.1	35903176	35903593	418	*	125.67654623999992	35903390	35903390	1	NC_040262.1:35903176-35903593	0.9637806610949343	23	40	intron	XM_027974949.1;XM_027974950.1
NC_040262.1	35903856	35904335	480	*	20.981848767999995	35904112	35904112	1	NC_040262.1:35903856-35904335	0.9825557082653712	10	32	intron	XM_027974949.1;XM_027974950.1
NC_040262.1	35905555	35905962	408	*	64.33542663100002	35905759	35905759	1	NC_040262.1:35905555-35905962	0.9611051086186617	25	48	proximal	XM_027974949.1;XM_027974950.1
NC_040262.1	36079635	36080073	439	*	696.9251135219996	36079854	36079854	1	NC_040262.1:36079635-36080073	0.9744243902361821	45	55	promoter	XM_004012669.3;XM_012185676.2;XM_027974957.1;XM_004012668.4;XM_012185675.2;XM_027974959.1
NC_040262.1	36088542	36088998	457	*	21.192694503000006	36088777	36088777	1	NC_040262.1:36088542-36088998	0.9650889469462732	5	32	proximal	XM_027974960.1;XM_015098625.2
NC_040262.1	36119389	36119840	452	*	49.170047171	36119615	36119615	1	NC_040262.1:36119389-36119840	0.9965060457421254	16	39	proximal	XM_012185671.3;XM_012185669.3
NC_040262.1	36264646	36265095	450	*	24.703132959	36264861	36264861	1	NC_040262.1:36264646-36265095	0.9549259892284436	6	28	promoter	XM_027974977.1;XM_027974975.1;XM_027974976.1
NC_040262.1	36313578	36314036	459	*	21.232046807000003	36313818	36313818	1	NC_040262.1:36313578-36314036	0.9611989230054219	7	24	intron	XM_004012645.4
NC_040262.1	36318684	36319183	500	*	70.24643174799999	36318938	36318938	1	NC_040262.1:36318684-36319183	0.9748754525887179	25	48	proximal	XM_012186713.3;XM_027974991.1;XM_027974989.1;XM_027974988.1;XM_027974985.1;XM_027974986.1;XM_027974987.1;XM_027974990.1
NC_040262.1	36339265	36339775	511	*	76.83886964900003	36339556	36339556	1	NC_040262.1:36339265-36339775	0.9875972586774813	26	43	proximal	XM_027973944.1;XM_027973943.1;XM_012185106.2;XM_027973945.1
NC_040262.1	36389561	36389984	424	*	1218.691025927	36389769	36389769	1	NC_040262.1:36389561-36389984	0.9760615432777191	50	56	promoter	XM_004012642.4;XM_012185628.3;XM_012185627.2
NC_040262.1	36402387	36402926	540	*	31.297949071000012	36402635	36402635	1	NC_040262.1:36402387-36402926	0.9959399760763159	10	30	intron	XM_004012640.3;XM_027974997.1
NC_040262.1	36419211	36419617	407	*	8.664690944999998	36419415	36419415	1	NC_040262.1:36419211-36419617	0.9624283643147753	5	20	proximal	XM_004012636.3
NC_040262.1	36536963	36537491	529	*	95.87520705399999	36537206	36537206	1	NC_040262.1:36536963-36537491	0.9918871821297583	28	46	promoter	XM_027975012.1;XM_004012625.4
NC_040262.1	36556319	36556737	419	*	2401.0446353150005	36556529	36556529	1	NC_040262.1:36556319-36556737	0.9989930507242534	54	56	promoter	XR_003590713.1;XR_003590712.1;XM_004012621.2
NC_040262.1	36725171	36725584	414	*	13.053227225000002	36725376	36725376	1	NC_040262.1:36725171-36725584	0.951019075313779	2	19	promoter	XM_027975066.1;XM_027975067.1;XM_027975044.1;XM_027975043.1;XM_027975041.1;XM_027975040.1
NC_040262.1	36741816	36742628	813	*	729.0208923309992	36742087	36742087	1	NC_040262.1:36741816-36742628	0.9976741760408893	52	56	promoter	XM_004012613.4;XM_027975043.1;XM_027975041.1;XM_027975040.1
NC_040262.1	36794387	36794814	428	*	34.23988809999998	36794601	36794601	1	NC_040262.1:36794387-36794814	0.9544001434183831	13	34	threeUTR	XM_015098599.2
NC_040262.1	36911280	36911779	500	*	3383.5288387560004	36911566	36911566	1	NC_040262.1:36911280-36911779	0.9773854896571743	52	56	promoter	XM_027975069.1;XM_004012605.4;NM_001127273.1
NC_040262.1	36915799	36916232	434	*	42.887421294999996	36916015	36916015	1	NC_040262.1:36915799-36916232	0.9634895838642841	7	40	threeUTR	XM_027975069.1;XM_004012605.4
NC_040262.1	36956044	36956525	482	*	73.18336524600001	36956280	36956280	1	NC_040262.1:36956044-36956525	0.9867802316367349	7	31	proximal	XM_004012596.3;XM_027975045.1;XM_027975075.1;XM_012185566.3
NC_040262.1	37014430	37014850	421	*	42.57722227199999	37014635	37014635	1	NC_040262.1:37014430-37014850	0.9600330319084462	19	35	proximal	XM_004012595.4
NC_040262.1	37286496	37286922	427	*	703.7455355669996	37286712	37286712	1	NC_040262.1:37286496-37286922	0.9964170385042612	50	56	promoter	XM_004012586.4;XM_027975092.1;XM_004012587.4;XM_012185557.3
NC_040262.1	38119935	38120362	428	*	1203.5789021240003	38120147	38120147	1	NC_040262.1:38119935-38120362	0.9805223475109351	51	56	proximal	NM_001163057.1;XM_012185538.3
NC_040262.1	38210328	38210839	512	*	14.630861805999995	38210533	38210533	1	NC_040262.1:38210328-38210839	0.9801716349872037	1	26	intron	XM_004012580.4;XM_027975103.1
NC_040262.1	38456690	38457155	466	*	34.330333311	38456943	38456943	1	NC_040262.1:38456690-38457155	0.983289993574648	10	29	fiveUTR	XM_027975111.1
NC_040262.1	38656849	38657318	470	*	711.1521440850001	38657090	38657090	1	NC_040262.1:38656849-38657318	0.9880067315737643	51	54	promoter	XM_027975117.1;XM_027975116.1;XM_004012575.4;XM_027975115.1;XM_027975114.1
NC_040262.1	38999838	39000396	559	*	4270.276169410998	39000056	39000056	1	NC_040262.1:38999838-39000396	0.9979442484878667	54	56	proximal	XM_027975120.1;XM_004012570.3;XM_004012572.4
NC_040262.1	39997551	39998113	563	*	11.694479241000002	39997896	39997896	1	NC_040262.1:39997551-39998113	0.9892562208036415	4	20	intron	XM_027975131.1
NC_040262.1	40004900	40005416	517	*	14.976877623	40005185	40005185	1	NC_040262.1:40004900-40005416	0.9957999924313741	2	24	intron	XM_027975131.1;XM_027975130.1
NC_040262.1	40080819	40081574	756	*	895.5003148690002	40081310	40081310	1	NC_040262.1:40080819-40081574	0.9937865663437553	53	56	promoter	XM_015098571.2;XM_012185470.3;XM_027975139.1;XM_027975138.1
NC_040262.1	40319720	40320137	418	*	23.514245390000003	40319924	40319924	1	NC_040262.1:40319720-40320137	0.9548658964650957	15	32	threeUTR	XM_027975140.1;XM_027975141.1
NC_040262.1	40484877	40485321	445	*	1054.1773555100015	40485104	40485104	1	NC_040262.1:40484877-40485321	0.9631448152508257	49	55	promoter	XR_001043431.3;XM_004012550.4;XM_012185460.3;NM_001161889.1
NC_040262.1	40569476	40569913	438	*	23.376539865000005	40569696	40569696	1	NC_040262.1:40569476-40569913	0.9974533620676584	12	29	intergenic	NA
NC_040262.1	41077962	41078408	447	*	44.316280422	41078185	41078185	1	NC_040262.1:41077962-41078408	0.9588457403363558	12	34	intergenic	NA
NC_040262.1	42878814	42879283	470	*	820.8236154240001	42879031	42879031	1	NC_040262.1:42878814-42879283	0.9628706163670606	41	50	promoter	XM_027975198.1;XM_027975188.1;XM_027975189.1;XM_027975190.1;XM_027975192.1;XM_027975193.1;XM_027975194.1;XM_027975195.1;XM_027975196.1;XM_027975197.1;XM_027975201.1;XM_027975203.1;XM_027975204.1;XM_027975206.1;XM_027975207.1;XM_027975208.1;XM_027975205.1;XM_027975199.1;XM_027975200.1;XR_003590732.1
NC_040262.1	43057439	43057893	455	*	67.31128920299997	43057685	43057685	1	NC_040262.1:43057439-43057893	0.975602119996803	15	35	proximal	XM_027975215.1;XR_003590733.1;XR_003590734.1;XM_004012512.3
NC_040262.1	43058074	43058477	404	*	32.37695799	43058276	43058276	1	NC_040262.1:43058074-43058477	0.9505604607290576	17	35	proximal	XM_027975215.1;XR_003590733.1;XR_003590734.1;XM_004012512.3
NC_040262.1	43104287	43104762	476	*	11.455691183	43104501	43104501	1	NC_040262.1:43104287-43104762	0.999999971473783	3	19	proximal	XM_015098548.2;XM_015098545.2;XM_027975216.1;XM_027975217.1;XM_027975218.1
NC_040262.1	43140101	43140504	404	*	135.451005137	43140302	43140302	1	NC_040262.1:43140101-43140504	0.9703371710472599	36	49	proximal	XM_027975221.1;XM_004012510.4;XM_027975220.1
NC_040262.1	43222368	43222875	508	*	32.128669717	43222591	43222591	1	NC_040262.1:43222368-43222875	0.9756606052618589	11	34	proximal	XM_027975229.1;XM_027975227.1
NC_040262.1	43275693	43276175	483	*	4738.803988583999	43275916	43275916	1	NC_040262.1:43275693-43276175	0.98332829004138	56	56	promoter	XM_004012502.2;XM_004012503.4
NC_040262.1	43535267	43535792	526	*	1740.5353907480005	43535529	43535529	1	NC_040262.1:43535267-43535792	0.991453605152261	49	56	promoter	XM_012185387.3;XM_004012496.4;XM_012185390.3
NC_040262.1	43554696	43555206	511	*	4589.417919232999	43554940	43554940	1	NC_040262.1:43554696-43555206	0.9996829309683193	55	56	promoter	XM_015098532.2;XM_027975241.1;XM_004012495.4
NC_040262.1	43570556	43570963	408	*	96.58167075700004	43570760	43570760	1	NC_040262.1:43570556-43570963	0.9580310878606394	28	47	proximal	XM_004012491.4
NC_040262.1	44953573	44954031	459	*	9.139133448000003	44953814	44953814	1	NC_040262.1:44953573-44954031	0.9674050133029121	2	21	proximal	XM_015098529.2;XM_015098531.2;XM_027975265.1;XM_015098525.2;XM_015098528.2;XM_027975259.1;XM_027975260.1;XM_027975261.1;XM_027975264.1;XM_004012485.4
NC_040262.1	45079950	45080384	435	*	47.559396484999986	45080165	45080165	1	NC_040262.1:45079950-45080384	0.9639710499692391	5	30	intergenic	NA
NC_040262.1	45610966	45611434	469	*	17.932745743	45611189	45611189	1	NC_040262.1:45610966-45611434	0.9654500401676895	8	32	intron	XM_012185353.3;XM_027975273.1
NC_040262.1	45656597	45657124	528	*	6.516024864	45656886	45656886	1	NC_040262.1:45656597-45657124	0.993799855357109	1	22	intron	XM_015098516.2;XM_027975274.1
NC_040262.1	48676319	48676788	470	*	7.264164179999998	48676569	48676569	1	NC_040262.1:48676319-48676788	0.979061856858495	1	21	intron	XM_027975291.1;XM_027975290.1
NC_040262.1	48924440	48924952	513	*	552.4571741889999	48924687	48924687	1	NC_040262.1:48924440-48924952	0.9888076442466012	38	51	promoter	XR_001043353.3;XM_027975299.1;XR_003590757.1
NC_040262.1	49001425	49001875	451	*	19.13441867	49001658	49001658	1	NC_040262.1:49001425-49001875	0.9801764257017107	1	26	CDS	XM_004012458.4
NC_040262.1	49002752	49003629	878	*	353.6546912080001	49003419	49003419	1	NC_040262.1:49002752-49003629	0.976022519624921	2	53	proximal	XM_004012458.4
NC_040262.1	49189832	49190249	418	*	101.29040866900003	49190044	49190044	1	NC_040262.1:49189832-49190249	0.9702614088132145	29	45	proximal	XM_004023682.4
NC_040262.1	49977604	49978029	426	*	13.962630431	49977818	49977818	1	NC_040262.1:49977604-49978029	0.9607523134469113	1	21	intron	XM_027975308.1;XM_027975309.1
NC_040262.1	50001628	50002080	453	*	14.356953445000002	50001864	50001864	1	NC_040262.1:50001628-50002080	0.9883953610653545	5	22	proximal	XM_027975308.1;XM_027975309.1
NC_040262.1	50631079	50631608	530	*	74.171223174	50631361	50631361	1	NC_040262.1:50631079-50631608	0.9964161358525085	6	26	proximal	XM_027975316.1
NC_040262.1	51041909	51042439	531	*	350.516601804	51042165	51042165	1	NC_040262.1:51041909-51042439	0.9963606259328892	46	53	promoter	XR_003590762.1;XM_012185254.3;XM_012185257.3;XM_027975319.1;XM_012185259.3;XM_027975320.1;XM_012185256.3;XM_012185260.3
NC_040262.1	51081776	51082217	442	*	9.289012900000001	51082005	51082005	1	NC_040262.1:51081776-51082217	0.9639293172215242	3	19	proximal	XM_027975321.1;XM_004012429.4;XM_027975322.1;XR_003590886.1
NC_040262.1	51349409	51349928	520	*	24.777510936000006	51349701	51349701	1	NC_040262.1:51349409-51349928	0.994717532480426	13	31	proximal	XM_015098474.2;XM_015098473.2
NC_040262.1	52243491	52243938	448	*	34.26671466199999	52243724	52243724	1	NC_040262.1:52243491-52243938	0.9875977048195294	8	30	proximal	XM_027975328.1
NC_040262.1	53102803	53103222	420	*	1244.3154492289998	53103016	53103016	1	NC_040262.1:53102803-53103222	0.9947670260458931	53	56	promoter	XM_027975335.1;XM_004012416.4;XM_012185222.3;XM_027975334.1;XM_015098467.2
NC_040262.1	53149761	53150172	412	*	27.583676388	53149967	53149967	1	NC_040262.1:53149761-53150172	0.9547995159933489	6	22	intergenic	NA
NC_040262.1	53271547	53271960	414	*	3884.923595173001	53271755	53271755	1	NC_040262.1:53271547-53271960	0.9533639614323558	55	56	promoter	XM_004012414.4;XM_027975341.1;XM_004012412.4
NC_040262.1	53603233	53603684	452	*	11.615668894	53603465	53603465	1	NC_040262.1:53603233-53603684	0.9639937422723055	3	19	exon	XR_003590766.1;XM_027975342.1;XM_012185208.2;XM_027975343.1;XM_015098465.2;XM_015098466.2
NC_040262.1	54247413	54247901	489	*	23.40407550200001	54247614	54247614	1	NC_040262.1:54247413-54247901	0.9607499753030684	4	23	threeUTR	XM_004013178.4
NC_040262.1	54289056	54289507	452	*	58.751051963	54289288	54289288	1	NC_040262.1:54289056-54289507	0.9898650940303815	18	45	proximal	XR_003590852.1
NC_040262.1	54315077	54315536	460	*	37.85657660299999	54315314	54315314	1	NC_040262.1:54315077-54315536	0.968850156923005	17	40	promoter	XR_003590844.1;LOC101102994
NC_040262.1	54365515	54366040	526	*	67.24747482	54365835	54365835	1	NC_040262.1:54365515-54366040	0.9814286968056671	11	44	promoter	XM_027975352.1;XR_003590915.1;XM_027975351.1
NC_040262.1	54470928	54471428	501	*	139.09974364199996	54471194	54471194	1	NC_040262.1:54470928-54471428	0.9979347639233622	28	51	proximal	XM_027975356.1;XM_027975357.1
NC_040262.1	54635142	54635694	553	*	11.299069950999998	54635372	54635372	1	NC_040262.1:54635142-54635694	0.9928201903183655	8	22	intergenic	NA
NC_040262.1	54664295	54664746	452	*	89.98703519299998	54664518	54664518	1	NC_040262.1:54664295-54664746	0.9661508993452264	17	37	CDS	XM_027975361.1
NC_040262.1	54759764	54760182	419	*	13.778195764000001	54759976	54759976	1	NC_040262.1:54759764-54760182	0.9595117747789808	6	24	proximal	XR_003590863.1;XM_027973946.1;NM_001009722.1
NC_040262.1	57009294	57009722	429	*	35.40987427600001	57009501	57009501	1	NC_040262.1:57009294-57009722	0.9952277256435478	4	32	intergenic	NA
NC_040262.1	58546390	58546854	465	*	36.99547005099999	58546636	58546636	1	NC_040262.1:58546390-58546854	0.9941980995947133	16	42	promoter	XM_012185167.3;XR_003590770.1
NC_040262.1	58547452	58547962	511	*	106.90574542200005	58547680	58547680	1	NC_040262.1:58547452-58547962	0.9875694117626133	26	54	intron	XM_012185167.3;XR_003590770.1
NC_040262.1	58565771	58566188	418	*	116.654023035	58565973	58565973	1	NC_040262.1:58565771-58566188	0.9520100218487944	17	38	proximal	XM_027975375.1;XM_027975374.1;XM_027975380.1;XM_012185156.3;XM_027975376.1;XM_027975377.1;XM_027975378.1;XM_027975379.1;XM_012185158.3;XM_012185157.3;XM_012185159.3;XM_027975382.1;XM_027975381.1;XM_015098444.2;XM_015098445.2;XM_015098450.2;XM_027975383.1
NC_040262.1	58600201	58600647	447	*	16.923811346999997	58600429	58600429	1	NC_040262.1:58600201-58600647	0.9781054245051098	5	20	intron	XM_027975387.1;XM_027975385.1
NC_040263.1	173115	173560	446	*	893.7594109419998	173338	173338	1	NC_040263.1:173115-173560	0.9595328117831203	52	55	promoter	XM_012186895.3;XM_004013537.4;XM_012186897.3;XM_027976160.1;XM_027976161.1
NC_040263.1	526886	527299	414	*	41.681016443	527095	527095	1	NC_040263.1:526886-527299	0.9560468504207924	20	36	promoter	XR_001043804.2;XR_003591026.1
NC_040263.1	544126	544559	434	*	43.540699059999994	544344	544344	1	NC_040263.1:544126-544559	0.9767754740670345	16	30	proximal	NM_001246210.1
NC_040263.1	715248	715655	408	*	5.215585890000001	715453	715453	1	NC_040263.1:715248-715655	0.9564763133822283	2	21	intergenic	NA
NC_040263.1	1487153	1487581	429	*	17.956729646000003	1487365	1487365	1	NC_040263.1:1487153-1487581	0.962551767739073	1	27	intron	XM_027976187.1;XM_027976188.1
NC_040263.1	1762417	1762817	401	*	2407.418374982001	1762617	1762617	1	NC_040263.1:1762417-1762817	0.9597746897936414	52	55	promoter	XR_001043815.3;XR_003591031.1;XR_003591030.1;XM_027976192.1;XM_012186934.3
NC_040263.1	1876209	1876693	485	*	11.326447393	1876411	1876411	1	NC_040263.1:1876209-1876693	0.95460531192802	2	23	promoter	rna-TRNAK-UUU-16
NC_040263.1	2512037	2512442	406	*	7.5587413690000025	2512241	2512241	1	NC_040263.1:2512037-2512442	0.9522734138839779	1	19	CDS	XM_012186941.3;XM_027976203.1;XM_027976205.1;XM_004013554.4
NC_040263.1	2540617	2541051	435	*	827.7007592690007	2540838	2540838	1	NC_040263.1:2540617-2541051	0.9964334980574894	46	55	proximal	XM_012186941.3;XM_027976203.1;XM_027976205.1;XM_004013554.4
NC_040263.1	3277927	3278435	509	*	69.93737936099997	3278168	3278168	1	NC_040263.1:3277927-3278435	0.9802519757639093	8	20	intron	XM_027976224.1
NC_040263.1	3866505	3866949	445	*	15.09036832	3866714	3866714	1	NC_040263.1:3866505-3866949	0.9633899482387741	4	20	intron	XM_027976237.1;XM_027976236.1;XM_027976231.1;XM_027976232.1;XM_027976233.1;XM_027976234.1;XM_027976235.1;XR_003591035.1;XR_003591036.1
NC_040263.1	4036212	4036749	538	*	126.55888833099999	4036505	4036505	1	NC_040263.1:4036212-4036749	0.9768251505663417	28	45	proximal	XM_015099140.2
NC_040263.1	4452757	4453224	468	*	22.741612176000004	4453005	4453005	1	NC_040263.1:4452757-4453224	0.9845519819128997	3	19	proximal	XM_004013575.4
NC_040263.1	4483608	4484062	455	*	738.6010119629993	4483828	4483828	1	NC_040263.1:4483608-4484062	0.9853249544213852	48	56	promoter	XM_027976243.1;XM_004013577.3;XM_012186973.2;XM_012186974.2;XM_012186971.3;XM_004013576.4
NC_040263.1	5558583	5559153	571	*	16.150347066	5558803	5558803	1	NC_040263.1:5558583-5559153	0.9868544356956302	5	21	intergenic	NA
NC_040263.1	8719791	8720264	474	*	19.742428554000004	8720059	8720059	1	NC_040263.1:8719791-8720264	0.9802608748571912	4	35	exon	LOC114117341
NC_040263.1	9090136	9090555	420	*	31.109723991000003	9090347	9090347	1	NC_040263.1:9090136-9090555	0.9917593921279665	7	30	proximal	LOC101117524
NC_040263.1	12535881	12536355	475	*	1214.1667805139998	12536117	12536117	1	NC_040263.1:12535881-12536355	0.9630095686260061	49	56	promoter	XM_012187008.3;XM_004013585.4;XM_012187003.3;XM_015099149.2
NC_040263.1	23111214	23111634	421	*	289.80692275300004	23111422	23111422	1	NC_040263.1:23111214-23111634	0.9996921421496537	24	55	promoter	XM_012187041.3;XM_012187039.3;XR_003591043.1;XM_004013599.4;XM_004013598.4
NC_040263.1	27399098	27399561	464	*	314.655218504	27399345	27399345	1	NC_040263.1:27399098-27399561	0.9867955628574433	40	52	proximal	XM_004013609.4
NC_040263.1	29658023	29658521	499	*	17.716643179000005	29658310	29658310	1	NC_040263.1:29658023-29658521	0.9947616711924935	4	19	intergenic	NA
NC_040263.1	29941132	29941611	480	*	9.492533174	29941372	29941372	1	NC_040263.1:29941132-29941611	0.9725630236884294	2	21	proximal	XM_027976295.1;XR_003591047.1
NC_040263.1	29994816	29995218	403	*	13.344322147999998	29995017	29995017	1	NC_040263.1:29994816-29995218	0.9509031975808778	1	20	threeUTR	XM_015099169.2;XM_004013623.4
NC_040263.1	31155962	31156488	527	*	29.01023029099999	31156170	31156170	1	NC_040263.1:31155962-31156488	0.9724234319660473	12	35	intergenic	NA
NC_040263.1	31712276	31712717	442	*	340.7063226030001	31712492	31712492	1	NC_040263.1:31712276-31712717	0.9978005491556151	32	55	proximal	XM_004013632.3
NC_040263.1	32532371	32532814	444	*	291.451207221	32532603	32532603	1	NC_040263.1:32532371-32532814	0.9573183985176076	39	53	promoter	XM_027976316.1;XM_027976313.1;XM_027976315.1;XM_027976312.1;XM_027976311.1;XR_001043913.3
NC_040263.1	33470323	33470829	507	*	1012.6550970410003	33470578	33470578	1	NC_040263.1:33470323-33470829	0.9908703146994519	47	55	promoter	XM_004013646.4;XR_003591057.1;XM_015099185.2
NC_040263.1	35141010	35141468	459	*	133.719942261	35141228	35141228	1	NC_040263.1:35141010-35141468	0.9753740173277545	21	45	intron	XM_015099188.2;XM_015099187.2
NC_040263.1	35234833	35235272	440	*	45.48812152100001	35235051	35235051	1	NC_040263.1:35234833-35235272	0.9691610805428353	15	41	intron	XM_027976330.1;XM_027976328.1
NC_040263.1	35657600	35658030	431	*	9.256708698000004	35657818	35657818	1	NC_040263.1:35657600-35658030	0.9509214319192453	5	21	intergenic	XM_027976114.1
NC_040263.1	36078667	36079138	472	*	59.18118702099999	36078925	36078925	1	NC_040263.1:36078667-36079138	0.9962977372997261	19	38	proximal	XM_027975573.1;XM_027975572.1;XM_015099192.2
NC_040263.1	36967246	36967676	431	*	122.72167727699998	36967455	36967455	1	NC_040263.1:36967246-36967676	0.9926001255179671	29	44	proximal	XM_027975574.1;XM_027975575.1;XM_027975576.1;XM_027975577.1;XM_027975578.1;XM_027975579.1;XM_027975580.1;XM_027975581.1;XM_027975582.1;XM_004013657.4;XM_012187193.3;XM_012187191.3
NC_040263.1	39153635	39154046	412	*	7.496642088999999	39153842	39153842	1	NC_040263.1:39153635-39154046	0.9815507198969122	1	24	intergenic	NA
NC_040263.1	40329738	40330166	429	*	2500.8681077929973	40329954	40329954	1	NC_040263.1:40329738-40330166	0.9866918005978877	55	56	promoter	XM_004013673.3
NC_040263.1	40756016	40756553	538	*	566.915934205	40756326	40756326	1	NC_040263.1:40756016-40756553	0.9768593741028714	46	55	promoter	XM_012187251.3;XM_004013678.3
NC_040263.1	40849030	40849582	553	*	17.351111765	40849367	40849367	1	NC_040263.1:40849030-40849582	0.9761742202055601	8	25	proximal	XM_004013679.4
NC_040263.1	42485937	42486359	423	*	36.685124298000005	42486147	42486147	1	NC_040263.1:42485937-42486359	0.9715991848707295	14	37	proximal	XM_004013696.4
NC_040263.1	45030108	45030671	564	*	206.80626730700018	45030376	45030376	1	NC_040263.1:45030108-45030671	0.9992762893138636	39	52	promoter	XR_003590928.1;XM_027975625.1;XM_027975627.1;XM_027975624.1;XM_027975626.1;XM_027975628.1
NC_040263.1	45138259	45138745	487	*	14.277836831999998	45138503	45138503	1	NC_040263.1:45138259-45138745	0.9920527710869882	6	27	intergenic	NA
NC_040263.1	45274139	45274613	475	*	1572.6219857630008	45274372	45274372	1	NC_040263.1:45274139-45274613	0.9912620297053789	50	56	promoter	XM_004013717.3;XM_027975634.1;XM_027975633.1;XM_027975632.1;XM_004013715.4;XR_001044011.3
NC_040263.1	45404032	45404816	785	*	14.595910871000006	45404245	45404245	1	NC_040263.1:45404032-45404816	0.9602628229177843	2	24	threeUTR	XM_027975638.1;XM_027975639.1;XM_012187324.2
NC_040263.1	45796823	45797287	465	*	19.409858795999998	45797079	45797079	1	NC_040263.1:45796823-45797287	0.9967281094859615	9	28	proximal	XM_027975550.1;XM_027975551.1
NC_040263.1	45970557	45971014	458	*	18.668532509999995	45970778	45970778	1	NC_040263.1:45970557-45971014	0.9557432523586626	6	26	intron	XM_027975643.1
NC_040263.1	46366594	46367116	523	*	53.77502314400001	46366836	46366836	1	NC_040263.1:46366594-46367116	0.9819315304212182	8	29	threeUTR	XM_004013728.4
NC_040263.1	47004329	47004766	438	*	18.480898052999997	47004541	47004541	1	NC_040263.1:47004329-47004766	0.9669009663965615	6	22	proximal	XM_004013737.3;XM_015099222.2;XM_004013736.4;XM_015099223.2
NC_040263.1	47005132	47005647	516	*	3713.7247865429995	47005392	47005392	1	NC_040263.1:47005132-47005647	0.9985649588098233	55	56	promoter	XM_004013737.3;XM_015099222.2;XM_004013736.4;XM_015099223.2
NC_040263.1	47346177	47346620	444	*	33.52921273999999	47346401	47346401	1	NC_040263.1:47346177-47346620	0.9823938868022445	10	36	proximal	NM_001127271.1
NC_040263.1	47450579	47451399	821	*	241.61801251699998	47451159	47451159	1	NC_040263.1:47450579-47451399	0.9999931392552697	1	53	proximal	XR_003590937.1;XR_001044028.3;XR_003590938.1
NC_040263.1	47579704	47580179	476	*	206.38512189599996	47579957	47579957	1	NC_040263.1:47579704-47580179	0.9631645703966679	26	48	promoter	XR_003590940.1;XM_027975668.1;XM_027975666.1
NC_040263.1	48481047	48481471	425	*	50.168074262999994	48481258	48481258	1	NC_040263.1:48481047-48481471	0.9777938308167532	9	27	exon	XM_027975675.1;LOC101118715
NC_040263.1	48712013	48712513	501	*	112.70045085000001	48712221	48712221	1	NC_040263.1:48712013-48712513	0.9893569200002392	19	38	proximal	XR_001044043.2
NC_040263.1	48975452	48975939	488	*	31.99599989899999	48975707	48975707	1	NC_040263.1:48975452-48975939	0.9651411310564619	21	33	intergenic	NA
NC_040263.1	50260622	50261066	445	*	47.35807842	50260846	50260846	1	NC_040263.1:50260622-50261066	0.9912997620177387	17	31	proximal	XM_027975693.1
NC_040263.1	50451403	50451865	463	*	14.947954362	50451620	50451620	1	NC_040263.1:50451403-50451865	0.9661684106940283	5	25	proximal	XM_004013754.4;XR_001435411.2
NC_040263.1	50451985	50452397	413	*	588.106198314	50452188	50452188	1	NC_040263.1:50451985-50452397	0.9668844403520425	48	53	promoter	XM_004013754.4;XR_001435411.2
NC_040263.1	50531011	50531490	480	*	26.16629322000001	50531261	50531261	1	NC_040263.1:50531011-50531490	0.9922774427816236	9	27	promoter	XM_027975700.1;XM_027975702.1;XM_027975701.1
NC_040263.1	50786446	50786847	402	*	45.043790582	50786647	50786647	1	NC_040263.1:50786446-50786847	0.9507349680446029	26	38	proximal	XM_027975714.1
NC_040263.1	50962776	50963333	558	*	501.1839882800002	50963102	50963102	1	NC_040263.1:50962776-50963333	0.9950074063413104	35	51	proximal	XM_027975720.1;XM_012187397.2;XM_027975719.1
NC_040263.1	53069150	53069718	569	*	748.5240304359994	53069430	53069430	1	NC_040263.1:53069150-53069718	0.9950260178266783	46	52	promoter	XM_027975722.1;XM_027975724.1;XM_027975725.1;XM_027975726.1;XM_004013765.4
NC_040263.1	53257157	53257932	776	*	63.36704969400001	53257368	53257368	1	NC_040263.1:53257157-53257932	0.9828647701663844	12	34	proximal	XM_015099263.2;XR_003590954.1
NC_040263.1	53746838	53747279	442	*	156.032681168	53747068	53747068	1	NC_040263.1:53746838-53747279	0.965505069887669	24	40	fiveUTR	XM_027975736.1;XM_027975737.1;XM_027975738.1
NC_040263.1	54102355	54102896	542	*	14.571588028000003	54102626	54102626	1	NC_040263.1:54102355-54102896	0.99839108735078	6	22	intron	XM_012187417.3;XM_015099269.2
NC_040263.1	54211833	54212260	428	*	1183.486909145	54212049	54212049	1	NC_040263.1:54211833-54212260	0.992031217492878	51	55	promoter	XM_027975746.1;XM_027975747.1;XM_027975745.1
NC_040263.1	54328749	54329163	415	*	21.422488332999983	54328953	54328953	1	NC_040263.1:54328749-54329163	0.9700196967523987	12	24	proximal	XM_027975748.1
NC_040263.1	54459460	54459906	447	*	108.14683667599991	54459689	54459689	1	NC_040263.1:54459460-54459906	0.9999816767799763	26	46	proximal	XM_015099272.2
NC_040263.1	54722768	54723180	413	*	566.9955973450002	54722972	54722972	1	NC_040263.1:54722768-54723180	0.9568016267247401	35	54	promoter	XM_027975775.1;XM_027975770.1;XM_027975771.1;XM_027975767.1;XM_027975772.1;XM_027975788.1;XM_027975789.1;XM_027975790.1;XM_027975791.1
NC_040263.1	54901788	54902238	451	*	17.676037978000007	54902009	54902009	1	NC_040263.1:54901788-54902238	0.9926323312054983	2	21	intron	XM_004013780.3
NC_040263.1	54904583	54905011	429	*	155.133548847	54904799	54904799	1	NC_040263.1:54904583-54905011	0.9981079374029754	30	44	proximal	XR_003590960.1;XM_004013782.4
NC_040263.1	54920710	54921143	434	*	42.851565015	54920935	54920935	1	NC_040263.1:54920710-54921143	0.9545460531804013	8	40	threeUTR	XM_004013784.4;XM_004013783.3
NC_040263.1	54970439	54970926	488	*	645.8915241220003	54970686	54970686	1	NC_040263.1:54970439-54970926	0.9822567424176956	40	53	promoter	XM_027975814.1;XM_027975815.1;XM_027975816.1;XM_027975817.1;XR_003590963.1;XM_027975812.1
NC_040263.1	55142712	55143201	490	*	297.70046771300014	55142958	55142958	1	NC_040263.1:55142712-55143201	0.9852189236012712	40	50	intron	XM_027975830.1;XM_027975835.1;XM_027975839.1
NC_040263.1	55310197	55310670	474	*	42.69966707800001	55310425	55310425	1	NC_040263.1:55310197-55310670	0.9675423744016316	14	31	intron	XM_027975854.1
NC_040263.1	55497402	55497811	410	*	27.892447745	55497606	55497606	1	NC_040263.1:55497402-55497811	0.9555956971295452	17	36	intron	LOC101109110
NC_040263.1	55498652	55499105	454	*	30.300716415	55498882	55498882	1	NC_040263.1:55498652-55499105	0.9728324039613874	13	39	intron	LOC101109110
NC_040263.1	55685862	55686410	549	*	61.882429208000005	55686086	55686086	1	NC_040263.1:55685862-55686410	0.9900492190210213	15	35	intron	XR_003590967.1
NC_040263.1	59270457	59270888	432	*	1277.5527726130001	59270670	59270670	1	NC_040263.1:59270457-59270888	0.9964843390128248	48	56	promoter	XM_027975888.1;XM_027975889.1;XM_012187557.3;XM_004013809.4;XM_012187564.3
NC_040263.1	59305001	59305403	403	*	245.12966102000004	59305202	59305202	1	NC_040263.1:59305001-59305403	0.9871433651344841	49	54	proximal	XM_004013811.3;XR_003590968.1;XR_003591117.1;XR_003591081.1;XR_003591066.1
NC_040263.1	60305407	60305866	460	*	27.720811979	60305633	60305633	1	NC_040263.1:60305407-60305866	0.9634098840218226	7	26	threeUTR	XM_027975891.1;XM_012187571.3;XM_012187572.3;XM_012187575.3;XM_012187574.3;XM_004013816.3;XM_012187570.3
NC_040263.1	60315996	60316421	426	*	127.33559984499998	60316207	60316207	1	NC_040263.1:60315996-60316421	0.9551215899359773	28	49	proximal	XM_004013817.3;XM_012187570.3
NC_040263.1	60324841	60325248	408	*	11.292470635	60325046	60325046	1	NC_040263.1:60324841-60325248	0.9568698829830171	4	23	intron	XM_004013817.3;XM_012187570.3
NC_040263.1	65474332	65474746	415	*	15.138696119999997	65474535	65474535	1	NC_040263.1:65474332-65474746	0.9525083488755508	6	26	proximal	XM_015099343.2;XM_027975923.1;XM_015099344.2;XM_027975924.1
NC_040263.1	66357208	66357689	482	*	9.773649199000003	66357430	66357430	1	NC_040263.1:66357208-66357689	0.9935777949515529	1	19	intron	XM_015099345.2
NC_040263.1	66525351	66525770	420	*	247.7439548649999	66525563	66525563	1	NC_040263.1:66525351-66525770	0.9593730511339965	34	49	proximal	XM_004013844.4
NC_040263.1	68633161	68633626	466	*	22.653484005999985	68633413	68633413	1	NC_040263.1:68633161-68633626	0.9643296548869985	6	31	proximal	XM_004013858.4
NC_040263.1	69085038	69085468	431	*	25.213593568000004	69085252	69085252	1	NC_040263.1:69085038-69085468	0.9592470821158405	5	33	proximal	XM_015099354.2;XM_027975943.1;XM_027975947.1;XM_027975948.1
NC_040263.1	69168028	69168476	449	*	10.745952211999999	69168261	69168261	1	NC_040263.1:69168028-69168476	0.9668623902744318	6	24	intron	XM_015099354.2;XM_027975943.1;XM_027975947.1;XM_027975942.1;XM_027975944.1;XM_027975940.1;XM_027975945.1;XM_027975941.1;XM_027975946.1
NC_040263.1	69256490	69257016	527	*	650.2516020820008	69256719	69256719	1	NC_040263.1:69256490-69257016	0.9801057828146758	37	54	proximal	XM_004013863.3
NC_040263.1	70025963	70026538	576	*	14.755753561000002	70026179	70026179	1	NC_040263.1:70025963-70026538	0.9836016656395388	1	19	proximal	XM_015099359.2
NC_040263.1	70464603	70465034	432	*	113.5368152	70464814	70464814	1	NC_040263.1:70464603-70465034	0.9805619191628531	24	42	proximal	XR_001435429.2;XM_012187720.3;XM_027975954.1;XM_027975955.1;XM_027975953.1;XM_027975956.1
NC_040263.1	72753579	72753994	416	*	12.724846308000002	72753789	72753789	1	NC_040263.1:72753579-72753994	0.9609149540353235	3	19	proximal	NM_001009432.1
NC_040263.1	74773466	74773903	438	*	16.669928314	74773683	74773683	1	NC_040263.1:74773466-74773903	0.964338596985171	8	24	intron	XM_015099366.2;XM_015099368.2;XM_012187757.3;XM_012187758.3;XM_027975968.1;XM_027975966.1
NC_040263.1	75557397	75557817	421	*	400.61189959700016	75557605	75557605	1	NC_040263.1:75557397-75557817	0.9532180131332073	46	54	proximal	XR_001435438.2;XR_003590983.1;XR_003590980.1;XR_003590981.1;XR_173280.4;XR_001044163.3;XR_003590982.1;XR_001044166.3;XR_003590984.1;XM_015099374.2;XM_015099375.2;XM_027975973.1
NC_040263.1	75558121	75558558	438	*	911.1506136430006	75558342	75558342	1	NC_040263.1:75558121-75558558	0.9754950952912795	47	56	proximal	XR_001435438.2;XR_003590983.1;XR_003590980.1;XR_003590981.1;XR_173280.4;XR_001044163.3;XR_003590982.1;XR_001044166.3;XR_003590984.1;XM_015099374.2;XM_015099375.2;XM_027975973.1
NC_040263.1	78995082	78995484	403	*	36.514348526000006	78995283	78995283	1	NC_040263.1:78995082-78995484	0.9506259695136998	10	36	threeUTR	XM_015099394.2;XM_015099395.2
NC_040263.1	79014134	79014601	468	*	37.78592921400001	79014361	79014361	1	NC_040263.1:79014134-79014601	0.9717844701914274	12	29	intergenic	NA
NC_040263.1	79014730	79015168	439	*	38.595211989	79014951	79014951	1	NC_040263.1:79014730-79015168	0.983974155452835	17	26	intergenic	NA
NC_040263.1	81021462	81021941	480	*	20.315485869999996	81021712	81021712	1	NC_040263.1:81021462-81021941	0.9891954132716363	5	25	intergenic	NA
NC_040263.1	82746378	82746788	411	*	49.624660160999994	82746585	82746585	1	NC_040263.1:82746378-82746788	0.9580814709258099	16	36	proximal	XM_027976001.1
NC_040263.1	82907043	82907549	507	*	169.43842630499987	82907332	82907332	1	NC_040263.1:82907043-82907549	0.9859306803050103	27	49	promoter	XR_003590999.1;XR_003591000.1;XR_001435458.2;XR_003591001.1;XM_004013934.4
NC_040263.1	82934261	82934704	444	*	12.32771887	82934489	82934489	1	NC_040263.1:82934261-82934704	0.9655488975893975	5	19	intergenic	NA
NC_040263.1	83469261	83469727	467	*	383.3227109710001	83469497	83469497	1	NC_040263.1:83469261-83469727	0.9944688557313293	34	46	promoter	XM_012187885.3;XM_027976019.1;XR_001435461.2
NC_040263.1	83533124	83533648	525	*	25.754104195	83533363	83533363	1	NC_040263.1:83533124-83533648	0.978440199022321	12	30	intergenic	NA
NC_040263.1	83535965	83536406	442	*	16.854212294999996	83536189	83536189	1	NC_040263.1:83535965-83536406	0.9765433345417329	8	19	intron	XM_015099415.2;XM_027976023.1
NC_040263.1	84010205	84010665	461	*	15.322191025000004	84010416	84010416	1	NC_040263.1:84010205-84010665	0.974091590644344	5	25	intergenic	NA
NC_040263.1	84025526	84025980	455	*	16.929478322000005	84025769	84025769	1	NC_040263.1:84025526-84025980	0.9545873341765944	9	25	intergenic	NA
NC_040263.1	84149093	84149538	446	*	246.50954764499983	84149313	84149313	1	NC_040263.1:84149093-84149538	0.9615148920912505	26	39	intron	XM_027976041.1
NC_040263.1	84150373	84150897	525	*	41.98727759599999	84150651	84150651	1	NC_040263.1:84150373-84150897	0.9725437099820791	6	29	proximal	XM_027976041.1
NC_040263.1	84445153	84445997	845	*	15.561069631999999	84445708	84445708	1	NC_040263.1:84445153-84445997	0.9901150728856143	2	27	intron	XM_027976051.1
NC_040264.1	2163410	2163920	511	*	19.538579734999992	2163659	2163659	1	NC_040264.1:2163410-2163920	0.9886432819824478	6	24	intron	XM_027976469.1
NC_040264.1	3470403	3470846	444	*	570.6209827230005	3470625	3470625	1	NC_040264.1:3470403-3470846	0.9702420452210582	47	53	promoter	XM_027976473.1;XM_027976472.1
NC_040264.1	3693304	3693729	426	*	17.855524343000003	3693517	3693517	1	NC_040264.1:3693304-3693729	0.9616812250044942	3	23	threeUTR	XM_027976474.1
NC_040264.1	3702286	3702714	429	*	18.023272630999994	3702493	3702493	1	NC_040264.1:3702286-3702714	0.9599959051892838	2	24	CDS	XM_027976474.1
NC_040264.1	5362482	5362929	448	*	34.30719650000002	5362712	5362712	1	NC_040264.1:5362482-5362929	0.9642474534715257	3	22	intron	XM_027976475.1;XM_004014158.3
NC_040264.1	8758662	8759165	504	*	4.922159882	8758961	8758961	1	NC_040264.1:8758662-8759165	0.9999352701412618	1	19	intron	XM_027976485.1;XM_027976486.1;XM_027976488.1;XM_027976489.1
NC_040264.1	10788799	10789215	417	*	17.953361810999997	10789013	10789013	1	NC_040264.1:10788799-10789215	0.9537577572346136	6	25	intergenic	NA
NC_040264.1	11063670	11064197	528	*	339.11895803300007	11063957	11063957	1	NC_040264.1:11063670-11064197	0.9833638678525509	36	49	promoter	XM_027976496.1;XM_027976495.1
NC_040264.1	11279536	11279984	449	*	246.95360300699997	11279755	11279755	1	NC_040264.1:11279536-11279984	0.9895270870195927	32	46	proximal	XM_004014171.4;XM_012188153.3
NC_040264.1	16920609	16921116	508	*	24.037550000999993	16920907	16920907	1	NC_040264.1:16920609-16921116	0.9723152727998892	3	21	intron	XM_004014188.4;XM_012188191.3;XM_027976534.1;XM_004014190.3;XM_027976538.1;XM_027976537.1;XM_027976535.1
NC_040264.1	16934096	16934512	417	*	1631.6302152010005	16934303	16934303	1	NC_040264.1:16934096-16934512	0.9573790132316302	54	56	promoter	XM_004014187.3;XM_004014188.4;XM_012188191.3;XM_027976534.1;XM_004014190.3;XM_027976538.1;XM_027976537.1;XM_027976535.1
NC_040264.1	18383743	18384193	451	*	1057.0756814110002	18383979	18383979	1	NC_040264.1:18383743-18384193	0.9929273294624553	48	54	promoter	XM_015099545.2;XM_015099546.2
NC_040264.1	18475463	18475891	429	*	51.41401566600001	18475685	18475685	1	NC_040264.1:18475463-18475891	0.9636538521593441	21	41	proximal	XM_027976344.1;XM_012188037.3;XM_027976339.1;XM_012188041.3;XM_012188040.3;XM_012188035.3;XM_012188034.3;XM_012188038.3;XM_027976341.1;XM_027976345.1;XM_027976343.1;XM_027976340.1
NC_040264.1	19919106	19919566	461	*	51.06598432599997	19919353	19919353	1	NC_040264.1:19919106-19919566	0.9595032677304164	13	30	intergenic	NA
NC_040264.1	22514191	22514613	423	*	16.348731362999995	22514400	22514400	1	NC_040264.1:22514191-22514613	0.955820702935293	4	27	intron	XM_027976592.1;XM_027976593.1
NC_040264.1	23794234	23794680	447	*	9.219509499	23794463	23794463	1	NC_040264.1:23794234-23794680	0.9604964750855246	2	20	CDS	XM_027976600.1;XM_027976602.1;XM_027976601.1
NC_040264.1	24382986	24383425	440	*	28.632875629999994	24383210	24383210	1	NC_040264.1:24382986-24383425	0.9722463263698	18	34	intergenic	NA
NC_040264.1	26014850	26015310	461	*	24.051351948999997	26015067	26015067	1	NC_040264.1:26014850-26015310	0.9800398340210639	16	29	promoter	XM_027976622.1;XM_012188366.3;XM_027976617.1;XM_027976618.1;XM_027976619.1;XM_027976621.1;XM_004014223.4;XM_012188339.3;XM_027976610.1;XM_027976611.1;XM_027976612.1;XM_027976614.1;XM_027976615.1;XM_027976616.1;XM_012188344.2
NC_040264.1	26573183	26573758	576	*	76.50072754699998	26573476	26573476	1	NC_040264.1:26573183-26573758	0.9995745948672701	18	37	intergenic	XM_027976623.1
NC_040264.1	26815540	26815996	457	*	248.94426137299993	26815757	26815757	1	NC_040264.1:26815540-26815996	0.9824870331303786	33	52	promoter	XM_012188372.2;XM_027976631.1;XM_004014226.4
NC_040264.1	29019581	29020009	429	*	65.95912087399995	29019794	29019794	1	NC_040264.1:29019581-29020009	0.9639689829096176	18	43	promoter	XR_003591180.1;XM_027976640.1;XM_027976639.1
NC_040264.1	30654697	30655141	445	*	1478.423153124	30654913	30654913	1	NC_040264.1:30654697-30655141	0.9925223329977746	48	56	promoter	XM_027976658.1;XM_027976657.1;XM_027976656.1;XM_027976654.1;XM_004014237.4
NC_040264.1	32060761	32061176	416	*	27.690915101	32060965	32060965	1	NC_040264.1:32060761-32061176	0.9784520900162751	2	22	intron	XM_012188073.3;NM_001163597.1
NC_040264.1	33024773	33025210	438	*	37.54069199100001	33024987	33024987	1	NC_040264.1:33024773-33025210	0.9992747708274985	8	31	intron	NM_001009443.1
NC_040264.1	34478431	34478909	479	*	33.401298425	34478647	34478647	1	NC_040264.1:34478431-34478909	0.9705802950816651	14	34	intron	XM_015099609.2;XM_015099610.2;XM_015099612.2;XM_015099613.2;XM_027976670.1;XM_015099614.2
NC_040264.1	35810440	35810923	484	*	13.155932693	35810652	35810652	1	NC_040264.1:35810440-35810923	0.9761945792078993	2	20	intron	XM_027976697.1;XM_027976688.1;XM_027976689.1;XM_027976690.1;XM_027976691.1;XM_027976694.1;XM_027976693.1
NC_040264.1	37298944	37299393	450	*	481.7583115930001	37299179	37299179	1	NC_040264.1:37298944-37299393	0.9633900400292823	44	53	promoter	XM_027976704.1;XM_027976701.1;XM_027976705.1;XM_027976702.1;XM_027976703.1
NC_040264.1	37462530	37462950	421	*	14.328426578	37462740	37462740	1	NC_040264.1:37462530-37462950	0.9911561293295568	1	27	proximal	XM_015099630.2;XM_015099631.2
NC_040264.1	39072311	39072721	411	*	12.374764959	39072517	39072517	1	NC_040264.1:39072311-39072721	0.9556615667110749	4	20	proximal	XR_003591192.1
NC_040264.1	39319848	39320267	420	*	209.84484703700025	39320059	39320059	1	NC_040264.1:39319848-39320267	0.9784966435811842	22	44	promoter	XM_015099645.2;XR_001044458.3
NC_040264.1	39532502	39532936	435	*	14.873472761999999	39532717	39532717	1	NC_040264.1:39532502-39532936	0.9630546098182048	9	25	intergenic	NA
NC_040264.1	39605775	39606734	960	*	1308.4762728619994	39606531	39606531	1	NC_040264.1:39605775-39606734	0.9758346900115167	3	56	promoter	XM_004014287.3;XM_012188506.2;XM_027976728.1;XM_012188511.2
NC_040264.1	39895939	39896361	423	*	1594.3977299829994	39896150	39896150	1	NC_040264.1:39895939-39896361	0.9919686241442365	49	54	promoter	XM_012188537.2;XM_004014292.3;XM_027976752.1;XM_027976753.1;XM_027976748.1;XM_027976743.1;XM_027976747.1;XM_027976736.1;XM_027976744.1;XM_027976737.1;XM_027976734.1;XM_027976738.1;XM_027976745.1;XM_027976735.1;XM_027976742.1;XM_027976746.1;XM_027976741.1
NC_040264.1	43437383	43437818	436	*	6.0246482420000005	43437597	43437597	1	NC_040264.1:43437383-43437818	0.9999987419434384	1	20	proximal	XM_027976774.1
NC_040264.1	44160628	44161054	427	*	50.71031929299999	44160843	44160843	1	NC_040264.1:44160628-44161054	0.9777355719659713	13	24	proximal	XM_015099680.2
NC_040264.1	44296476	44296890	415	*	14.897883124999998	44296680	44296680	1	NC_040264.1:44296476-44296890	0.9649562416215354	2	22	threeUTR	XM_027976778.1;XM_027976777.1
NC_040264.1	44444697	44445117	421	*	16.147238825000002	44444914	44444914	1	NC_040264.1:44444697-44445117	0.9563876596530569	5	21	intron	XM_027976782.1;XM_015099688.2;XM_015099691.2;XM_027976783.1;XM_015099687.2;XM_027976780.1;XM_027976781.1
NC_040264.1	46083196	46083717	522	*	11.625052315999996	46083486	46083486	1	NC_040264.1:46083196-46083717	0.9684175813936093	3	20	intergenic	NA
NC_040264.1	46088262	46088843	582	*	31.951427469	46088560	46088560	1	NC_040264.1:46088262-46088843	0.9885974436134207	4	22	intergenic	NA
NC_040264.1	46137429	46137853	425	*	10.812804897000001	46137639	46137639	1	NC_040264.1:46137429-46137853	0.967129721913104	6	19	intergenic	NA
NC_040264.1	46153426	46153888	463	*	1716.9452821770008	46153648	46153648	1	NC_040264.1:46153426-46153888	0.9997920387566348	48	55	proximal	XM_012188639.3;XM_027976805.1
NC_040264.1	48086363	48086782	420	*	19.63229456099999	48086574	48086574	1	NC_040264.1:48086363-48086782	0.951805943586942	3	30	CDS	XM_027976812.1;XM_012188652.3
NC_040264.1	49822692	49823148	457	*	114.54945833399998	49822915	49822915	1	NC_040264.1:49822692-49823148	0.9644998800059708	23	46	promoter	XM_027976823.1;XM_004014344.4
NC_040264.1	49840085	49840491	407	*	9.902288154000003	49840289	49840289	1	NC_040264.1:49840085-49840491	0.9509299905241211	2	20	intron	XM_027976823.1;XM_004014344.4
NC_040264.1	50026915	50027466	552	*	900.0075752199999	50027148	50027148	1	NC_040264.1:50026915-50027466	0.9879573438117905	51	55	promoter	XM_012188692.3;XM_004014348.4
NC_040264.1	53504430	53504890	461	*	12.895302915000002	53504658	53504658	1	NC_040264.1:53504430-53504890	0.9609505029835511	3	21	intron	XM_004014367.4
NC_040264.1	53578579	53579002	424	*	37.54723642900001	53578796	53578796	1	NC_040264.1:53578579-53579002	0.9542219258511422	4	32	intron	XM_027976836.1
NC_040264.1	54475954	54476429	476	*	37.498869178999996	54476218	54476218	1	NC_040264.1:54475954-54476429	0.9744077775375819	15	40	intergenic	NA
NC_040264.1	56181926	56182363	438	*	12.243931706000001	56182143	56182143	1	NC_040264.1:56181926-56182363	0.9856702972279168	8	19	CDS	XM_027976922.1
NC_040264.1	56346822	56347322	501	*	1167.2854510910001	56347075	56347075	1	NC_040264.1:56346822-56347322	0.9970565557285573	53	56	promoter	XM_012188066.3;XR_001044261.3;XR_003591119.1;XM_012188069.3;XR_001044258.3;NM_001162550.1;NM_001161734.1
NC_040264.1	56832200	56832745	546	*	1370.2587919149998	56832489	56832489	1	NC_040264.1:56832200-56832745	0.9772342012971801	50	56	promoter	XM_027976965.1;XM_004014414.4;XM_027976963.1;XM_027976962.1
NC_040264.1	57050356	57050912	557	*	129.46733568000008	57050690	57050690	1	NC_040264.1:57050356-57050912	0.9999999982129497	26	39	proximal	XM_015099785.2
NC_040264.1	57296964	57297392	429	*	17.775159256000002	57297177	57297177	1	NC_040264.1:57296964-57297392	0.993166872277142	4	26	proximal	XM_015099788.2
NC_040264.1	57404371	57404794	424	*	226.11171334400004	57404584	57404584	1	NC_040264.1:57404371-57404794	0.9929486849020213	33	52	proximal	XM_027976982.1;XM_027976979.1
NC_040264.1	57447046	57447536	491	*	46.74058821800002	57447307	57447307	1	NC_040264.1:57447046-57447536	0.9913744250707777	17	36	proximal	XM_027976983.1
NC_040264.1	60391836	60392812	977	*	1143.8489274759995	60392203	60392203	1	NC_040264.1:60391836-60392812	0.9907343522226623	47	52	promoter	LOC114117483;XM_004014439.4
NC_040264.1	60868724	60869250	527	*	14.705395000999998	60869031	60869031	1	NC_040264.1:60868724-60869250	0.9780918020592697	8	23	threeUTR	XM_027977013.1;XM_027977014.1;XM_027977015.1
NC_040264.1	61875166	61875722	557	*	265.868272021	61875426	61875426	1	NC_040264.1:61875166-61875722	0.9862705911689742	30	49	promoter	XM_012188064.3;XM_004014449.4;XM_012188945.3
NC_040264.1	62938126	62939362	1237	*	12.467290444999998	62938342	62938342	1	NC_040264.1:62938126-62939362	0.9845773548922836	1	22	intron	XR_001044653.3;XM_012188982.3;XM_015099804.2;XM_004014461.4
NC_040264.1	64011059	64011556	498	*	12.973927487	64011346	64011346	1	NC_040264.1:64011059-64011556	0.9721084128862811	1	20	threeUTR	XM_027977062.1;XM_027977063.1
NC_040264.1	65965783	65966224	442	*	19.221599941999994	65966017	65966017	1	NC_040264.1:65965783-65966224	0.9568922011990076	5	29	proximal	XM_004014502.3;XR_001044682.3;XR_001044683.3;XR_001044681.3
NC_040264.1	66119547	66119994	448	*	58.48242721099998	66119766	66119766	1	NC_040264.1:66119547-66119994	0.9828308142842472	18	42	promoter	XM_004014503.3;XM_012189080.2;XM_027977098.1;XM_027977100.1;XM_012189083.3
NC_040264.1	66232056	66232466	411	*	614.6787919829998	66232260	66232260	1	NC_040264.1:66232056-66232466	0.9664854242070051	44	56	promoter	XR_003591269.1;XR_003591270.1;XM_004014504.3
NC_040264.1	66890428	66890875	448	*	19.199909656000017	66890638	66890638	1	NC_040264.1:66890428-66890875	0.9699169208161386	5	31	CDS	XM_015099837.2;XM_027977105.1;XM_015099838.2;XM_027977109.1;XM_027977110.1;XM_027977106.1;XM_027977107.1
NC_040264.1	67523306	67523771	466	*	137.45494813399998	67523534	67523534	1	NC_040264.1:67523306-67523771	0.9690876037773996	24	45	intron	XM_027977123.1;XM_027977124.1;XM_027977126.1;XM_027977127.1;XM_027977128.1;XM_027977129.1
NC_040264.1	67700181	67700624	444	*	2553.9804397290004	67700396	67700396	1	NC_040264.1:67700181-67700624	0.9964609280935914	54	56	promoter	XM_012189126.3;XM_012189128.3;XM_004014530.4
NC_040264.1	67729830	67730291	462	*	395.44909398300007	67730052	67730052	1	NC_040264.1:67729830-67730291	0.9985205878612448	37	55	proximal	XM_027977137.1;XM_004014533.3;XM_004014534.3;XM_012189129.3;XM_012189130.3
NC_040264.1	67891074	67891544	471	*	53.862641491	67891335	67891335	1	NC_040264.1:67891074-67891544	0.9824582724787356	13	34	proximal	XM_027976395.1;XM_027977141.1
NC_040264.1	69252596	69253039	444	*	23.298940424999998	69252822	69252822	1	NC_040264.1:69252596-69253039	0.9667872655189891	4	27	intron	XM_027977182.1;XM_027977183.1;XR_003591273.1;XR_003591275.1;XR_003591274.1;XM_027977184.1;XM_027977185.1
NC_040264.1	69254013	69254485	473	*	45.09069833200001	69254238	69254238	1	NC_040264.1:69254013-69254485	0.9708946227186979	12	37	intron	XR_003591273.1;XR_003591275.1;XR_003591274.1;XM_027977184.1;XM_027977185.1
NC_040264.1	69705846	69706301	456	*	337.91228361	69706065	69706065	1	NC_040264.1:69705846-69706301	0.9667053881330778	41	51	promoter	XM_012189177.3;XM_004014564.4;XM_012189178.2;XM_004014563.4
NC_040264.1	70180558	70180974	417	*	1142.670219132	70180764	70180764	1	NC_040264.1:70180558-70180974	0.9655148908673234	51	56	promoter	XM_004014567.4;XM_012189185.3;XM_012189189.3;XM_027977190.1;XM_012189203.3
NC_040264.1	71001726	71002181	456	*	48.12449782299999	71001960	71001960	1	NC_040264.1:71001726-71002181	0.9889091230436935	15	34	intergenic	NA
NC_040264.1	72823409	72823922	514	*	38.19093327599999	72823662	72823662	1	NC_040264.1:72823409-72823922	0.9996931521544112	18	35	proximal	XM_027977198.1;XM_015099885.2;XM_027977200.1;XM_027977199.1
NC_040264.1	72824051	72824523	473	*	48.907342079999985	72824304	72824304	1	NC_040264.1:72824051-72824523	0.9777741964206862	14	39	proximal	XM_027977198.1;XM_015099885.2;XM_027977200.1;XM_027977199.1
NC_040264.1	76239625	76240106	482	*	218.08600397200027	76239879	76239879	1	NC_040264.1:76239625-76240106	0.96860213985308	28	44	promoter	XM_027977228.1
NC_040264.1	76409619	76410038	420	*	19.287832544000004	76409823	76409823	1	NC_040264.1:76409619-76410038	0.9679397673625317	6	24	intron	XM_027977229.1
NC_040264.1	77986984	77987415	432	*	440.84080973600004	77987207	77987207	1	NC_040264.1:77986984-77987415	0.9882190248012322	45	51	promoter	XM_012189483.3;XM_004014607.4
NC_040264.1	78013460	78013908	449	*	10454.734672884	78013681	78013681	1	NC_040264.1:78013460-78013908	0.9617415120498584	22	55	proximal	XM_027977251.1;XM_027977252.1;XM_004014608.4
NC_040264.1	78050715	78051217	503	*	218.13538072299988	78050998	78050998	1	NC_040264.1:78050715-78051217	0.998232018803184	33	53	promoter	XM_027977261.1;XM_027977258.1;XM_027977257.1;XM_027977262.1;XM_027977260.1;XM_027977263.1;XM_027977259.1;XM_027976407.1
NC_040264.1	78083080	78083528	449	*	138.55759319199998	78083307	78083307	1	NC_040264.1:78083080-78083528	0.9747199649936487	31	51	proximal	XM_027977254.1;XM_027977255.1;XM_027977253.1;XM_027977256.1
NC_040264.1	79255757	79256224	468	*	9.053891001000004	79256017	79256017	1	NC_040264.1:79255757-79256224	0.9791419319850427	2	24	intron	XM_027977285.1;XM_027977286.1;XM_027977283.1;XM_027977275.1;XM_027977276.1;XM_027977278.1;XM_027977280.1;XM_027977287.1;XM_027977289.1;XM_027977291.1;XM_027977281.1;XM_027977284.1;XM_027977277.1;XM_027977282.1;XM_027977288.1;XM_027977290.1;XM_027977292.1;XM_027977293.1
NC_040264.1	79275443	79275903	461	*	71.67636144400001	79275669	79275669	1	NC_040264.1:79275443-79275903	0.970820215296013	8	39	proximal	XM_027977277.1;XM_027977282.1;XM_027977288.1;XM_027977290.1;XM_027977292.1;XM_027977293.1
NC_040264.1	79511835	79512337	503	*	10.504601263000005	79512070	79512070	1	NC_040264.1:79511835-79512337	0.9650840876950828	1	19	intron	XM_004014623.4
NC_040264.1	80761057	80761544	488	*	249.33548858000003	80761319	80761319	1	NC_040264.1:80761057-80761544	0.9764075363975937	39	55	proximal	XR_003591296.1;XR_003591326.1;XR_003591328.1;XM_027977309.1
NC_040264.1	81019162	81020025	864	*	21.723405801999995	81019394	81019394	1	NC_040264.1:81019162-81020025	0.9841175159709978	1	21	intron	XM_027977312.1;XM_027977311.1
NC_040264.1	81164004	81164487	484	*	40.33788306499998	81164277	81164277	1	NC_040264.1:81164004-81164487	0.9558693148964373	7	28	threeUTR	XM_012189329.3
NC_040264.1	81320842	81321267	426	*	16.888005076999995	81321042	81321042	1	NC_040264.1:81320842-81321267	0.9523063838498864	2	20	proximal	XM_012189330.3
NC_040264.1	81412878	81413301	424	*	138.70939677200002	81413087	81413087	1	NC_040264.1:81412878-81413301	0.9538934037070631	25	41	promoter	XR_003591151.1;XR_003591152.1;XM_015099931.2
NC_040264.1	81934466	81934893	428	*	8.539328824	81934676	81934676	1	NC_040264.1:81934466-81934893	0.9806695742118059	5	21	proximal	XM_015099934.2;XM_027977319.1
NC_040264.1	82270352	82270767	416	*	2207.5022035399993	82270562	82270562	1	NC_040264.1:82270352-82270767	0.9986161516403884	49	56	proximal	XM_004014636.4;XM_027977329.1
NC_040264.1	82331689	82332115	427	*	220.14983871799996	82331905	82331905	1	NC_040264.1:82331689-82332115	0.9507578731722622	17	28	proximal	XM_004014637.3
NC_040264.1	84498903	84499412	510	*	7.066730822999999	84499164	84499164	1	NC_040264.1:84498903-84499412	0.9922357321692759	3	19	intron	XM_027977342.1;XM_027977343.1
NC_040264.1	84591199	84591640	442	*	67.862856798	84591420	84591420	1	NC_040264.1:84591199-84591640	0.9938906783677128	18	41	intergenic	NA
NC_040264.1	84648522	84648951	430	*	21.633538766999983	84648740	84648740	1	NC_040264.1:84648522-84648951	0.9672623885610048	11	29	promoter	XR_001044815.3
NC_040265.1	1148328	1148764	437	*	4920.238948885004	1148555	1148555	1	NC_040265.1:1148328-1148764	0.999489497724368	56	56	promoter	XM_004014899.4;XM_004014898.3
NC_040265.1	1635729	1636147	419	*	15.864822563000008	1635939	1635939	1	NC_040265.1:1635729-1636147	0.9618410082228903	8	29	proximal	XM_004015478.4
NC_040265.1	1811303	1811766	464	*	6.062101125999998	1811537	1811537	1	NC_040265.1:1811303-1811766	0.9704255841189117	1	19	CDS	XM_012189548.3;XM_004014905.4;XM_015100370.2
NC_040265.1	2355077	2355542	466	*	12.598747709	2355340	2355340	1	NC_040265.1:2355077-2355542	0.9604319328657233	1	22	intron	XM_027977635.1;XM_027977634.1
NC_040265.1	4287134	4287668	535	*	679.0491957810003	4287440	4287440	1	NC_040265.1:4287134-4287668	0.9949411675908848	44	54	promoter	XM_027977646.1;XM_027977645.1;XR_001435627.2;XR_003591426.1;XR_003591427.1
NC_040265.1	5170815	5171381	567	*	148.17704272799998	5171051	5171051	1	NC_040265.1:5170815-5171381	0.9995764057351691	31	48	proximal	XM_012189589.3;XM_015099953.2
NC_040265.1	5659755	5660530	776	*	18.92452081300001	5660328	5660328	1	NC_040265.1:5659755-5660530	0.9680179830203621	1	22	intron	XM_012189589.3;XM_015099953.2
NC_040265.1	5884717	5885118	402	*	17.190717663	5884918	5884918	1	NC_040265.1:5884717-5885118	0.9558244180197697	2	22	intron	XM_012189589.3;XM_015099953.2
NC_040265.1	6727336	6727787	452	*	17.559598454999996	6727563	6727563	1	NC_040265.1:6727336-6727787	0.9686096890680083	7	33	proximal	XM_027977649.1;XM_027977648.1
NC_040265.1	7889763	7890174	412	*	18.739598228	7889971	7889971	1	NC_040265.1:7889763-7890174	0.9526293315122494	6	28	proximal	XM_004014927.4;XR_003591435.1;XR_001044942.2;XM_004014925.3
NC_040265.1	7890475	7891667	1193	*	408.6280094869999	7890680	7890680	1	NC_040265.1:7890475-7891667	0.9942169172799975	40	53	proximal	XM_004014927.4;XR_003591435.1;XR_001044942.2;XM_004014925.3
NC_040265.1	7952325	7952792	468	*	67.089810445	7952561	7952561	1	NC_040265.1:7952325-7952792	0.9988015523416721	25	36	promoter	XM_012189596.3
NC_040265.1	8140874	8141376	503	*	669.386383309	8141105	8141105	1	NC_040265.1:8140874-8141376	0.9722711616458349	44	55	proximal	XM_027977657.1
NC_040265.1	10910842	10911332	491	*	870.961059525	10911058	10911058	1	NC_040265.1:10910842-10911332	0.9826583514667536	36	52	promoter	XM_004015497.4;XR_003591445.1
NC_040265.1	11387370	11387798	429	*	13.573100623000006	11387581	11387581	1	NC_040265.1:11387370-11387798	0.9776388203072773	9	25	proximal	XM_004014942.4
NC_040265.1	12441437	12441958	522	*	3207.5089305760034	12441689	12441689	1	NC_040265.1:12441437-12441958	0.9663156595530843	55	56	promoter	XM_027977707.1;XM_004014949.4
NC_040265.1	13017937	13018412	476	*	17.53276142499999	13018154	13018154	1	NC_040265.1:13017937-13018412	0.971841375917506	4	21	proximal	XM_027977709.1
NC_040265.1	13739400	13739829	430	*	46.616165994999996	13739612	13739612	1	NC_040265.1:13739400-13739829	0.9955040210582092	16	31	proximal	XM_027977712.1;XM_027977711.1;XM_015100402.2;XM_015100403.2;XM_012189651.2
NC_040265.1	14107243	14107770	528	*	31.312293879000006	14107559	14107559	1	NC_040265.1:14107243-14107770	0.9894387062587326	9	25	intron	XM_027977720.1
NC_040265.1	14502240	14502657	418	*	12.397841843	14502451	14502451	1	NC_040265.1:14502240-14502657	0.9636282569984442	5	21	proximal	XM_027977730.1
NC_040265.1	14680356	14680822	467	*	302.1433966	14680603	14680603	1	NC_040265.1:14680356-14680822	0.996789074335039	37	53	proximal	XM_027977733.1
NC_040265.1	14699266	14699789	524	*	76.75040873900004	14699556	14699556	1	NC_040265.1:14699266-14699789	0.9963797669920371	13	23	promoter	XM_027977737.1;XM_027977736.1;XM_027977734.1
NC_040265.1	14711945	14712462	518	*	320.97600657099997	14712202	14712202	1	NC_040265.1:14711945-14712462	0.9637674782856351	33	50	promoter	XM_027977737.1;XM_027977736.1;XM_027977738.1;XM_027977739.1;XM_027977740.1
NC_040265.1	14812689	14813117	429	*	2934.2936451640007	14812897	14812897	1	NC_040265.1:14812689-14813117	0.9936352885339261	53	56	promoter	XM_015100411.2;XM_027977743.1;XM_012189670.3;XM_012189671.3;XM_027977742.1
NC_040265.1	14982971	14983420	450	*	12.632950609999996	14983190	14983190	1	NC_040265.1:14982971-14983420	0.9740300616565916	7	22	proximal	XM_027977751.1;XR_003591459.1;XR_003591458.1;XM_027977752.1;XM_027977749.1;XR_003591456.1;XR_003591457.1
NC_040265.1	15062399	15062840	442	*	32.54505041800002	15062614	15062614	1	NC_040265.1:15062399-15062840	0.9946946516350352	11	34	proximal	XM_027977754.1
NC_040265.1	15339728	15340198	471	*	817.5368464420001	15339962	15339962	1	NC_040265.1:15339728-15340198	0.9924492408285635	51	55	promoter	XM_027977767.1;XM_027977768.1;XM_027977766.1
NC_040265.1	15361396	15361864	469	*	162.74664354799998	15361640	15361640	1	NC_040265.1:15361396-15361864	0.9958203120380617	30	43	promoter	XM_027977784.1;XM_004014961.4
NC_040265.1	15374474	15374992	519	*	248.31062787599996	15374776	15374776	1	NC_040265.1:15374474-15374992	0.989316570380993	36	52	promoter	XM_027977784.1;XM_027977783.1;XM_027977782.1;XM_027977780.1;XM_027977781.1;XM_027977778.1;XM_027977779.1
NC_040265.1	15426292	15426818	527	*	1077.0554232840013	15426542	15426542	1	NC_040265.1:15426292-15426818	0.992514873756934	51	56	promoter	XM_027977777.1;XM_027977772.1;XM_027977773.1;XM_027977774.1
NC_040265.1	15523114	15523588	475	*	170.268075525	15523351	15523351	1	NC_040265.1:15523114-15523588	0.9788128696500027	36	49	promoter	XM_027977792.1;XM_027977793.1;XM_015100418.2
NC_040265.1	15945046	15945526	481	*	507.3234292420001	15945320	15945320	1	NC_040265.1:15945046-15945526	0.9574546787110355	36	56	proximal	XM_027977797.1
NC_040265.1	16170526	16170942	417	*	24.054899431999996	16170739	16170739	1	NC_040265.1:16170526-16170942	0.9672658431118935	3	21	intron	XM_027977798.1
NC_040265.1	16651958	16652476	519	*	8811.455759876993	16652207	16652207	1	NC_040265.1:16651958-16652476	0.9940419520662791	55	56	promoter	XM_015100425.2;XM_027977813.1;XM_027977804.1;XM_004014969.4
NC_040265.1	16729908	16730364	457	*	14.364645978	16730109	16730109	1	NC_040265.1:16729908-16730364	0.9611666729059731	1	19	intron	XM_015100425.2;XM_027977813.1;XM_027977804.1
NC_040265.1	18374926	18375450	525	*	12.330224297000001	18375227	18375227	1	NC_040265.1:18374926-18375450	0.9880849252520563	4	21	intron	XM_015100171.2
NC_040265.1	19697838	19698250	413	*	27.077172906000005	19698042	19698042	1	NC_040265.1:19697838-19698250	0.9664454271706073	8	31	intergenic	NA
NC_040265.1	20935971	20936526	556	*	69.61908502099998	20936255	20936255	1	NC_040265.1:20935971-20936526	0.9910590728763045	17	22	proximal	XR_003591469.1;XR_001435666.2;XM_015100439.2
NC_040265.1	23049423	23049884	462	*	7.927445694999999	23049646	23049646	1	NC_040265.1:23049423-23049884	0.9636158915943125	1	20	intron	XM_027977832.1;XM_027977836.1;XM_027977837.1;XM_027977838.1;XM_027977839.1
NC_040265.1	23102561	23103092	532	*	45.65482385499999	23102817	23102817	1	NC_040265.1:23102561-23103092	0.9940992635241666	14	36	proximal	XM_027977832.1;XM_027977836.1;XM_027977837.1;XM_027977838.1;XM_027977839.1;XM_027977833.1
NC_040265.1	23338768	23339197	430	*	98.879323372	23338983	23338983	1	NC_040265.1:23338768-23339197	0.9969793320889164	23	33	proximal	XM_012189784.3;XM_012189783.3;XM_027977844.1;XM_012189781.3;XM_012189780.3;XM_012189785.3;XM_004014986.4
NC_040265.1	23528582	23529850	1269	*	1348.456143	23529573	23529573	1	NC_040265.1:23528582-23529850	0.9986586149052212	55	56	promoter	XM_027977360.1;NM_001104931.1;XM_012189787.3;XM_012189788.3;XM_012189789.3
NC_040265.1	24564620	24565026	407	*	12.331184581	24564823	24564823	1	NC_040265.1:24564620-24565026	0.9595066670005437	3	24	intergenic	NA
NC_040265.1	25673702	25674267	566	*	6270.349579443998	25674036	25674036	1	NC_040265.1:25673702-25674267	0.9997749241689505	55	56	promoter	XM_004015004.4;XM_004015002.3;XM_027977851.1
NC_040265.1	26807684	26808196	513	*	2866.8302440699986	26807971	26807971	1	NC_040265.1:26807684-26808196	0.9995095870301782	54	56	promoter	XM_004015020.4;XM_027977868.1;XM_012189820.3;XM_027977867.1;XR_003591479.1;XM_004015018.4
NC_040265.1	27050043	27050512	470	*	1706.5327298350005	27050273	27050273	1	NC_040265.1:27050043-27050512	0.9754720572236135	54	56	promoter	XM_004015024.3;XM_004015023.4;XM_012189824.3
NC_040265.1	27248984	27249391	408	*	19.514158027000004	27249188	27249188	1	NC_040265.1:27248984-27249391	0.9512795146792312	2	25	threeUTR	XM_027977875.1
NC_040265.1	27306357	27306792	436	*	28.226853066999993	27306577	27306577	1	NC_040265.1:27306357-27306792	0.9946238398948108	21	32	proximal	XM_027977884.1;XM_027977885.1
NC_040265.1	27610329	27610761	433	*	373.3799151009999	27610549	27610549	1	NC_040265.1:27610329-27610761	0.9862738485448633	33	53	promoter	XR_003591487.1;XR_003591484.1;XR_003591485.1;XR_003591486.1;XM_004015034.4;XM_027977893.1
NC_040265.1	27906790	27907289	500	*	17.65406498	27907043	27907043	1	NC_040265.1:27906790-27907289	0.9911356718479829	8	22	intron	XM_027977904.1;XR_003591488.1
NC_040265.1	27990407	27990817	411	*	9.077389624999999	27990611	27990611	1	NC_040265.1:27990407-27990817	0.9926215849614615	4	25	proximal	XM_027977904.1;XR_003591488.1;XM_027977903.1
NC_040265.1	28069438	28069887	450	*	14.189552105	28069665	28069665	1	NC_040265.1:28069438-28069887	0.9690184253608418	5	22	intron	XM_004015042.3
NC_040265.1	35642676	35643094	419	*	73.15261302600004	35642886	35642886	1	NC_040265.1:35642676-35643094	0.9554785339885894	12	34	proximal	XM_015100462.2
NC_040265.1	37579670	37580104	435	*	199.41135903799992	37579890	37579890	1	NC_040265.1:37579670-37580104	0.9565306834570222	32	52	promoter	XM_015100473.2;XM_027978040.1
NC_040265.1	37636174	37636681	508	*	1983.171386945001	37636431	37636431	1	NC_040265.1:37636174-37636681	0.9954412304257197	54	56	promoter	XM_004015065.4;XM_027978069.1;XM_027978070.1
NC_040265.1	37655049	37655461	413	*	350.2286321640002	37655255	37655255	1	NC_040265.1:37655049-37655461	0.9782437414753687	39	50	promoter	XM_015100482.2;XM_027978064.1
NC_040265.1	37680141	37680637	497	*	32.091599155000004	37680377	37680377	1	NC_040265.1:37680141-37680637	0.9929971169995788	12	20	intron	XM_012189936.3;XM_027978072.1;XM_027978073.1;XM_012189935.3;XM_027978071.1
NC_040265.1	37984285	37984763	479	*	210.34411790400003	37984509	37984509	1	NC_040265.1:37984285-37984763	0.9570933424310242	22	51	proximal	XM_004015074.3;XM_012189970.2;XM_012189971.2;XM_004015591.3;XM_012189965.2;XM_012189966.2;XM_012189967.2;XM_012189968.2;XM_027978094.1
NC_040265.1	38096335	38096738	404	*	227.75371730400005	38096538	38096538	1	NC_040265.1:38096335-38096738	0.9980783971257561	33	52	proximal	XM_027978100.1;XM_012189985.3;XM_012189983.3;XM_012189984.3;XM_012189974.3
NC_040265.1	38253893	38254377	485	*	471.24309122899996	38254120	38254120	1	NC_040265.1:38253893-38254377	0.9952259506355569	49	55	promoter	XM_004015083.4;XM_012190003.3;XM_027978106.1
NC_040265.1	39116910	39117362	453	*	2312.6036522060012	39117132	39117132	1	NC_040265.1:39116910-39117362	0.9963374544127739	51	55	promoter	XM_004015097.4;XM_012190032.3;XM_015100514.2
NC_040265.1	39247797	39248261	465	*	190.79646468899995	39248029	39248029	1	NC_040265.1:39247797-39248261	0.9656598830627968	36	50	promoter	XM_004015605.4;XM_027978123.1
NC_040265.1	39254626	39255194	569	*	3062.704645852999	39254851	39254851	1	NC_040265.1:39254626-39255194	0.9990164101092105	55	56	promoter	XM_012190037.3;XM_015100516.2;XM_004015098.4;XM_027978123.1
NC_040265.1	41355062	41356092	1031	*	166.119837756	41355374	41355374	1	NC_040265.1:41355062-41356092	0.9999967273014625	1	48	intron	XR_003591518.1;XR_001435698.2
NC_040265.1	41846190	41846697	508	*	1371.1334955419989	41846412	41846412	1	NC_040265.1:41846190-41846697	0.9953181874077246	51	55	promoter	XM_004015110.4;XM_004015109.4;XM_027978136.1;XM_027978135.1
NC_040265.1	42089745	42090185	441	*	12.460317065000003	42089965	42089965	1	NC_040265.1:42089745-42090185	0.9602911748814553	3	22	intron	XM_004015118.4;XM_004015119.4
NC_040265.1	45501351	45501844	494	*	11.118707657	45501605	45501605	1	NC_040265.1:45501351-45501844	0.9953453335412024	1	23	promoter	LOC101116757
NC_040265.1	46070299	46070703	405	*	12.658168193000002	46070501	46070501	1	NC_040265.1:46070299-46070703	0.9661061644351824	9	25	proximal	XM_027978184.1;XM_027978180.1;XM_012190107.2;XM_027978181.1
NC_040265.1	46310791	46311316	526	*	1130.812392755	46311015	46311015	1	NC_040265.1:46310791-46311316	0.9996932933501492	52	55	promoter	XM_004015142.4;XM_012190123.3;XM_004015141.4;XM_012190121.3
NC_040265.1	47200997	47201777	781	*	175.33300037300006	47201234	47201234	1	NC_040265.1:47200997-47201777	0.970084650876959	24	50	intergenic	NA
NC_040265.1	47470143	47471020	878	*	216.8892467800002	47470727	47470727	1	NC_040265.1:47470143-47471020	0.9999836611893744	1	52	intergenic	NA
NC_040265.1	47671793	47672245	453	*	11.663670573	47672002	47672002	1	NC_040265.1:47671793-47672245	0.9673938694817373	4	25	CDS	XM_027978204.1;XM_027978203.1;XM_027978206.1;XM_027978205.1
NC_040265.1	48099657	48100114	458	*	24.523588563999997	48099874	48099874	1	NC_040265.1:48099657-48100114	0.9786410616442216	8	31	CDS	XM_027978212.1
NC_040265.1	48572849	48573404	556	*	102.68670318799991	48573177	48573177	1	NC_040265.1:48572849-48573404	0.9902579555371958	3	19	proximal	XM_012190163.2;XM_027977411.1;XR_003591379.1
NC_040265.1	49080776	49081307	532	*	420.31350832900034	49080988	49080988	1	NC_040265.1:49080776-49081307	0.9968958966366906	43	50	proximal	XM_027977425.1;XM_027977424.1;XM_012190187.3
NC_040265.1	49161169	49161659	491	*	131.36755292300003	49161396	49161396	1	NC_040265.1:49161169-49161659	0.9975753631032809	26	44	proximal	XM_027977451.1;XM_027977378.1
NC_040265.1	49187250	49187678	429	*	5575.256888950001	49187460	49187460	1	NC_040265.1:49187250-49187678	0.9612224144808152	56	56	promoter	XM_004015186.3;XM_004015187.4;XM_004015183.4;XM_012190194.3
NC_040265.1	49198756	49199187	432	*	84.33231402800001	49198971	49198971	1	NC_040265.1:49198756-49199187	0.9894752236731237	26	47	proximal	XM_027977443.1
NC_040265.1	49317410	49317900	491	*	61.271988398000005	49317675	49317675	1	NC_040265.1:49317410-49317900	0.9636065719506268	16	37	promoter	XM_012190204.3;XM_012190205.3;XM_012190206.3;XM_027977435.1
NC_040265.1	49414082	49414485	404	*	93.47056574300001	49414284	49414284	1	NC_040265.1:49414082-49414485	0.9528044871193986	28	50	proximal	XM_027977437.1;XM_015099989.2;XM_027977436.1;XM_027977438.1;XM_027977439.1
NC_040265.1	49442904	49443429	526	*	193.90999652999994	49443203	49443203	1	NC_040265.1:49442904-49443429	0.9741224141687508	35	54	proximal	XM_027977380.1;XM_004015209.4
NC_040265.1	49501449	49501902	454	*	516.3752119630001	49501658	49501658	1	NC_040265.1:49501449-49501902	0.9924418171286474	43	53	promoter	XM_004015178.4;XM_012190223.2;XM_004015179.4
NC_040265.1	49535105	49535518	414	*	2526.499737597002	49535315	49535315	1	NC_040265.1:49535105-49535518	0.9920760503802214	52	55	promoter	XR_003591387.1;XM_004015188.4;XM_027977422.1
NC_040265.1	49731541	49732013	473	*	203.27243088099996	49731777	49731777	1	NC_040265.1:49731541-49732013	0.9849639076283423	34	45	promoter	XR_003591386.1
NC_040265.1	49787746	49788259	514	*	83.40306332899999	49788003	49788003	1	NC_040265.1:49787746-49788259	0.9962531069530549	32	45	promoter	XM_012190242.3;XM_012190249.3;XM_012190250.3;XM_012190253.3;XR_003591380.1;XM_012190251.3;XM_012190252.3;XM_027977419.1
NC_040265.1	50014490	50014897	408	*	124.30838035900003	50014692	50014692	1	NC_040265.1:50014490-50014897	0.9512431826977861	25	50	proximal	XM_015099981.2;XM_027977431.1;XM_015099980.2
NC_040265.1	50350986	50351454	469	*	1112.7395960679999	50351215	50351215	1	NC_040265.1:50350986-50351454	0.9678835811642577	53	56	promoter	XM_027977922.1;XM_012190354.3
NC_040265.1	50964158	50964571	414	*	66.99636742200006	50964367	50964367	1	NC_040265.1:50964158-50964571	0.951315477752601	18	40	intron	XM_027978232.1
NC_040265.1	51029348	51029827	480	*	126.14121235899997	51029605	51029605	1	NC_040265.1:51029348-51029827	0.9759755174181914	25	49	fiveUTR	XM_027978237.1
NC_040265.1	51475051	51475455	405	*	36.493914988	51475253	51475253	1	NC_040265.1:51475051-51475455	0.9528008150036975	14	37	intron	XM_027978256.1;XM_027978257.1;XM_015100566.2
NC_040265.1	51521112	51521554	443	*	2851.6384653269997	51521340	51521340	1	NC_040265.1:51521112-51521554	0.9991419018058016	53	56	promoter	XM_027978262.1;XM_027978260.1;XM_027978261.1
NC_040265.1	51545994	51546406	413	*	681.5220826289999	51546197	51546197	1	NC_040265.1:51545994-51546406	0.9999483449614994	45	55	promoter	XM_004015240.4;XM_004015241.4;XM_012190383.3;XM_027978259.1
NC_040265.1	51986887	51987355	469	*	1536.0061110450015	51987149	51987149	1	NC_040265.1:51986887-51987355	0.9985660771622347	50	56	promoter	XM_004015685.4;XM_004015245.4
NC_040265.1	51990924	51991398	475	*	24.608703406	51991172	51991172	1	NC_040265.1:51990924-51991398	0.9764824814512196	11	32	intergenic	NA
NC_040265.1	51995031	51995516	486	*	18.732616316999998	51995298	51995298	1	NC_040265.1:51995031-51995516	0.9714365697252065	9	23	intergenic	NA
NC_040265.1	52000083	52000554	472	*	88.64621357099995	52000322	52000322	1	NC_040265.1:52000083-52000554	0.9621607658860378	24	44	intergenic	NA
NC_040265.1	52002197	52002666	470	*	49.754603859000014	52002437	52002437	1	NC_040265.1:52002197-52002666	0.9570933318292145	20	40	promoter	XM_027978274.1;rna-TRNAI-UAU-2
NC_040265.1	52646379	52646902	524	*	11.163607098999998	52646634	52646634	1	NC_040265.1:52646379-52646902	0.9651592353082399	3	23	intron	XM_027978289.1;XM_027978290.1;XM_027978288.1;XM_027978291.1
NC_040265.1	52680393	52680824	432	*	1451.5058102960006	52680606	52680606	1	NC_040265.1:52680393-52680824	0.9905298842585282	55	56	promoter	XM_004015263.4;XM_027978298.1;XR_003591534.1;XM_027978296.1;XM_027978297.1;XM_027977362.1;NM_001126353.1
NC_040265.1	52794874	52795297	424	*	11.513765194000003	52795090	52795090	1	NC_040265.1:52794874-52795297	0.9520615428003467	2	20	intron	XM_027978306.1;XM_027978307.1
NC_040265.1	52898198	52898645	448	*	16.014485445999995	52898416	52898416	1	NC_040265.1:52898198-52898645	0.991094466191011	7	27	proximal	XM_027978310.1
NC_040265.1	52918493	52919030	538	*	27.733342308999994	52918793	52918793	1	NC_040265.1:52918493-52919030	0.9799347219967427	20	37	proximal	XM_004015258.3
NC_040265.1	52966791	52967274	484	*	67.93788845299999	52967018	52967018	1	NC_040265.1:52966791-52967274	0.9765421447019961	9	39	threeUTR	XM_027978314.1;XM_012190408.3;XM_012190414.3;XM_012190409.3
NC_040265.1	52986248	52986775	528	*	1327.0191480489996	52986545	52986545	1	NC_040265.1:52986248-52986775	0.9977019097713685	50	54	promoter	XM_027978320.1;XM_027978318.1;XM_012190417.3;XM_027978321.1;XM_012190408.3;XM_012190414.3;XM_012190409.3
NC_040265.1	53041565	53042394	830	*	34.441309376999996	53042164	53042164	1	NC_040265.1:53041565-53042394	0.960035301342197	2	27	fiveUTR	XM_027978324.1;XM_027978328.1;XM_027978323.1;XM_027978325.1;XM_027978326.1;XM_027978327.1;XM_027978322.1;XM_027978329.1
NC_040265.1	53101920	53102380	461	*	446.7621510150001	53102165	53102165	1	NC_040265.1:53101920-53102380	0.9734696810810407	28	46	promoter	XR_003591535.1;XR_003591539.1;XR_003591538.1;XR_003591537.1;XR_003591536.1;XM_027978331.1
NC_040265.1	53193221	53193668	448	*	145.29503104799994	53193433	53193433	1	NC_040265.1:53193221-53193668	0.9538984479156082	27	46	fiveUTR	XR_003591540.1;XM_027978332.1
NC_040265.1	53656450	53657015	566	*	16.016072328	53656696	53656696	1	NC_040265.1:53656450-53657015	0.9893912797578984	3	19	intron	XM_004015279.4;XM_004015278.4
NC_040265.1	53773763	53774180	418	*	118.65768444200003	53773971	53773971	1	NC_040265.1:53773763-53774180	0.9990061345951439	40	47	proximal	NM_001126344.1;XM_004015274.4
NC_040265.1	54343894	54344333	440	*	119.86362880099992	54344115	54344115	1	NC_040265.1:54343894-54344333	0.9999992148111628	19	40	proximal	XM_027978366.1;XM_027978365.1
NC_040265.1	55164300	55164739	440	*	11.179133376	55164514	55164514	1	NC_040265.1:55164300-55164739	0.9906883566111858	8	24	proximal	XM_027978403.1;XM_027978404.1;XM_027978405.1
NC_040265.1	55337425	55337932	508	*	1510.0717877999998	55337697	55337697	1	NC_040265.1:55337425-55337932	0.9960089378069824	54	56	promoter	XM_012190491.3;XM_012190490.3;XR_003591565.1;XM_027978418.1;XM_015100037.2
NC_040265.1	55340366	55340779	414	*	11.098037789999998	55340570	55340570	1	NC_040265.1:55340366-55340779	0.9599025290686585	3	23	CDS	XM_012190491.3;XM_012190490.3
NC_040265.1	55915138	55915550	413	*	752.9991988179999	55915343	55915343	1	NC_040265.1:55915138-55915550	0.9533060612526184	36	55	fiveUTR	XM_027978450.1
NC_040265.1	55987981	55988516	536	*	23.813679121999996	55988293	55988293	1	NC_040265.1:55987981-55988516	0.9823587967814078	3	19	proximal	XR_003591568.1
NC_040265.1	56012858	56013273	416	*	22.07252510699999	56013070	56013070	1	NC_040265.1:56012858-56013273	0.9554220009107619	13	30	proximal	XM_027978453.1;XR_003591569.1;XR_003591570.1
NC_040265.1	56017168	56017647	480	*	12.875858271000004	56017427	56017427	1	NC_040265.1:56017168-56017647	0.96879581810945	6	19	proximal	XM_027978453.1;XR_003591569.1;XR_003591570.1
NC_040265.1	56074358	56074924	567	*	67.08286614300003	56074645	56074645	1	NC_040265.1:56074358-56074924	0.9978040700924453	28	45	promoter	XM_027978457.1;XM_027978456.1
NC_040265.1	56230924	56231329	406	*	9.824866678	56231129	56231129	1	NC_040265.1:56230924-56231329	0.9511645917777086	4	20	intron	XR_003591572.1;XM_027978465.1
NC_040265.1	56321989	56322402	414	*	43.38037784499999	56322195	56322195	1	NC_040265.1:56321989-56322402	0.9918282594172758	25	36	proximal	XM_012190538.2;XM_027978472.1
NC_040265.1	56513135	56513615	481	*	429.17016494700016	56513360	56513360	1	NC_040265.1:56513135-56513615	0.9876505317304691	39	53	promoter	XM_004015318.4;XM_027978482.1
NC_040265.1	56566856	56567396	541	*	44.46428191699998	56567133	56567133	1	NC_040265.1:56566856-56567396	0.9845817888892591	18	34	fiveUTR	XM_012190549.3;XM_027978487.1;XR_003591573.1;XR_003591574.1
NC_040265.1	56587443	56587861	419	*	168.29647685700013	56587653	56587653	1	NC_040265.1:56587443-56587861	0.9746223869062852	24	45	proximal	XM_015100599.2;XM_027978488.1
NC_040265.1	56689933	56690495	563	*	11.621771040000002	56690179	56690179	1	NC_040265.1:56689933-56690495	0.9854319850402518	5	23	intron	XM_015100600.2
NC_040265.1	56731860	56732313	454	*	15.470879539	56732079	56732079	1	NC_040265.1:56731860-56732313	0.99745019007840785	7	21	CDS	XM_027977941.1
NC_040265.1	56763903	56764441	539	*	10.090562387999997	56764190	56764190	1	NC_040265.1:56763903-56764441	0.9994791067847889	6	23	intron	XM_004023199.4
NC_040265.1	56798267	56798689	423	*	14.45811486	56798482	56798482	1	NC_040265.1:56798267-56798689	0.9617294865466596	7	21	CDS	XM_015100602.2
NC_040265.1	56897724	56898188	465	*	21.391985562000006	56897967	56897967	1	NC_040265.1:56897724-56898188	0.9937541891674545	13	33	proximal	XM_015100606.2
NC_040265.1	56907909	56908426	518	*	152.83294377299993	56908149	56908149	1	NC_040265.1:56907909-56908426	0.9975130287237928	23	47	intergenic	XM_015100607.2
NC_040265.1	56978585	56979471	887	*	7.949918852000002	56979264	56979264	1	NC_040265.1:56978585-56979471	0.9972807517868911	4	21	proximal	XM_027978511.1;XM_027978513.1;XR_003591577.1;XR_003591579.1
NC_040265.1	57059470	57059905	436	*	25.892628301000002	57059676	57059676	1	NC_040265.1:57059470-57059905	0.9665182793192629	2	21	intron	XM_012190565.2;XM_012190569.3;XM_012190564.3;XM_027978510.1;XM_027978516.1
NC_040265.1	57175552	57175959	408	*	78.685289255	57175754	57175754	1	NC_040265.1:57175552-57175959	0.9536031426631272	9	32	CDS	XM_027978517.1
NC_040265.1	57490099	57490540	442	*	56.297723875	57490335	57490335	1	NC_040265.1:57490099-57490540	0.9801694567775965	5	24	intron	XM_004015332.4;XR_003591585.1
NC_040265.1	57623683	57624200	518	*	324.104510924	57623947	57623947	1	NC_040265.1:57623683-57624200	0.9717312838170262	42	54	proximal	XR_003591586.1;XM_027978527.1
NC_040265.1	57712407	57712878	472	*	26.720580889999997	57712654	57712654	1	NC_040265.1:57712407-57712878	0.9788798194109025	11	28	proximal	XM_027978528.1;XM_027978529.1
NC_040265.1	57951616	57952029	414	*	218.0153166730001	57951823	57951823	1	NC_040265.1:57951616-57952029	0.9947640082669578	41	53	proximal	XM_015100619.2
NC_040265.1	58005305	58005766	462	*	8.314997153	58005507	58005507	1	NC_040265.1:58005305-58005766	0.9925614407134874	1	24	intergenic	NA
NC_040265.1	58006371	58006845	475	*	26.681505935999997	58006603	58006603	1	NC_040265.1:58006371-58006845	0.9862164946633512	10	30	proximal	XR_003591418.1
NC_040265.1	58010427	58010883	457	*	139.599962741	58010664	58010664	1	NC_040265.1:58010427-58010883	0.9661019131341761	32	48	proximal	XM_027978542.1;XM_027978541.1;XR_003591587.1
NC_040265.1	58396143	58396655	513	*	58.246991328	58396386	58396386	1	NC_040265.1:58396143-58396655	0.9859531332529945	23	37	intron	XR_003591588.1
NC_040265.1	58494471	58494877	407	*	27.16243957700001	58494675	58494675	1	NC_040265.1:58494471-58494877	0.9516147033783675	7	30	promoter	XM_027978555.1;XM_027978556.1
NC_040265.1	58495446	58495849	404	*	18.885006114999996	58495647	58495647	1	NC_040265.1:58495446-58495849	0.9508012952636888	9	28	proximal	XM_027978555.1;XM_027978556.1
NC_040265.1	58560733	58561242	510	*	22.271191989	58561030	58561030	1	NC_040265.1:58560733-58561242	0.9671840163028628	7	24	intron	XM_027978558.1;XR_003591591.1
NC_040265.1	58803969	58804399	431	*	13.477766876000004	58804187	58804187	1	NC_040265.1:58803969-58804399	0.9869871757067471	5	21	CDS	XM_027978573.1;XM_027978574.1;XM_012190626.2;XM_027978575.1
NC_040265.1	58892672	58893216	545	*	43.847576032999996	58892922	58892922	1	NC_040265.1:58892672-58893216	0.9842912877666996	6	24	proximal	XM_027978585.1;XM_012190632.3;XM_027978578.1;XM_027978580.1;XM_027978579.1
NC_040265.1	59005219	59005639	421	*	828.7150071949998	59005428	59005428	1	NC_040265.1:59005219-59005639	0.9812637433057757	47	54	promoter	XM_004015366.3;XM_004015797.4
NC_040265.1	59047730	59048147	418	*	35.34243547900002	59047934	59047934	1	NC_040265.1:59047730-59048147	0.9538820903158132	8	38	proximal	XM_027978597.1;XM_027978598.1
NC_040265.1	59095111	59095596	486	*	32.03649291800001	59095360	59095360	1	NC_040265.1:59095111-59095596	0.9834244312069582	13	30	intron	XM_027978602.1;XM_027978601.1
NC_040265.1	59097181	59097616	436	*	29.752212008999997	59097390	59097390	1	NC_040265.1:59097181-59097616	0.9831449051651009	7	26	intron	XM_012190643.3;XM_012190644.3
NC_040265.1	59294474	59294964	491	*	19.140819640999993	59294691	59294691	1	NC_040265.1:59294474-59294964	0.9687431353165705	8	31	promoter	XM_027978611.1;XM_027978612.1
NC_040265.1	59371498	59371995	498	*	10.460925044	59371781	59371781	1	NC_040265.1:59371498-59371995	0.9747741071927571	1	19	intron	XM_027977374.1;XM_027977376.1;XM_027977375.1;NM_001078660.1
NC_040265.1	59388514	59388923	410	*	26.663111235000002	59388719	59388719	1	NC_040265.1:59388514-59388923	0.9591004011324173	16	37	proximal	XM_004015372.3;XR_003591658.1
NC_040265.1	59437287	59437728	442	*	1733.2401607010022	59437509	59437509	1	NC_040265.1:59437287-59437728	0.9824001122240987	54	56	promoter	XM_004015375.3;XM_012190700.2;XM_012190703.2;XR_003591596.1;XM_027978621.1;XM_027978620.1
NC_040265.1	59503325	59503848	524	*	1725.3419275379993	59503623	59503623	1	NC_040265.1:59503325-59503848	0.997812334808003	53	56	promoter	XM_027978629.1;XM_004015378.4;XM_027978627.1;XM_027978628.1
NC_040265.1	59514289	59514702	414	*	9.906722559000002	59514495	59514495	1	NC_040265.1:59514289-59514702	0.9662678687708111	4	26	promoter	XM_027978633.1;XM_027978635.1;XM_027978636.1
NC_040265.1	59652892	59653675	784	*	233.95943079200012	59653129	59653129	1	NC_040265.1:59652892-59653675	0.9885091733186094	28	50	intron	XM_027978652.1;XM_027978653.1;XM_027978651.1
NC_040265.1	59662626	59663043	418	*	454.68206244400005	59662838	59662838	1	NC_040265.1:59662626-59663043	0.9972815142323934	43	53	proximal	XM_027978648.1;XM_004015382.4;XM_027978655.1;XM_012190718.3
NC_040265.1	59763933	59764386	454	*	677.7819899540001	59764152	59764152	1	NC_040265.1:59763933-59764386	0.9996785064312353	49	56	promoter	XM_027977454.1;XM_012190727.3;XM_027977456.1;XM_012190722.2;XM_012190725.2;XM_012190723.2;XM_027977455.1;XM_012190728.2;XM_027977457.1
NC_040265.1	59935533	59935980	448	*	14.022541311999998	59935769	59935769	1	NC_040265.1:59935533-59935980	0.963043496554747	4	21	threeUTR	XR_003591389.1;XM_027977465.1;XM_027977466.1
NC_040265.1	59949281	59949829	549	*	127.36852635	59949578	59949578	1	NC_040265.1:59949281-59949829	0.9949001734598494	23	43	intergenic	XM_012190732.3
NC_040265.1	59990565	59990991	427	*	66.323561666	59990774	59990774	1	NC_040265.1:59990565-59990991	0.9933902162616057	19	40	intergenic	NA
NC_040265.1	60053298	60053705	408	*	233.66107421600003	60053501	60053501	1	NC_040265.1:60053298-60053705	0.9713896309335529	34	53	promoter	XM_027977528.1;XM_027977529.1;XM_027977542.1
NC_040265.1	60063668	60064093	426	*	31.924286629000015	60063880	60063880	1	NC_040265.1:60063668-60064093	0.9546808620136498	7	24	proximal	LOC114117772;XR_001045273.3
NC_040265.1	60309537	60309951	415	*	14.009796586999999	60309750	60309750	1	NC_040265.1:60309537-60309951	0.9528491834002921	7	21	intron	XM_027977520.1;XM_027977519.1
NC_040265.1	60373486	60373930	445	*	15.590170305	60373711	60373711	1	NC_040265.1:60373486-60373930	0.9712059490973576	8	30	proximal	XM_027977518.1;XM_027977516.1;XM_027977515.1;XM_027977517.1
NC_040265.1	60833397	60833929	533	*	25.058159635000006	60833715	60833715	1	NC_040265.1:60833397-60833929	0.9940593405645302	1	28	proximal	LOC114117774
NC_040265.1	61283723	61284289	567	*	463.43605211799974	61283954	61283954	1	NC_040265.1:61283723-61284289	0.9966524891616826	49	54	exon	XR_003591394.1;XR_003591395.1;XR_003591396.1;XR_003591397.1
NC_040265.1	61550463	61550954	492	*	177.40006926499987	61550696	61550696	1	NC_040265.1:61550463-61550954	0.983808132804838	29	47	intergenic	NA
NC_040265.1	61552029	61552490	462	*	14.097700700999999	61552267	61552267	1	NC_040265.1:61552029-61552490	0.9997186370729573	2	26	intergenic	NA
NC_040265.1	61776906	61777327	422	*	13.218702232	61777116	61777116	1	NC_040265.1:61776906-61777327	0.9722892317434627	6	25	intergenic	NA
NC_040265.1	61938388	61938906	519	*	114.49128712800002	61938652	61938652	1	NC_040265.1:61938388-61938906	0.9965574450757522	28	49	proximal	XM_027978664.1
NC_040265.1	63243389	63243827	439	*	21.893172991999997	63243625	63243625	1	NC_040265.1:63243389-63243827	0.9549665021767721	2	29	intergenic	NA
NC_040265.1	63591236	63592070	835	*	14.559222768999998	63591443	63591443	1	NC_040265.1:63591236-63592070	0.9995670055001925	1	23	intergenic	NA
NC_040265.1	64000268	64000736	469	*	32.162844817	64000516	64000516	1	NC_040265.1:64000268-64000736	0.9999991372016339	7	29	proximal	XM_027978694.1
NC_040265.1	64149332	64149816	485	*	43.35560835100001	64149588	64149588	1	NC_040265.1:64149332-64149816	0.9705844161083808	11	38	intergenic	NA
NC_040265.1	66578858	66579263	406	*	45.70520466	66579060	66579060	1	NC_040265.1:66578858-66579263	0.9515989839395875	20	35	proximal	XM_027977984.1;XM_027978761.1;XM_027978760.1
NC_040265.1	66629499	66629973	475	*	15.274796399	66629738	66629738	1	NC_040265.1:66629499-66629973	0.9745611563230845	8	20	proximal	XM_027978767.1;XM_015100100.2;XM_027978768.1
NC_040265.1	66630442	66630922	481	*	735.1128341890003	66630662	66630662	1	NC_040265.1:66630442-66630922	0.982818579236407	46	55	promoter	XM_027978767.1;XM_015100100.2;XM_027978768.1
NC_040265.1	66742361	66743109	749	*	29.574474178999996	66742899	66742899	1	NC_040265.1:66742361-66743109	0.9978920911171252	13	30	proximal	XM_027978778.1
NC_040265.1	66748706	66749496	791	*	37.50828420199999	66749265	66749265	1	NC_040265.1:66748706-66749496	0.9874607406653078	10	31	threeUTR	XM_027978778.1
NC_040265.1	66778447	66778925	479	*	18.726855716999996	66778697	66778697	1	NC_040265.1:66778447-66778925	0.9921396172265513	13	34	proximal	XM_004015419.4
NC_040265.1	66993035	66993485	451	*	22.797682486	66993255	66993255	1	NC_040265.1:66993035-66993485	0.9669924584306973	5	25	intron	XM_027978803.1;XM_027978804.1
NC_040265.1	67916543	67916973	431	*	12.825555677999999	67916769	67916769	1	NC_040265.1:67916543-67916973	0.9637207745521426	4	20	intron	XM_027978820.1
NC_040265.1	67976340	67976747	408	*	24.636231722	67976543	67976543	1	NC_040265.1:67976340-67976747	0.9515420392398124	10	33	CDS	XM_027978823.1;XM_027978822.1;XM_027978824.1;XM_027978825.1
NC_040265.1	68130147	68130561	415	*	46.013956033999996	68130354	68130354	1	NC_040265.1:68130147-68130561	0.9824378625633722	20	31	proximal	XM_027978845.1;XM_027978847.1;XM_027978846.1;XM_027978848.1;XM_027978854.1;XM_027978855.1
NC_040265.1	68381902	68382453	552	*	60.78489073599997	68382161	68382161	1	NC_040265.1:68381902-68382453	0.9928055891064607	17	35	promoter	XR_003591421.1
NC_040265.1	68704038	68704570	533	*	154.08478295800003	68704307	68704307	1	NC_040265.1:68704038-68704570	0.9805914437031559	24	46	promoter	XM_027978875.1
NC_040265.1	68738823	68739254	432	*	6.580756417	68739029	68739029	1	NC_040265.1:68738823-68739254	0.9632845858071024	1	23	intergenic	NA
NC_040265.1	69233384	69233854	471	*	26.452582927	69233595	69233595	1	NC_040265.1:69233384-69233854	0.9677655090934084	7	23	intron	XR_003591641.1
NC_040265.1	70362940	70363348	409	*	83.99110739300001	70363147	70363147	1	NC_040265.1:70362940-70363348	0.998184084169671	23	48	proximal	XR_003591679.1
NC_040265.1	70890542	70891011	470	*	42.827761339000006	70890800	70890800	1	NC_040265.1:70890542-70891011	0.9655803486297876	13	35	intergenic	NA
NC_040265.1	70922762	70923181	420	*	44.882903513	70922973	70922973	1	NC_040265.1:70922762-70923181	0.9950622299045078	18	40	proximal	XM_004015465.4
NC_040265.1	71061811	71062253	443	*	19.869958639	71062030	71062030	1	NC_040265.1:71061811-71062253	0.97193860046763	7	31	proximal	XM_027978934.1;XM_015100714.2
NC_040265.1	71068644	71069117	474	*	1168.6885240160009	71068892	71068892	1	NC_040265.1:71068644-71069117	0.99474781760450115	51	56	promoter	XM_027978954.1;XM_027978959.1;XM_027978952.1;XM_027978953.1;XM_027978955.1;XM_027978956.1;XM_027978957.1;XM_027978958.1;XM_027978017.1
NC_040266.1	1240551	1241100	550	*	3914.4385300810004	1240835	1240835	1	NC_040266.1:1240551-1241100	0.9798625538286554	56	56	promoter	XM_004015956.4;XM_012095281.2;XM_012095282.3
NC_040266.1	1511237	1511776	540	*	94.19256806500003	1511556	1511556	1	NC_040266.1:1511237-1511776	0.9968706863039504	32	46	promoter	XM_004015959.4;XM_012095290.3;XM_012095289.3
NC_040266.1	6763732	6764191	460	*	8.269180363	6763944	6763944	1	NC_040266.1:6763732-6764191	0.9637254490693055	3	25	proximal	XM_012095320.3;XM_015100874.2
NC_040266.1	6838241	6838757	517	*	14.546933638999999	6838471	6838471	1	NC_040266.1:6838241-6838757	0.9768141809147409	2	22	intergenic	NA
NC_040266.1	6887124	6887547	424	*	34.67247908	6887337	6887337	1	NC_040266.1:6887124-6887547	0.9567271037173574	6	31	CDS	XM_015100720.2;XM_015100721.2;XM_015100722.2;XM_015100723.2;XM_015100724.2;XM_015100725.2;XM_015100726.2;NM_001267881.2
NC_040266.1	15262228	15262642	415	*	79.72772519300004	15262436	15262436	1	NC_040266.1:15262228-15262642	0.95382237444702	23	48	fiveUTR	XM_015100757.2
NC_040266.1	16710379	16710882	504	*	15.317999377000003	16710604	16710604	1	NC_040266.1:16710379-16710882	0.9567257572460315	5	23	proximal	XM_015100885.2
NC_040266.1	19174315	19174737	423	*	60.340008087	19174522	19174522	1	NC_040266.1:19174315-19174737	0.9737168953835689	13	33	proximal	XM_004015997.3
NC_040266.1	19442968	19443391	424	*	15.736754684999998	19443176	19443176	1	NC_040266.1:19442968-19443391	0.9590341504852413	3	20	intergenic	NA
NC_040266.1	19513593	19514123	531	*	3620.559015905998	19513816	19513816	1	NC_040266.1:19513593-19514123	0.9988420747852749	56	56	promoter	XM_015100899.2;XM_004016542.3
NC_040266.1	22708424	22708861	438	*	12.65318191	22708636	22708636	1	NC_040266.1:22708424-22708861	0.9549410786296736	1	21	intron	XM_012095423.3
NC_040266.1	24739816	24740255	440	*	6.867294757999999	24740037	24740037	1	NC_040266.1:24739816-24740255	0.9873017877579869	2	19	proximal	XM_004016017.4;XM_004016016.4
NC_040266.1	24891326	24891786	461	*	503.06608501599993	24891559	24891559	1	NC_040266.1:24891326-24891786	0.9871570311121376	45	54	promoter	XM_004016022.4;XM_012095451.3;XM_027979193.1;XM_012095452.3;XM_004016020.4;XM_012095453.3;XM_015100911.2
NC_040266.1	27156547	27156985	439	*	14.117048655000001	27156772	27156772	1	NC_040266.1:27156547-27156985	0.9553676330921419	2	21	intron	XM_027979221.1;XM_027979222.1
NC_040266.1	27231533	27231972	440	*	39.793149254	27231745	27231745	1	NC_040266.1:27231533-27231972	0.9556247773883093	22	36	intron	XM_027979221.1;XM_027979222.1
NC_040266.1	27236332	27236755	424	*	12.721221167999998	27236537	27236537	1	NC_040266.1:27236332-27236755	0.956419199600504	5	20	intron	XM_027979221.1;XM_027979222.1
NC_040266.1	27308359	27308790	432	*	8.716815003999999	27308575	27308575	1	NC_040266.1:27308359-27308790	0.9574941430090326	2	19	intron	XM_027979221.1;XM_027979222.1
NC_040266.1	27320912	27321321	410	*	9.624859879999999	27321117	27321117	1	NC_040266.1:27320912-27321321	0.9510852718684012	4	23	intron	XM_027979221.1;XM_027979222.1
NC_040266.1	27333280	27333727	448	*	34.119969821999995	27333514	27333514	1	NC_040266.1:27333280-27333727	0.9771848626457904	8	31	threeUTR	XM_027979221.1;XM_027979222.1
NC_040266.1	27472130	27472621	492	*	1113.751535744999	27472378	27472378	1	NC_040266.1:27472130-27472621	0.9758519126379777	51	56	promoter	XM_012095475.3;XM_004016037.4
NC_040266.1	30698613	30699083	471	*	580.870560937	30698840	30698840	1	NC_040266.1:30698613-30699083	0.9924792136784841	41	53	promoter	XM_004016051.4;XR_001020751.3
NC_040266.1	30704803	30705244	442	*	9.766833287	30705020	30705020	1	NC_040266.1:30704803-30705244	0.9656522589330236	2	23	threeUTR	XM_027979231.1
NC_040266.1	31712012	31712423	412	*	18.895594379000002	31712214	31712214	1	NC_040266.1:31712012-31712423	0.9544606992762288	7	21	intron	XR_003591761.1;XM_012095521.3
NC_040266.1	31756918	31757325	408	*	2877.9279045979997	31757125	31757125	1	NC_040266.1:31756918-31757325	0.9594866125029204	40	54	intron	XM_004016068.4
NC_040266.1	32022780	32023261	482	*	12.421510670999997	32023026	32023026	1	NC_040266.1:32022780-32023261	0.9738558744946096	1	21	threeUTR	XM_004016074.4;XM_012095529.3
NC_040266.1	32102818	32103269	452	*	38.808803125000026	32103044	32103044	1	NC_040266.1:32102818-32103269	0.9705493263940856	17	31	promoter	XM_027979260.1;XM_027979261.1;XM_027979262.1;XM_027979263.1;XM_027979268.1;XM_027979264.1;XM_027979265.1;XM_027979266.1;XM_027979267.1;XM_027979269.1;XR_003591762.1
NC_040266.1	32454670	32455128	459	*	786.8469047850008	32454911	32454911	1	NC_040266.1:32454670-32455128	0.9811030586518972	41	54	proximal	XM_012095564.3;XM_012095565.3;XM_012095561.3;XM_012095563.3;XM_027979286.1;XM_012095562.3;XM_012095560.3;XM_012095559.3
NC_040266.1	32463098	32463991	894	*	1154.9784470089999	32463757	32463757	1	NC_040266.1:32463098-32463991	0.9809916833514013	52	56	promoter	XM_027979287.1;XM_012095560.3;XM_012095559.3
NC_040266.1	32485143	32485563	421	*	9.494228638000003	32485347	32485347	1	NC_040266.1:32485143-32485563	0.9578951968449998	3	20	threeUTR	XM_004016093.4
NC_040266.1	32490507	32490912	406	*	9.931538189	32490710	32490710	1	NC_040266.1:32490507-32490912	0.9516101868001041	2	26	intron	XM_004016095.4;XM_027979288.1
NC_040266.1	32681192	32681665	474	*	11.521952116999998	32681448	32681448	1	NC_040266.1:32681192-32681665	0.9637135486289857	3	21	intron	XM_027979319.1;XM_027979320.1
NC_040266.1	32707857	32708414	558	*	345.32221082499996	32708067	32708067	1	NC_040266.1:32707857-32708414	0.9955532553535014	40	54	promoter	XM_004016101.4;XR_003591764.1
NC_040266.1	35640237	35640656	420	*	43.985980189	35640451	35640451	1	NC_040266.1:35640237-35640656	0.9536133776200052	5	28	intron	XR_003591771.1
NC_040266.1	38583556	38584561	1006	*	24.899553823	38584284	38584284	1	NC_040266.1:38583556-38584561	0.9883330147186267	3	26	intergenic	NA
NC_040266.1	38713329	38713820	492	*	65.28948188599999	38713557	38713557	1	NC_040266.1:38713329-38713820	0.9611838899015621	24	37	proximal	XM_015100741.2;XM_012095685.2;XM_012095689.2;XM_015100740.2;XM_012095693.3;XM_015100739.2
NC_040266.1	39697830	39698246	417	*	10.367594192000002	39698033	39698033	1	NC_040266.1:39697830-39698246	0.9998670969490093	2	21	intergenic	NA
NC_040266.1	42432280	42432752	473	*	18.078788025000005	42432512	42432512	1	NC_040266.1:42432280-42432752	0.9910664265318061	5	26	proximal	XM_027978984.1;XM_027978985.1
NC_040266.1	43064054	43064534	481	*	293.9913769279999	43064320	43064320	1	NC_040266.1:43064054-43064534	0.9722169288526867	33	51	proximal	XM_027979378.1;XM_027979380.1
NC_040266.1	45412959	45413407	449	*	11.784822255000002	45413179	45413179	1	NC_040266.1:45412959-45413407	0.980906503627325	4	21	intergenic	NA
NC_040266.1	46210601	46211455	855	*	14.996314139	46210819	46210819	1	NC_040266.1:46210601-46211455	0.9915336770356284	2	22	intergenic	NA
NC_040266.1	46238993	46239501	509	*	23.677370820999997	46239261	46239261	1	NC_040266.1:46238993-46239501	0.9960591491093045	12	31	intron	XM_015101039.2
NC_040266.1	46323848	46324317	470	*	20.929205800999984	46324073	46324073	1	NC_040266.1:46323848-46324317	0.9682006437435737	10	26	intron	XM_012095789.3;XM_012095790.3;XM_004016165.4;XM_012095792.3
NC_040266.1	46324442	46324870	429	*	688.980727209	46324654	46324654	1	NC_040266.1:46324442-46324870	0.9986634811756019	47	54	proximal	XM_012095789.3;XM_012095790.3;XM_004016165.4;XM_012095792.3
NC_040266.1	46778608	46779084	477	*	10.455091861999994	46778846	46778846	1	NC_040266.1:46778608-46779084	0.9754256040560577	5	23	proximal	XM_015101041.2;XM_015101042.2
NC_040266.1	47067162	47067584	423	*	25.232840743000008	47067375	47067375	1	NC_040266.1:47067162-47067584	0.9557341496737348	3	21	CDS	XM_012095811.3
NC_040266.1	49629196	49629653	458	*	22.817304856	49629430	49629430	1	NC_040266.1:49629196-49629653	0.9702500326027607	8	30	intron	XM_004016206.4
NC_040266.1	49641775	49642201	427	*	15.280042664	49641989	49641989	1	NC_040266.1:49641775-49642201	0.9578950138684458	6	27	intron	XM_012095246.3;XM_012095245.3;NM_001267878.1
NC_040266.1	49750929	49751484	556	*	1176.575838736001	49751215	49751215	1	NC_040266.1:49750929-49751484	0.9796388856334403	47	56	promoter	XM_012095242.3;XM_027978975.1;NM_001162549.1;XM_004016208.3
NC_040266.1	49811620	49812075	456	*	677.6057469989996	49811850	49811850	1	NC_040266.1:49811620-49812075	0.9685526630661845	41	47	promoter	XM_027979427.1;XM_027979429.1;XM_027979426.1;XM_027979428.1;XR_001020861.3
NC_040266.1	49894959	49895409	451	*	20.542309359999997	49895185	49895185	1	NC_040266.1:49894959-49895409	0.9870863991521907	2	21	intron	XM_015101052.2
NC_040266.1	51175842	51176313	472	*	3168.0423678519987	51176070	51176070	1	NC_040266.1:51175842-51176313	0.9885039916961396	54	55	promoter	XM_027979443.1;XR_003591784.1
NC_040266.1	51184162	51184662	501	*	30.066078458999993	51184372	51184372	1	NC_040266.1:51184162-51184662	0.9681710703784372	4	23	intergenic	NA
NC_040266.1	54327188	54327606	419	*	141.04622734799995	54327400	54327400	1	NC_040266.1:54327188-54327606	0.981111811991737	35	53	proximal	XM_004016274.4;XM_015101064.2;XM_015101065.2;XM_012095970.2;XM_012095968.2
NC_040266.1	54717936	54718487	552	*	760.7907856009992	54718172	54718172	1	NC_040266.1:54717936-54718487	0.9961159154615189	46	56	promoter	XM_012095261.3;XM_012095257.3;XM_012095260.3;XM_027978980.1;XM_012095254.3;XM_027979470.1;XM_027979471.1
NC_040266.1	54830020	54830467	448	*	205.66710318699984	54830254	54830254	1	NC_040266.1:54830020-54830467	0.9726844156236487	17	48	promoter	XM_004016290.4;XM_027979490.1
NC_040266.1	55340053	55340600	548	*	23.292149030000004	55340384	55340384	1	NC_040266.1:55340053-55340600	0.9966340569624261	3	29	intergenic	NA
NC_040266.1	55353454	55353910	457	*	849.8007146360004	55353668	55353668	1	NC_040266.1:55353454-55353910	0.9982196259247486	40	55	proximal	XM_027979508.1;XM_027979509.1
NC_040266.1	56353350	56353835	486	*	54.79147362800001	56353585	56353585	1	NC_040266.1:56353350-56353835	0.9942418310379146	17	42	proximal	XM_004016306.4;XM_015101078.2
NC_040266.1	56389962	56390392	431	*	17.141273714999993	56390179	56390179	1	NC_040266.1:56389962-56390392	0.9536658686435929	8	26	intron	XM_004016309.4
NC_040266.1	56520278	56520705	428	*	61.30621818499999	56520502	56520502	1	NC_040266.1:56520278-56520705	0.9591246196059737	22	46	intron	NM_001280682.1
NC_040266.1	56522912	56523340	429	*	23.59590884	56523120	56523120	1	NC_040266.1:56522912-56523340	0.96460881830095	9	28	intron	NM_001280682.1
NC_040266.1	56637260	56637665	406	*	9.684737792	56637462	56637462	1	NC_040266.1:56637260-56637665	0.951932937891504	4	22	intron	XM_004016315.4;XM_027979530.1
NC_040266.1	56679419	56679859	441	*	1667.9500799020004	56679640	56679640	1	NC_040266.1:56679419-56679859	0.9962685519923732	56	56	proximal	XM_012096032.3;XM_004016317.4;XM_004016315.4;XM_027979530.1
NC_040266.1	58206810	58207968	1159	*	14.310047501	58207358	58207358	1	NC_040266.1:58206810-58207968	0.9979109820650023	1	20	intron	XM_015100810.2
NC_040266.1	58940171	58940661	491	*	38.020778049999976	58940412	58940412	1	NC_040266.1:58940171-58940661	0.9840103606572	9	26	intergenic	NA
NC_040266.1	59102045	59102486	442	*	817.32716538	59102257	59102257	1	NC_040266.1:59102045-59102486	0.9901899617612537	47	56	proximal	XM_027979558.1;XM_027979555.1;XM_027979557.1
NC_040266.1	59160646	59161083	438	*	845.0340318510005	59160861	59160861	1	NC_040266.1:59160646-59161083	0.9952426074070195	49	56	promoter	XM_012096092.3;XM_004016336.4;XM_012096082.3;XM_012096083.3;XM_012096086.3;XM_027979559.1;XM_004016337.4;XM_012096084.3;XM_012096085.3;XM_012096087.3
NC_040266.1	59231473	59232002	530	*	10.557695303000001	59231703	59231703	1	NC_040266.1:59231473-59232002	0.9859045336377865	2	21	CDS	XM_012096092.3;XM_004016336.4;XM_012096082.3;XM_012096083.3;XM_012096086.3;XM_027979559.1;XM_004016337.4;XM_012096084.3;XM_012096085.3;XM_012096087.3
NC_040266.1	62475570	62476014	445	*	627.5147065379997	62475790	62475790	1	NC_040266.1:62475570-62476014	0.9591827075789972	42	51	promoter	XM_004016361.3;XM_027979578.1;XM_027979579.1;XM_004016360.4
NC_040266.1	67361134	67361674	541	*	2314.0185163520005	67361459	67361459	1	NC_040266.1:67361134-67361674	0.9689409456439757	53	56	promoter	XM_004016368.4;XM_004016367.4;XM_012096156.3;XM_012096158.3;XM_012096159.3
NC_040266.1	68936147	68936554	408	*	210.99667172400004	68936353	68936353	1	NC_040266.1:68936147-68936554	0.9510387931029465	27	48	proximal	XM_027979607.1;XM_027979606.1;XM_027979608.1
NC_040266.1	69703323	69703732	410	*	19.929600458000003	69703527	69703527	1	NC_040266.1:69703323-69703732	0.9817618900599535	8	32	proximal	XM_012096203.3
NC_040266.1	70467559	70468094	536	*	4942.295127244002	70467773	70467773	1	NC_040266.1:70467559-70468094	0.9956959086106291	55	56	promoter	XM_004016404.4;XM_027979618.1
NC_040266.1	80368440	80368908	469	*	389.4708674949998	80368682	80368682	1	NC_040266.1:80368440-80368908	0.9945756172880997	35	50	promoter	XM_027979640.1;XM_027979639.1;XM_027979641.1
NC_040266.1	80896107	80896565	459	*	38.389954358000004	80896360	80896360	1	NC_040266.1:80896107-80896565	0.9870643974492783	3	25	intergenic	NA
NC_040266.1	82856173	82856595	423	*	699.4976741230001	82856385	82856385	1	NC_040266.1:82856173-82856595	0.989735753546302	51	55	proximal	XM_004016443.4;XM_012096347.3;XM_012096349.3;XM_012096350.3;XM_012096351.3;XM_027979698.1;XM_027979699.1;XM_004016441.4;XM_004016440.3;XM_012096345.3
NC_040266.1	83350997	83351415	419	*	48.73091452099998	83351204	83351204	1	NC_040266.1:83350997-83351415	0.9838847717197605	14	36	proximal	XM_027979705.1;XM_027979706.1;XM_027979707.1
NC_040266.1	83353701	83355229	1529	*	17.842260082000003	83355007	83355007	1	NC_040266.1:83353701-83355229	0.9987166941015733	1	31	intron	XM_015101152.2;XM_015101150.2
NC_040266.1	83657791	83658556	766	*	1715.9223292010001	83658323	83658323	1	NC_040266.1:83657791-83658556	0.9861109665034491	47	54	promoter	XM_004016458.4;XM_012096404.2;XM_012096405.3;XM_004016457.4
NC_040266.1	83785612	83786067	456	*	284.80511158600007	83785844	83785844	1	NC_040266.1:83785612-83786067	0.9986317747182769	36	51	proximal	XM_004016462.4
NC_040266.1	86972019	86972561	543	*	23.040315447000005	86972266	86972266	1	NC_040266.1:86972019-86972561	0.9907980165286245	7	26	intron	XM_015101170.2
NC_040266.1	87225902	87226317	416	*	814.3372495050002	87226111	87226111	1	NC_040266.1:87225902-87226317	0.9990162273713055	44	52	proximal	XM_004016486.4;XM_027979803.1
NC_040266.1	87265275	87265697	423	*	29.712797752999982	87265482	87265482	1	NC_040266.1:87265275-87265697	0.9572536730687492	15	34	intron	XM_027979807.1
NC_040266.1	87341393	87341818	426	*	24.787230835999996	87341604	87341604	1	NC_040266.1:87341393-87341818	0.9550561834430944	5	27	promoter	LOC101123235
NC_040266.1	88344220	88344728	509	*	126.18388839900003	88344446	88344446	1	NC_040266.1:88344220-88344728	0.9844443664123697	34	46	proximal	XM_027979808.1;XM_027979809.1
NC_040266.1	88682141	88682574	434	*	61.75294226600001	88682362	88682362	1	NC_040266.1:88682141-88682574	0.9831250688679669	16	41	proximal	XM_004016499.4;XM_012096463.3
NC_040266.1	88789393	88789909	517	*	32.21923226699999	88789675	88789675	1	NC_040266.1:88789393-88789909	0.9875224203939	9	23	intergenic	NA
NC_040266.1	89093784	89094202	419	*	41.392336109	89093991	89093991	1	NC_040266.1:89093784-89094202	0.9527867019772496	13	31	proximal	rna-TRNAR-UCU-8;rna-TRNAL-UAA-3
NC_040266.1	89887200	89887718	519	*	754.6312533890004	89887488	89887488	1	NC_040266.1:89887200-89887718	0.993049153548653	43	52	promoter	XM_027979834.1;XM_027979831.1;XM_027979832.1;XM_027979829.1
NC_040266.1	89887733	89888175	443	*	21.079591569	89887953	89887953	1	NC_040266.1:89887733-89888175	0.9749297601551509	9	31	proximal	XM_027979834.1;XM_027979831.1;XM_027979832.1;XM_027979829.1
NC_040267.1	498216	498671	456	*	24.109414365000003	498431	498431	1	NC_040267.1:498216-498671	0.9815561955192618	10	30	proximal	XM_004016853.4
NC_040267.1	1710196	1710708	513	*	262.69834042500014	1710456	1710456	1	NC_040267.1:1710196-1710708	0.9860742707736218	38	52	promoter	XM_027979970.1;XM_027979971.1;XM_027979972.1;XM_027979973.1;XM_012096685.3;XR_001435854.2
NC_040267.1	4088035	4088456	422	*	816.487092375	4088245	4088245	1	NC_040267.1:4088035-4088456	0.9814382581331849	46	54	promoter	XR_001021083.3;XM_015101228.2;XM_015101231.2;XM_015101232.2;XM_027979986.1;XM_015101233.2;XM_015101229.2;XM_015101230.2
NC_040267.1	4901401	4901929	529	*	19.526222822999998	4901635	4901635	1	NC_040267.1:4901401-4901929	0.9708521450715666	8	19	intron	XM_015101240.2
NC_040267.1	4917315	4917784	470	*	11.887912629000002	4917538	4917538	1	NC_040267.1:4917315-4917784	0.9667940033483642	6	21	intron	XM_015101240.2
NC_040267.1	5988665	5989068	404	*	123.752694845	5988867	5988867	1	NC_040267.1:5988665-5989068	0.9571429282089976	38	50	proximal	XM_004016877.4;XM_012096733.3;XM_012096734.3
NC_040267.1	7030117	7030560	444	*	176.23719679800004	7030336	7030336	1	NC_040267.1:7030117-7030560	0.9587531410688972	37	51	exon	LOC101108079
NC_040267.1	7251518	7251987	470	*	4649.736657118005	7251753	7251753	1	NC_040267.1:7251518-7251987	0.9618653539940261	53	56	promoter	XM_012096751.3;XM_027980002.1;XM_004016881.4;XM_027980000.1;XM_012096747.3;XM_027980004.1
NC_040267.1	7419728	7420142	415	*	49.826770427999996	7419938	7419938	1	NC_040267.1:7419728-7420142	0.9715355218387715	6	27	threeUTR	XM_027980005.1
NC_040267.1	9132206	9132649	444	*	24.438365693999998	9132431	9132431	1	NC_040267.1:9132206-9132649	0.975184497929781	5	28	promoter	XM_027980217.1
NC_040267.1	9728514	9728994	481	*	5354.925153619004	9728752	9728752	1	NC_040267.1:9728514-9728994	0.9685665183882448	56	56	promoter	XM_004016900.4;XM_012096780.2;XM_004016899.3
NC_040267.1	10815985	10816413	429	*	1815.1041758880003	10816197	10816197	1	NC_040267.1:10815985-10816413	0.9918038255935022	51	55	proximal	NM_001285801.1;NM_001285802.1;XM_004016909.4;XM_012096803.3;XM_012096801.3;XM_012096802.3;XM_012096804.3;XM_027980028.1
NC_040267.1	10868001	10868500	500	*	16.532398954	10868267	10868267	1	NC_040267.1:10868001-10868500	0.9900696716248552	4	24	intergenic	NA
NC_040267.1	10907924	10908459	536	*	12.961402327999997	10908158	10908158	1	NC_040267.1:10907924-10908459	0.994573540495334	1	22	intron	XM_004016914.3
NC_040267.1	10949865	10950428	564	*	340.721424076	10950202	10950202	1	NC_040267.1:10949865-10950428	0.9988256485034179	38	51	promoter	XM_027980034.1
NC_040267.1	11932650	11933074	425	*	116.943755143	11932861	11932861	1	NC_040267.1:11932650-11933074	0.9589376600120907	26	48	intron	XM_015101260.2
NC_040267.1	12870941	12871396	456	*	10.972832284000003	12871163	12871163	1	NC_040267.1:12870941-12871396	0.9573923562314393	1	20	intron	XM_027980037.1;XM_027980035.1;XM_027980036.1;XM_027980038.1
NC_040267.1	14286577	14287085	509	*	445.21982763000005	14286829	14286829	1	NC_040267.1:14286577-14287085	0.9854007497942595	43	51	promoter	XM_004016929.4;XM_004016928.4
NC_040267.1	15157126	15157632	507	*	2968.890193761	15157424	15157424	1	NC_040267.1:15157126-15157632	0.9956337996893693	56	56	promoter	XM_004016940.3;XR_003591899.1;XM_004016938.4;XM_027980054.1
NC_040267.1	19064638	19065076	439	*	35.490699744000004	19064850	19064850	1	NC_040267.1:19064638-19065076	0.9856849288545582	13	31	proximal	XM_015101288.2
NC_040267.1	19400176	19400735	560	*	2546.7674193529997	19400458	19400458	1	NC_040267.1:19400176-19400735	0.986951537312768	56	56	promoter	XM_004016953.3;XM_012096878.3;XM_004016952.4
NC_040267.1	19884778	19885305	528	*	2594.586555490998	19885054	19885054	1	NC_040267.1:19884778-19885305	0.97482175446192465	44	52	promoter	XR_003591905.1;XR_001021179.3
NC_040267.1	20940791	20941207	417	*	8.461205336	20941002	20941002	1	NC_040267.1:20940791-20941207	0.9626252141612561	1	20	intergenic	NA
NC_040267.1	24543795	24544245	451	*	14.976433174	24544030	24544030	1	NC_040267.1:24543795-24544245	0.9931330553317028	2	28	intron	XM_012096909.2
NC_040267.1	24989670	24990198	529	*	3894.418857235001	24989949	24989949	1	NC_040267.1:24989670-24990198	0.9645041973451847	47	55	promoter	XM_004016984.4;XM_012096933.3
NC_040267.1	25574244	25575191	948	*	104.66627551399999	25574508	25574508	1	NC_040267.1:25574244-25575191	0.9874123048571495	2	40	intergenic	NA
NC_040267.1	27619545	27620030	486	*	494.3730491249999	27619796	27619796	1	NC_040267.1:27619545-27620030	0.9630275077599146	47	52	fiveUTR	XM_027980075.1;XM_027980076.1;XM_012096946.2
NC_040267.1	29168943	29169493	551	*	153.83710192799995	29169191	29169191	1	NC_040267.1:29168943-29169493	0.9901652523052071	16	29	proximal	XM_004017002.4
NC_040267.1	33233084	33233539	456	*	17.790481749	33233297	33233297	1	NC_040267.1:33233084-33233539	0.9703752759177537	5	19	intergenic	NA
NC_040267.1	33682300	33682779	480	*	4.668458428999999	33682505	33682505	1	NC_040267.1:33682300-33682779	0.96627557602102	1	19	intron	XM_012096676.2;XM_012096677.3;XM_027979937.1;NM_001009323.2
NC_040267.1	34475206	34475619	414	*	12.074531209999998	34475410	34475410	1	NC_040267.1:34475206-34475619	0.9825108797408842	1	20	intron	XM_004017014.4
NC_040267.1	35411376	35411844	469	*	83.35061049999999	35411630	35411630	1	NC_040267.1:35411376-35411844	0.9910334627288606	23	46	proximal	XM_004017021.3;XR_003591914.1
NC_040267.1	35463921	35464371	451	*	402.43713927800025	35464136	35464136	1	NC_040267.1:35463921-35464371	0.9634149658950246	35	52	promoter	XM_012097005.2;XM_012097004.2;XM_004017022.3;XR_001021246.3
NC_040267.1	38778647	38779071	425	*	8.927882922000002	38778854	38778854	1	NC_040267.1:38778647-38779071	0.9729264429032917	1	19	intron	XM_027980102.1;XM_004017038.4;XM_027980101.1
NC_040267.1	41434459	41434868	410	*	2893.9708228249997	41434662	41434662	1	NC_040267.1:41434459-41434868	0.9506679142632799	55	56	promoter	XM_027980128.1;XM_004017057.4
NC_040267.1	43164116	43164986	871	*	23.706402171999997	43164670	43164670	1	NC_040267.1:43164116-43164986	0.961205285832492	5	24	intergenic	NA
NC_040267.1	44374594	44375145	552	*	2000.2683132419982	44374906	44374906	1	NC_040267.1:44374594-44375145	0.9784321947512439	55	56	promoter	XM_012097133.3;XM_012097132.2;XM_004017070.3
NC_040267.1	46900061	46900475	415	*	16.941516622	46900266	46900266	1	NC_040267.1:46900061-46900475	0.9687774052805704	3	21	intergenic	NA
NC_040267.1	49862863	49863354	492	*	11.500110519999998	49863104	49863104	1	NC_040267.1:49862863-49863354	0.9814061035902397	2	19	fiveUTR	XM_027980145.1
NC_040267.1	61439483	61439917	435	*	24.914765465000002	61439695	61439695	1	NC_040267.1:61439483-61439917	0.9895305489229048	8	27	proximal	XM_027980154.1
NC_040267.1	63842782	63843190	409	*	9.783852397999997	63842988	63842988	1	NC_040267.1:63842782-63843190	0.9515845491674826	2	20	threeUTR	XM_027980159.1;XM_027980158.1
NC_040267.1	68944479	68944908	430	*	1234.5069817479998	68944695	68944695	1	NC_040267.1:68944479-68944908	0.9971990920085481	52	55	promoter	XM_027980168.1;XR_001435896.2;XM_015101343.2;XM_004017087.4
NC_040267.1	69617476	69617984	509	*	1700.216818635	69617682	69617682	1	NC_040267.1:69617476-69617984	0.9942543273320581	46	52	proximal	XM_027980170.1;XR_003591931.1
NC_040267.1	69934128	69934550	423	*	13.290354448999999	69934340	69934340	1	NC_040267.1:69934128-69934550	0.9758078649842528	1	20	intron	XM_027980170.1
NC_040267.1	71402109	71402664	556	*	115.262582601	71402337	71402337	1	NC_040267.1:71402109-71402664	0.9731804502604218	8	36	proximal	XM_015101347.2
NC_040267.1	72635851	72636310	460	*	20.635440740999996	72636096	72636096	1	NC_040267.1:72635851-72636310	0.9728716190304906	8	24	promoter	XR_003591881.1;XM_027980174.1;XM_027980175.1
NC_040267.1	72737912	72738326	415	*	156.34189489900004	72738118	72738118	1	NC_040267.1:72737912-72738326	0.967820957885958	33	48	proximal	XM_027980177.1;XM_012097179.3;XM_027980176.1
NC_040267.1	74103220	74103630	411	*	15.551611859999996	74103425	74103425	1	NC_040267.1:74103220-74103630	0.9604720452091986	10	24	proximal	XM_027980180.1
NC_040267.1	74157263	74157669	407	*	75.886394128	74157466	74157466	1	NC_040267.1:74157263-74157669	0.951157238033431	18	36	exon	XR_001021365.3
NC_040268.1	631160	631595	436	*	34.84926264599999	631377	631377	1	NC_040268.1:631160-631595	0.9915305761810917	10	34	proximal	XM_027980300.1;XM_027980299.1
NC_040268.1	955910	956454	545	*	9.080768763999998	956207	956207	1	NC_040268.1:955910-956454	0.9802075516872235	2	21	intron	XM_027980305.1;XM_027980304.1;XM_015101477.2;XM_015101478.2;XM_027980306.1
NC_040268.1	2303740	2304290	551	*	688.8867631239999	2303969	2303969	1	NC_040268.1:2303740-2304290	0.9911623860088757	46	54	proximal	XM_027980307.1;XM_027980314.1;XM_027980315.1;XM_027980309.1;XM_027980310.1;XM_027980312.1;XM_027980313.1;XM_027980316.1;XM_027980308.1
NC_040268.1	4711808	4712301	494	*	28.83740893599999	4712081	4712081	1	NC_040268.1:4711808-4712301	0.9761634321522328	11	29	intergenic	NA
NC_040268.1	5092247	5092704	458	*	17.334081230999995	5092465	5092465	1	NC_040268.1:5092247-5092704	0.9864393626939125	4	22	CDS	XM_012097333.3;XM_012097334.3;XM_027956231.1;XM_027956232.1;XM_027956229.1;XM_027956230.1;XM_004017189.4;XM_012097332.3
NC_040268.1	5883509	5883967	459	*	401.84390661599997	5883728	5883728	1	NC_040268.1:5883509-5883967	0.9919058609098932	36	52	intergenic	NA
NC_040268.1	6105051	6105525	475	*	13.174730868000001	6105315	6105315	1	NC_040268.1:6105051-6105525	0.9934643949682909	2	21	intron	XM_027956234.1;XM_004017197.4;XM_004017195.4
NC_040268.1	7157321	7157747	427	*	7.952474604999997	7157538	7157538	1	NC_040268.1:7157321-7157747	0.968969082278665	5	19	proximal	XM_027956236.1;XM_027956239.1
NC_040268.1	7427401	7427852	452	*	196.1043694569999	7427631	7427631	1	NC_040268.1:7427401-7427852	0.9573947876375721	32	53	promoter	XM_027956243.1;XM_027956244.1;XM_012097364.3;XM_012097365.3;XM_012097369.3;LOC114108782
NC_040268.1	7713847	7714290	444	*	289.5392018199999	7714070	7714070	1	NC_040268.1:7713847-7714290	0.9708501708189237	34	52	promoter	XM_015101368.2;XR_003585503.1
NC_040268.1	8160010	8160419	410	*	110.53522245500001	8160215	8160215	1	NC_040268.1:8160010-8160419	0.9578538085172026	13	30	proximal	XM_015101368.2;XM_004017205.4
NC_040268.1	10840184	10840693	510	*	113.80167240000002	10840398	10840398	1	NC_040268.1:10840184-10840693	0.9829826305672771	29	47	proximal	XM_027956245.1;XM_004017206.4
NC_040268.1	11710961	11711832	872	*	9.299468715000001	11711179	11711179	1	NC_040268.1:11710961-11711832	0.9999994526261295	1	19	intron	XM_012097392.2
NC_040268.1	13678643	13679055	413	*	14.439995589999997	13678851	13678851	1	NC_040268.1:13678643-13679055	0.9641619172600912	10	23	intron	XM_027956251.1;XM_012097410.3
NC_040268.1	14475143	14475569	427	*	19.53325574100001	14475362	14475362	1	NC_040268.1:14475143-14475569	0.9618150453545535	3	25	proximal	XM_004017223.4;XM_012097423.3;XM_027956255.1;XM_012097422.3;XM_004017222.3
NC_040268.1	14475947	14476461	515	*	2198.806026742	14476206	14476206	1	NC_040268.1:14475947-14476461	0.993753445032529	54	55	promoter	XM_004017223.4;XM_012097423.3;XM_027956255.1;XM_012097422.3;XM_004017222.3
NC_040268.1	18865186	18865609	424	*	327.6952978749998	18865399	18865399	1	NC_040268.1:18865186-18865609	0.9963547294492097	32	48	proximal	XM_027956259.1;XM_027956260.1;XM_027956261.1;XM_027956262.1
NC_040268.1	19777646	19778121	476	*	161.19465215800008	19777879	19777879	1	NC_040268.1:19777646-19778121	0.9866817681214892	31	47	promoter	XR_001021511.3;XM_012098138.3
NC_040268.1	19889234	19889653	420	*	31.190285144000008	19889439	19889439	1	NC_040268.1:19889234-19889653	0.9579022957129035	13	33	intron	XM_012097460.3;XM_015101512.2;XM_027956266.1
NC_040268.1	19977245	19977651	407	*	12.49254319	19977447	19977447	1	NC_040268.1:19977245-19977651	0.9645714430231176	8	24	proximal	XM_027956268.1;XM_027956269.1;XM_027956270.1;XM_027956271.1;XM_027956272.1;XM_027956273.1
NC_040268.1	32823887	32824363	477	*	18.81754578500001	32824140	32824140	1	NC_040268.1:32823887-32824363	0.9834755986226746	13	26	proximal	XM_004017531.4
NC_040268.1	33081465	33081939	475	*	2058.670869127	33081707	33081707	1	NC_040268.1:33081465-33081939	0.9983014233716079	53	56	promoter	XM_004017259.4;XM_012097505.3;XM_012097504.2;XM_012097507.3;XM_012097508.3;XM_027956283.1;XM_027956282.1
NC_040268.1	33143236	33143760	525	*	566.386365703	33143484	33143484	1	NC_040268.1:33143236-33143760	0.9934676332325809	48	55	promoter	XR_001021536.3;XM_012097517.3;XM_027956285.1
NC_040268.1	37865756	37866174	419	*	8.880500302	37865962	37865962	1	NC_040268.1:37865756-37866174	0.9735030787073278	1	20	intron	XM_027956287.1;XM_027956289.1;XM_027956288.1;XM_004013886.4
NC_040268.1	38111532	38112031	500	*	530.3566370690002	38111786	38111786	1	NC_040268.1:38111532-38112031	0.9982908642617795	47	56	promoter	XM_004013896.4;XM_012187775.3;XM_027956300.1;XM_027956299.1;XM_027956297.1;XM_027956298.1
NC_040268.1	38285747	38286227	481	*	15.052864943999998	38285979	38285979	1	NC_040268.1:38285747-38286227	0.9816993121486799	13	26	intron	XM_015099372.2
NC_040268.1	38337910	38338385	476	*	18.692198383999997	38338122	38338122	1	NC_040268.1:38337910-38338385	0.9790766394799941	6	28	intergenic	NA
NC_040268.1	38520718	38521119	402	*	19.433759143000003	38520918	38520918	1	NC_040268.1:38520718-38521119	0.9500200059851411	6	30	exon	XM_027956305.1;LOC105607669
NC_040268.1	38605947	38606370	424	*	123.246920752	38606158	38606158	1	NC_040268.1:38605947-38606370	0.961799208387411	30	45	proximal	XR_001044156.3;XM_004013902.4;XM_027956304.1
NC_040268.1	38827616	38828045	430	*	1754.7999575529993	38827826	38827826	1	NC_040268.1:38827616-38828045	0.9973089196360355	42	56	promoter	XM_004013905.4;XM_004013903.4
NC_040268.1	40198798	40199281	484	*	183.41553009000006	40199059	40199059	1	NC_040268.1:40198798-40199281	0.9769735787895988	26	49	promoter	XM_004017266.3;XM_027956310.1;XM_027956311.1
NC_040268.1	40717453	40717862	410	*	12.054434023000002	40717657	40717657	1	NC_040268.1:40717453-40717862	0.9576139335055196	3	20	threeUTR	XM_015101534.2;NM_001009769.1
NC_040268.1	40851321	40851875	555	*	289.8543667319999	40851598	40851598	1	NC_040268.1:40851321-40851875	0.9999999966136426	43	52	proximal	LOC114118842;XM_012097527.3;XM_004017272.4
NC_040268.1	40886779	40887319	541	*	446.35309664399983	40887043	40887043	1	NC_040268.1:40886779-40887319	0.999760004385058	42	55	promoter	XM_004017273.4;XM_027956318.1;XR_003585517.1
NC_040268.1	40896670	40897075	406	*	23.06866737	40896870	40896870	1	NC_040268.1:40896670-40897075	0.9974784647926365	13	28	intergenic	NA
NC_040268.1	40906460	40907005	546	*	387.54693560400005	40906708	40906708	1	NC_040268.1:40906460-40907005	0.9997876321864609	42	53	proximal	XM_027956321.1;XM_027956320.1;XM_027956322.1
NC_040268.1	41438635	41439113	479	*	11.946309586000002	41438892	41438892	1	NC_040268.1:41438635-41439113	0.9784435568951132	1	23	intron	XM_027956323.1
NC_040268.1	47495396	47495800	405	*	9.562994875000001	47495597	47495597	1	NC_040268.1:47495396-47495800	0.9540350889431701	3	19	intron	XM_027956331.1;XM_027956330.1;XM_027956329.1
NC_040268.1	47668890	47669315	426	*	1075.0560505239998	47669106	47669106	1	NC_040268.1:47668890-47669315	0.990624270975198	52	54	promoter	XM_004017282.4;XM_012097571.3;XM_004017281.3
NC_040268.1	48022838	48023243	406	*	10.340250631	48023040	48023040	1	NC_040268.1:48022838-48023243	0.9742820267007744	2	27	proximal	LOC114108804;XM_012097580.3;XM_004017285.4
NC_040268.1	51322090	51322507	418	*	11.827052577999998	51322294	51322294	1	NC_040268.1:51322090-51322507	0.9729409384838885	6	20	intron	XM_027980246.1
NC_040268.1	51517625	51518030	406	*	1495.6597639089994	51517827	51517827	1	NC_040268.1:51517625-51518030	0.9512426371551814	16	54	promoter	XR_003585521.1;XM_015101545.2
NC_040268.1	51944900	51945440	541	*	48.818445048000015	51945112	51945112	1	NC_040268.1:51944900-51945440	0.9903437443160419	9	38	proximal	XM_027956347.1;XM_027956348.1
NC_040268.1	52092004	52092482	479	*	366.92640439800005	52092240	52092240	1	NC_040268.1:52092004-52092482	0.9883514833332163	46	50	promoter	XM_027980247.1;XM_027956349.1
NC_040268.1	52266275	52266701	427	*	444.80416316300006	52266486	52266486	1	NC_040268.1:52266275-52266701	0.9598376998750935	41	53	proximal	XM_004017297.3;XM_015101550.2
NC_040268.1	52304748	52305163	416	*	45.70037281599999	52304952	52304952	1	NC_040268.1:52304748-52305163	0.9518170218614411	17	40	promoter	XM_027956353.1;XM_027956351.1;XM_027956354.1;XM_027956352.1
NC_040268.1	52357650	52358069	420	*	315.28451714799996	52357859	52357859	1	NC_040268.1:52357650-52358069	0.9985069638744843	34	51	proximal	XM_012097639.3
NC_040268.1	52402604	52403144	541	*	595.155341827	52402863	52402863	1	NC_040268.1:52402604-52403144	0.9996882086168692	39	51	promoter	XM_027956359.1;XM_027956358.1
NC_040268.1	52899307	52899750	444	*	13.290825167	52899527	52899527	1	NC_040268.1:52899307-52899750	0.9988465961597992	1	20	intron	XM_027956384.1;XM_015101562.2;XM_015101561.2;XR_001435934.2;XM_004017301.4;XM_027956383.1
NC_040268.1	52900361	52900800	440	*	1050.3498656280003	52900582	52900582	1	NC_040268.1:52900361-52900800	0.9908119304838061	44	54	promoter	XM_027956384.1;XM_015101562.2;XM_015101561.2;XR_001435934.2;XM_004017301.4;XM_027956383.1
NC_040268.1	53179706	53180182	477	*	6.6049607870000004	53179973	53179973	1	NC_040268.1:53179706-53180182	0.9696848197671545	2	20	intron	XM_027956392.1;XM_027956391.1;XM_027956389.1;XM_004017303.4;XM_027956388.1;XM_027956390.1
NC_040268.1	54107358	54107773	416	*	13.066038982000002	54107563	54107563	1	NC_040268.1:54107358-54107773	0.9642522198987327	2	24	proximal	LOC114108866;XM_004017304.4;XM_004017305.4
NC_040268.1	54422566	54423036	471	*	8.554045575000002	54422790	54422790	1	NC_040268.1:54422566-54423036	0.9928665901039493	3	19	intergenic	NA
NC_040268.1	60440330	60440753	424	*	13.436450335999998	60440539	60440539	1	NC_040268.1:60440330-60440753	0.9646104372383894	5	22	CDS	XM_027956409.1;XM_027956408.1;XM_027956410.1;XM_027956411.1;XM_027956412.1;XM_027956413.1;XM_027956414.1;XM_027956415.1;XM_027956416.1
NC_040268.1	60729044	60729472	429	*	394.96252359500005	60729262	60729262	1	NC_040268.1:60729044-60729472	0.9623303392960125	33	53	proximal	XM_027956420.1;XM_027956421.1;XM_015101578.2;XM_027956417.1;XM_027956418.1
NC_040268.1	61038182	61038668	487	*	2468.310825515002	61038436	61038436	1	NC_040268.1:61038182-61038668	0.9783422269262434	53	56	promoter	XM_012097694.2;XM_004017318.4
NC_040268.1	61164960	61165391	432	*	14.370287979999997	61165179	61165179	1	NC_040268.1:61164960-61165391	0.9899991296288074	4	22	proximal	XM_027980227.1;NM_001161873.1
NC_040268.1	61217088	61217591	504	*	14.981206364	61217376	61217376	1	NC_040268.1:61217088-61217591	0.97457813607318	8	27	proximal	XR_001021657.3;XM_027956425.1
NC_040268.1	61320035	61320480	446	*	1660.1955623670012	61320263	61320263	1	NC_040268.1:61320035-61320480	0.9951514420196432	52	55	promoter	XM_015101589.2;XM_012097706.3;XM_012097711.2;XM_027956430.1;XM_027956429.1;XM_027956431.1
NC_040268.1	61906615	61907044	430	*	1610.479021841	61906832	61906832	1	NC_040268.1:61906615-61907044	0.9916875402785565	43	56	promoter	XM_004017332.4;XM_012097740.3;XM_004017333.4;XM_012097737.3;XM_027956457.1;XM_004017331.3
NC_040268.1	62307347	62307875	529	*	15.317400346000003	62307660	62307660	1	NC_040268.1:62307347-62307875	0.9737051332791613	7	24	intron	XM_027956472.1;XM_027956473.1
NC_040268.1	62309084	62309511	428	*	111.94436131300002	62309297	62309297	1	NC_040268.1:62309084-62309511	0.9577808524466067	21	44	proximal	XM_027956472.1;XM_027956473.1
NC_040268.1	62476544	62476981	438	*	179.89132918000007	62476764	62476764	1	NC_040268.1:62476544-62476981	0.9696497372825843	32	46	proximal	XM_012097257.3;XM_012097249.3;XM_012097252.3;XM_012097256.3;XM_012097260.3;XM_027980221.1;XM_027980222.1;XM_027980223.1;XM_027956475.1;XM_027956476.1
NC_040268.1	62481542	62481984	443	*	14.226746750999991	62481757	62481757	1	NC_040268.1:62481542-62481984	0.9643823870770535	7	22	fiveUTR	XM_012097257.3;XM_012097249.3;XM_012097252.3;XM_012097256.3;XM_012097260.3;XM_027980221.1;XM_027980222.1;XM_027980223.1
NC_040268.1	62744228	62744636	409	*	12.649070940000001	62744432	62744432	1	NC_040268.1:62744228-62744636	0.9528318005838153	3	24	CDS	XM_027956483.1;XM_027956484.1;XM_027956485.1;XM_027956486.1;XM_027956487.1
NC_040268.1	63312794	63313229	436	*	16.518574966000003	63313009	63313009	1	NC_040268.1:63312794-63313229	0.9740663656355579	3	25	intron	XM_004017362.4
NC_040268.1	64115233	64115647	415	*	21.146009539999998	64115437	64115437	1	NC_040268.1:64115233-64115647	0.966219479503289	12	31	proximal	XM_015101637.2;XM_027956514.1;XM_027956515.1
NC_040268.1	64310440	64310903	464	*	7.253686582999999	64310674	64310674	1	NC_040268.1:64310440-64310903	0.9676740906440419	1	22	intron	XM_004017370.4
NC_040268.1	64360044	64360845	802	*	16.236826200000003	64360634	64360634	1	NC_040268.1:64360044-64360845	0.9972616495035251	2	30	intron	LOC114108726
NC_040268.1	64363833	64364338	506	*	1731.7697845829996	64364079	64364079	1	NC_040268.1:64363833-64364338	0.9979372430177815	54	56	promoter	XM_015101638.2;XM_027956518.1;LOC114108726
NC_040268.1	65847278	65847707	430	*	107.87617483499993	65847497	65847497	1	NC_040268.1:65847278-65847707	0.9914303793124972	19	46	proximal	XM_015101645.2
NC_040268.1	65850834	65851260	427	*	78.191936087	65851049	65851049	1	NC_040268.1:65850834-65851260	0.9936269809446792	14	43	proximal	XM_027956532.1;XM_027956527.1;XM_027956528.1;XM_027956529.1
NC_040268.1	67230177	67230655	479	*	1065.2553805049993	67230385	67230385	1	NC_040268.1:67230177-67230655	0.9565439028977111	44	53	promoter	XM_004017385.4;XM_012097860.2;XM_027956550.1;XM_027956547.1;XM_027956549.1
NC_040268.1	67801193	67801640	448	*	14.700439660999997	67801406	67801406	1	NC_040268.1:67801193-67801640	0.9772375221668512	6	21	intron	XM_015101659.2;XM_015101660.2
NC_040268.1	69914199	69914640	442	*	10.886960074	69914416	69914416	1	NC_040268.1:69914199-69914640	0.9676136421399826	2	19	intergenic	NA
NC_040268.1	70107678	70108094	417	*	11.914349767000001	70107884	70107884	1	NC_040268.1:70107678-70108094	0.9547873190992864	9	22	fiveUTR	XM_027956560.1
NC_040268.1	70217668	70218176	509	*	830.5788895289999	70217892	70217892	1	NC_040268.1:70217668-70218176	0.9984831529928583	45	54	proximal	XM_015101667.2;XM_015101668.2;XM_015101666.2;XM_012097875.3;XM_027956563.1;XM_027956561.1
NC_040268.1	70248913	70249346	434	*	1093.3750512909999	70249125	70249125	1	NC_040268.1:70248913-70249346	0.9999439436043778	48	56	proximal	XM_027956566.1;XM_027956567.1;XM_004017395.4;XM_027956564.1
NC_040268.1	71492799	71493258	460	*	1541.7567893799994	71493021	71493021	1	NC_040268.1:71492799-71493258	0.9739878098341814	51	56	proximal	XR_003585560.1;XR_003585556.1;XR_003585557.1;XR_003585559.1;XR_003585561.1;XR_003585562.1;XR_001021756.3;XR_001021760.3;XR_003585558.1;XM_004017408.4;XM_012097899.3;XM_012097900.3;XM_012097901.3
NC_040268.1	71759891	71760302	412	*	6.748940861000001	71760098	71760098	1	NC_040268.1:71759891-71760302	0.9795343269827184	2	28	proximal	XM_027956613.1
NC_040268.1	71768142	71768552	411	*	15.337470151	71768350	71768350	1	NC_040268.1:71768142-71768552	0.9553242677096875	3	23	CDS	XM_027956614.1;XM_027956615.1
NC_040268.1	71803079	71803512	434	*	7.5889042490000005	71803299	71803299	1	NC_040268.1:71803079-71803512	0.9635840641853175	1	19	intron	XM_027956614.1
NC_040268.1	71820033	71820538	506	*	570.3986857580003	71820331	71820331	1	NC_040268.1:71820033-71820538	0.99952304651204	46	56	promoter	XM_027980225.1;XM_027980226.1;XR_003585628.1
NC_040268.1	71944039	71944497	459	*	729.1894413000001	71944269	71944269	1	NC_040268.1:71944039-71944497	0.9818483800183894	47	55	promoter	XM_027956618.1;XM_004017418.4
NC_040268.1	72005680	72006154	475	*	745.0955848369998	72005915	72005915	1	NC_040268.1:72005680-72006154	0.9870642980709223	48	56	promoter	XM_004017420.4;XM_012097914.3;XM_012097913.3
NC_040268.1	72831177	72831705	529	*	1134.6308046919992	72831475	72831475	1	NC_040268.1:72831177-72831705	0.9997927778367712	51	55	promoter	XM_027956642.1;XM_027956638.1;XM_027956639.1;XM_027956640.1;XM_027956641.1
NC_040268.1	72865083	72865495	413	*	12.047562230000002	72865287	72865287	1	NC_040268.1:72865083-72865495	0.9503944276470914	6	23	proximal	XR_003585566.1;XM_004017436.4;XM_012097936.3;XM_012097937.3
NC_040268.1	72900653	72901106	454	*	3021.027600269	72900868	72900868	1	NC_040268.1:72900653-72901106	0.9991611214466336	55	56	proximal	XM_027956644.1;XM_027956645.1;XM_004017436.4;XM_012097936.3;XM_012097937.3
NC_040268.1	73588690	73589182	493	*	46.860077801999985	73588969	73588969	1	NC_040268.1:73588690-73589182	0.9640199302288737	9	24	intron	XM_027956661.1
NC_040268.1	73638275	73638687	413	*	9.610393476999999	73638483	73638483	1	NC_040268.1:73638275-73638687	0.9996534972990847	4	20	proximal	XM_012097960.2;XM_012097958.2
NC_040268.1	75335095	75335538	444	*	31.277973187000004	75335320	75335320	1	NC_040268.1:75335095-75335538	0.9564331569177917	8	31	intergenic	NA
NC_040268.1	75388263	75388698	436	*	746.5574260109997	75388481	75388481	1	NC_040268.1:75388263-75388698	0.9743629595053789	35	53	promoter	XM_027956679.1;XM_004017630.4;XM_027956675.1;XM_027956674.1;XM_027956676.1;XM_027956677.1;XM_027956678.1
NC_040268.1	75551748	75552183	436	*	22.539729045000005	75551956	75551956	1	NC_040268.1:75551748-75552183	0.9574062081740181	6	25	exon	XR_001021795.3;XR_001021797.3;XR_001021802.3;XR_003585572.1;XR_003585573.1;XR_001021798.3;XR_003585570.1;XR_003585571.1;XR_003585574.1;XR_003585575.1
NC_040268.1	77419704	77420273	570	*	582.5602335550003	77419963	77419963	1	NC_040268.1:77419704-77420273	0.9998462001738224	43	52	promoter	XM_027956685.1;XM_004017457.3;XM_012098006.3
NC_040268.1	77504241	77505207	967	*	23.774837965	77504466	77504466	1	NC_040268.1:77504241-77505207	0.9829937520931743	1	29	intron	XM_027956687.1
NC_040268.1	78005121	78005572	452	*	279.52657433599995	78005340	78005340	1	NC_040268.1:78005121-78005572	0.9956907405814156	34	51	proximal	XM_027956737.1;XM_027956736.1;XM_027956735.1;XM_004017463.4;XM_027956734.1
NC_040268.1	78130747	78131191	445	*	534.841379836	78130971	78130971	1	NC_040268.1:78130747-78131191	0.9950632635930043	49	56	promoter	XM_004017466.4;XM_027956742.1;XM_027956740.1;XM_027956739.1;XM_027956741.1
NC_040268.1	78805190	78805640	451	*	10.945753300999998	78805411	78805411	1	NC_040268.1:78805190-78805640	0.9729017454951079	4	26	proximal	XM_027956775.1
NC_040268.1	79061904	79062474	571	*	1402.3084529609994	79062131	79062131	1	NC_040268.1:79061904-79062474	0.9925552214087643	50	55	promoter	XR_001435971.2;XR_001021824.3;XM_027956790.1;XM_027956791.1;XM_027956792.1;XM_027956793.1;XM_027956794.1;XM_027956797.1;XM_027956785.1;XM_027956786.1;XM_027956787.1;XM_027956788.1;XM_027956789.1;XM_027956795.1;XM_027956796.1
NC_040268.1	79149771	79150189	419	*	48.96697326699998	79149982	79149982	1	NC_040268.1:79149771-79150189	0.9561070356405282	10	26	intron	XM_027956800.1;XM_027956803.1;XM_027956804.1;XM_027956805.1;XM_027956802.1;XM_027956806.1
NC_040268.1	79159379	79159794	416	*	14.987494791000005	79159582	79159582	1	NC_040268.1:79159379-79159794	0.9526589204231828	7	24	intron	XM_027956800.1;XM_027956803.1;XM_027956804.1;XM_027956805.1;XM_027956802.1;XM_027956806.1
NC_040268.1	79292654	79293131	478	*	40.47731845199998	79292886	79292886	1	NC_040268.1:79292654-79293131	0.9956591251276363	23	36	intron	XM_015101718.2
NC_040268.1	79332384	79332862	479	*	105.20319574300004	79332615	79332615	1	NC_040268.1:79332384-79332862	0.9704040017551869	25	39	proximal	XM_004017496.4;XM_027956813.1;XM_027956814.1;XM_027956815.1
NC_040268.1	79656621	79657077	457	*	11.192111953000007	79656834	79656834	1	NC_040268.1:79656621-79657077	0.9667674122552117	3	21	intron	XR_003585590.1
NC_040268.1	80028281	80028731	451	*	44.70999207999999	80028516	80028516	1	NC_040268.1:80028281-80028731	0.967110038129142	20	36	intergenic	NA
NC_040268.1	80410272	80410677	406	*	11.349600143000002	80410474	80410474	1	NC_040268.1:80410272-80410677	0.9543198221301217	4	19	intron	XM_004017502.4;XM_015101730.2
NC_040268.1	80670659	80671101	443	*	9.054917033	80670891	80670891	1	NC_040268.1:80670659-80671101	0.9999645379617119	3	20	intergenic	NA
NC_040268.1	80680299	80680751	453	*	33.479668262999986	80680540	80680540	1	NC_040268.1:80680299-80680751	0.9603308379573685	9	32	threeUTR	XM_004023238.4;XM_027956830.1
NC_040268.1	80690674	80691095	422	*	349.44536377499986	80690890	80690890	1	NC_040268.1:80690674-80691095	0.9521815773813935	43	52	proximal	XM_004023238.4;XM_027956830.1
NC_040268.1	80778859	80779322	464	*	20.882242671999993	80779089	80779089	1	NC_040268.1:80778859-80779322	0.9602677247566852	2	23	intergenic	NA
NC_040268.1	81279888	81280292	405	*	27.653110544	81280090	81280090	1	NC_040268.1:81279888-81280292	0.9516511405241124	6	21	proximal	XM_027956860.1;XM_027956859.1
NC_040268.1	81323485	81324477	993	*	95.72719724900007	81324251	81324251	1	NC_040268.1:81323485-81324477	0.9849079272313104	14	31	proximal	XM_027956863.1;XM_027956862.1
NC_040268.1	81532279	81532722	444	*	37.509620164	81532499	81532499	1	NC_040268.1:81532279-81532722	0.9987211755277308	12	31	proximal	XM_027956871.1
NC_040268.1	81748000	81748400	401	*	88.96371264700002	81748200	81748200	1	NC_040268.1:81748000-81748400	0.9500476662247286	20	30	proximal	XM_027956885.1
NC_040268.1	81819167	81819670	504	*	104.56799404800002	81819422	81819422	1	NC_040268.1:81819167-81819670	0.9638223824438699	11	19	promoter	XM_027956895.1;XM_027956893.1;XM_015101754.2;XM_027956894.1;XM_027956889.1
NC_040268.1	81859203	81859697	495	*	2027.5612550599997	81859454	81859454	1	NC_040268.1:81859203-81859697	0.9669667409483531	53	56	promoter	XM_027956899.1;XM_027956900.1;XM_004017510.3;XM_027956896.1
NC_040268.1	82071362	82071855	494	*	81.12384742799999	82071636	82071636	1	NC_040268.1:82071362-82071855	0.9530735228066451	19	42	intergenic	NA
NC_040268.1	82157010	82157418	409	*	92.97674745100005	82157214	82157214	1	NC_040268.1:82157010-82157418	0.963703460201601	23	41	proximal	XM_027956917.1
NC_040268.1	82175495	82176781	1287	*	161.57767178900005	82176257	82176257	1	NC_040268.1:82175495-82176781	0.9925766587458609	4	43	proximal	XR_003585605.1;XM_027956919.1;XM_027956921.1;XM_027956924.1;XM_027956925.1;XR_003585607.1;XR_003585606.1;XM_027956922.1;XM_027956920.1;XM_027956923.1
NC_040268.1	82425320	82426154	835	*	54.749257491000044	82425890	82425890	1	NC_040268.1:82425320-82426154	0.9802674167265457	20	31	proximal	XM_027956940.1
NC_040268.1	82447634	82448144	511	*	1087.6332384239995	82447903	82447903	1	NC_040268.1:82447634-82448144	0.9945108162666632	44	52	proximal	XM_012098122.3;XM_027980283.1
NC_040269.1	1692850	1693297	448	*	70.75394396000006	1693076	1693076	1	NC_040269.1:1692850-1693297	0.9597610654349363	16	44	intron	XM_015101848.2;XM_027956991.1
NC_040269.1	2889787	2890547	761	*	23.340039961999995	2890255	2890255	1	NC_040269.1:2889787-2890547	0.9894583791923743	5	33	promoter	rna-TRNAE-UUC-81
NC_040269.1	5754432	5754875	444	*	310.68489251299997	5754654	5754654	1	NC_040269.1:5754432-5754875	0.9987226336718902	40	50	proximal	XM_012098338.3;XM_012098332.2;XM_015101856.2;XM_012098328.3;XM_012098331.3;XM_004017712.4;XM_012098320.3
NC_040269.1	6053627	6054176	550	*	20.241862473000005	6053831	6053831	1	NC_040269.1:6053627-6054176	0.9741491925463979	5	28	intron	XM_015101860.2
NC_040269.1	6594359	6594838	480	*	80.45099141700003	6594587	6594587	1	NC_040269.1:6594359-6594838	0.9577896192160955	15	45	CDS	XM_012098347.3;XM_012098344.3;XM_012098348.3;XM_004017715.4;XM_012098343.3;XM_012098350.3;XM_012098352.3;XM_012098353.3;XM_027957007.1
NC_040269.1	7211663	7212110	448	*	161.59572892600002	7211875	7211875	1	NC_040269.1:7211663-7212110	0.9919211586922898	28	50	proximal	XR_003585684.1;XR_003585685.1;XM_012098366.3;XM_012098365.3;XM_027957008.1
NC_040269.1	7295403	7295912	510	*	18.960485903	7295698	7295698	1	NC_040269.1:7295403-7295912	0.9836281606103079	7	20	intron	XM_027957011.1;XM_027957012.1;XM_027957013.1;XM_027957014.1
NC_040269.1	7778028	7778491	464	*	13.391446541000008	7778279	7778279	1	NC_040269.1:7778028-7778491	0.9643826165040779	6	23	intron	XM_027957015.1
NC_040269.1	10348830	10349261	432	*	99.19265345099994	10349043	10349043	1	NC_040269.1:10348830-10349261	0.9755668810788258	23	43	CDS	XM_027956971.1;NM_001162543.1
NC_040269.1	14225047	14225507	461	*	92.23225566600003	14225275	14225275	1	NC_040269.1:14225047-14225507	0.9776638558789894	27	49	intron	XM_027957039.1;XM_027957040.1;XM_027957042.1;XM_027957041.1;XM_015101878.2;XM_027957044.1;XM_027957045.1;XM_027957043.1;XR_003585697.1
NC_040269.1	14245905	14246372	468	*	138.1943094529999	14246151	14246151	1	NC_040269.1:14245905-14246372	0.9999990478776735	28	50	proximal	XM_027957040.1;XM_027957042.1;XM_027957041.1;XM_015101878.2;XM_027957044.1;XM_027957045.1;XM_027957043.1;XR_003585697.1
NC_040269.1	14299678	14300158	481	*	147.1072963089999	14299923	14299923	1	NC_040269.1:14299678-14300158	0.9574661800378879	30	45	intergenic	NA
NC_040269.1	14309243	14309805	563	*	54.822593996999984	14309539	14309539	1	NC_040269.1:14309243-14309805	0.9972053943338263	18	34	intergenic	NA
NC_040269.1	16731226	16731722	497	*	1148.8064781920004	16731445	16731445	1	NC_040269.1:16731226-16731722	0.9860885962722086	52	56	promoter	XM_004017738.3;XM_004017737.3
NC_040269.1	16891097	16891527	431	*	187.98033223600007	16891313	16891313	1	NC_040269.1:16891097-16891527	0.9682190933205419	20	34	proximal	XM_027957514.1
NC_040269.1	16907440	16907898	459	*	34.035384945999986	16907691	16907691	1	NC_040269.1:16907440-16907898	0.9733280163535315	9	31	proximal	LOC101123328;XM_015101777.2
NC_040269.1	17458579	17458988	410	*	16.094921014	17458783	17458783	1	NC_040269.1:17458579-17458988	0.9770742576053445	11	26	proximal	XM_027957059.1;LOC114109002
NC_040269.1	18009824	18010245	422	*	20.632661117	18010031	18010031	1	NC_040269.1:18009824-18010245	0.9916253198543694	5	28	proximal	XM_004017743.4
NC_040269.1	19042559	19043018	460	*	2581.776857912998	19042781	19042781	1	NC_040269.1:19042559-19043018	0.9988928508603978	50	54	promoter	XM_004017753.4;XR_001022062.3;XM_012098269.3;NM_001114765.1
NC_040269.1	19145716	19146141	426	*	18.921679191999996	19145936	19145936	1	NC_040269.1:19145716-19146141	0.965327762470555	8	26	intron	XM_004017757.4;XR_003585704.1
NC_040269.1	19924723	19925149	427	*	12.493402561999998	19924940	19924940	1	NC_040269.1:19924723-19925149	0.964654404658721	4	19	threeUTR	XM_015101905.2;XM_027957089.1
NC_040269.1	20503491	20503956	466	*	80.55593217500001	20503727	20503727	1	NC_040269.1:20503491-20503956	0.9766187080930409	26	45	intron	XM_015101910.2
NC_040269.1	20509619	20510479	861	*	6.553097749000001	20510250	20510250	1	NC_040269.1:20509619-20510479	0.9999961734467366	3	20	intron	XM_015101910.2
NC_040269.1	20663723	20664169	447	*	3537.4578010160017	20663957	20663957	1	NC_040269.1:20663723-20664169	0.9582064366655381	53	56	promoter	XM_004017775.3;XM_012098521.2
NC_040269.1	21037281	21037803	523	*	8.419177206999999	21037573	21037573	1	NC_040269.1:21037281-21037803	0.9714077930543594	5	22	intron	XM_027957108.1;XR_003585705.1;XM_027957104.1;XM_027957107.1;XM_027957106.1
NC_040269.1	23833965	23834413	449	*	7.851476425000002	23834180	23834180	1	NC_040269.1:23833965-23834413	0.976883272216587	1	20	intergenic	NA
NC_040269.1	24758090	24758510	421	*	21.752526472999996	24758300	24758300	1	NC_040269.1:24758090-24758510	0.9621753832891056	3	30	threeUTR	XM_027957134.1
NC_040269.1	25259021	25259450	430	*	586.4331449129999	25259238	25259238	1	NC_040269.1:25259021-25259450	0.9968456298192994	39	54	promoter	XM_004017801.4;XM_004017800.4
NC_040269.1	25551686	25552113	428	*	85.56841377600001	25551896	25551896	1	NC_040269.1:25551686-25552113	0.982351230526337	17	41	proximal	XM_004018077.3
NC_040269.1	25584115	25584580	466	*	48.83709320299999	25584339	25584339	1	NC_040269.1:25584115-25584580	0.9736130757943169	21	34	intron	XM_004018077.3
NC_040269.1	29239065	29239478	414	*	10.302256203	29239269	29239269	1	NC_040269.1:29239065-29239478	0.9671403396059017	1	21	exon	LOC114109021;LOC105603144
NC_040269.1	29330177	29330673	497	*	32.303980318	29330405	29330405	1	NC_040269.1:29330177-29330673	0.9920862091830113	17	34	proximal	XM_015101965.2;XR_003585724.1
NC_040269.1	30539473	30539888	416	*	87.58889523900001	30539684	30539684	1	NC_040269.1:30539473-30539888	0.9736375272052644	36	50	proximal	XM_004017834.4;XR_003585729.1;XM_027957162.1
NC_040269.1	31090578	31091064	487	*	39.41972330899999	31090833	31090833	1	NC_040269.1:31090578-31091064	0.9776534993060766	17	37	promoter	XM_004018094.3;XM_012098663.3;XM_004017837.4
NC_040269.1	31235591	31235998	408	*	36.752645668	31235793	31235793	1	NC_040269.1:31235591-31235998	0.9639084801161206	12	39	proximal	XM_012098665.3;XM_027957165.1;XM_015101977.2
NC_040269.1	31397877	31398357	481	*	103.80927760799999	31398114	31398114	1	NC_040269.1:31397877-31398357	0.9780566936085056	16	42	promoter	XM_027957169.1;XM_027957170.1
NC_040269.1	39306819	39307732	914	*	15.199450165999998	39307084	39307084	1	NC_040269.1:39306819-39307732	0.986396659696436	2	20	proximal	XM_027957223.1
NC_040269.1	43465332	43465780	449	*	8.223817128	43465550	43465550	1	NC_040269.1:43465332-43465780	0.961645913442764	1	23	intron	XR_003585744.1;XR_003585743.1
NC_040269.1	46311001	46311477	477	*	355.60209718599987	46311226	46311226	1	NC_040269.1:46311001-46311477	0.9889083673109254	37	53	proximal	XM_027957289.1
NC_040269.1	46725145	46725559	415	*	40.92091782700002	46725355	46725355	1	NC_040269.1:46725145-46725559	0.9577522930624736	7	24	proximal	XM_027957292.1
NC_040269.1	47444030	47444499	470	*	30.833151302000005	47444241	47444241	1	NC_040269.1:47444030-47444499	0.9857901176126407	14	37	proximal	XM_012099161.3
NC_040269.1	48291845	48292265	421	*	18.314744074000004	48292049	48292049	1	NC_040269.1:48291845-48292265	0.9540066263612859	3	25	intron	XM_004017906.4
NC_040269.1	48404021	48404430	410	*	121.08663635100005	48404226	48404226	1	NC_040269.1:48404021-48404430	0.9554737734538941	33	48	intron	XM_012098847.3;XM_012098849.3;XM_012098850.3;XM_012098851.3;XM_012098853.3;XM_027957294.1;XM_012098855.3;XM_012098857.3;XM_027957295.1;XM_012098852.3
NC_040269.1	48502926	48503430	505	*	161.84772501099982	48503168	48503168	1	NC_040269.1:48502926-48503430	0.9910652374362467	38	51	promoter	XR_001022217.2;XR_003585753.1;XM_015102015.2
NC_040269.1	55043438	55043916	479	*	2657.2507960920007	55043700	55043700	1	NC_040269.1:55043438-55043916	0.9915527623070226	55	56	proximal	XM_012099164.3;XM_027957299.1;XM_004017920.3
NC_040269.1	55442433	55442865	433	*	795.946308070001	55442643	55442643	1	NC_040269.1:55442433-55442865	0.9591473857150911	46	56	promoter	XM_004017929.4;XR_001022238.3;XM_012098890.3;XM_012098892.3
NC_040269.1	55443053	55443454	402	*	15.564718085	55443254	55443254	1	NC_040269.1:55443053-55443454	0.9524107847533614	1	20	proximal	XM_004017929.4;XR_001022238.3;XM_012098890.3;XM_012098892.3
NC_040269.1	55737438	55737921	484	*	20.433930537000002	55737710	55737710	1	NC_040269.1:55737438-55737921	0.9758877337474232	6	31	proximal	XM_027957324.1;XM_004017938.3
NC_040269.1	57115455	57115904	450	*	5533.501771072998	57115663	57115663	1	NC_040269.1:57115455-57115904	0.9969314641794906	55	56	promoter	XM_004017954.4;XM_027957333.1;XM_004017953.3
NC_040269.1	58174232	58174802	571	*	2617.9850211480007	58174562	58174562	1	NC_040269.1:58174232-58174802	0.9986286584552507	54	56	promoter	XM_027957341.1;XM_004017962.4;XR_003585760.1
NC_040269.1	59229516	59229959	444	*	47.31030157700001	59229730	59229730	1	NC_040269.1:59229516-59229959	0.9880560148070989	11	33	promoter	XM_027957358.1;XM_027957357.1;XR_003585817.1
NC_040269.1	65118840	65119304	465	*	233.46284579199997	65119080	65119080	1	NC_040269.1:65118840-65119304	0.9955623888796161	25	47	proximal	XM_027957384.1
NC_040269.1	65279720	65280165	446	*	20.097612435	65279932	65279932	1	NC_040269.1:65279720-65280165	0.9699123810291446	5	20	proximal	XM_027957388.1;XM_027957387.1;XM_027957389.1
NC_040269.1	65581390	65581880	491	*	18.106661687000003	65581667	65581667	1	NC_040269.1:65581390-65581880	0.9550509318488533	8	26	intron	XM_027957395.1;XM_027957391.1;XM_027957392.1;XR_003585765.1;XM_027957396.1;XM_027957393.1;XM_027957394.1
NC_040269.1	65669089	65669503	415	*	204.554702243	65669294	65669294	1	NC_040269.1:65669089-65669503	0.9635793511533044	33	53	proximal	XM_027957397.1
NC_040269.1	67007464	67008004	541	*	73.44659735099997	67007750	67007750	1	NC_040269.1:67007464-67008004	0.9987343720083726	15	26	proximal	NM_001122650.1;XM_027957276.1
NC_040269.1	67193448	67193900	453	*	13.103168649999999	67193681	67193681	1	NC_040269.1:67193448-67193900	0.9866306546841064	4	22	proximal	XM_027957413.1;XM_027957410.1;XM_027957407.1;XM_027957406.1;XM_027957408.1;XM_027957411.1;XM_027957412.1
NC_040269.1	67514325	67514736	412	*	7.194051188000001	67514533	67514533	1	NC_040269.1:67514325-67514736	0.9847046530602809	2	27	intron	XM_027957424.1;XM_015102056.2;XM_027957417.1;XM_027957421.1;XM_027957420.1;XM_027957422.1;XM_027957423.1;XM_027957418.1;XM_027957419.1
NC_040269.1	67664587	67665041	455	*	864.6907602000003	67664809	67664809	1	NC_040269.1:67664587-67665041	0.9698877101860781	50	56	promoter	XM_027957429.1;XM_012099069.3;XM_027957427.1;XM_004018001.3;XM_027957428.1
NC_040269.1	67839915	67840369	455	*	37.626056776	67840152	67840152	1	NC_040269.1:67839915-67840369	0.988857400781428	13	34	proximal	XM_027957433.1
NC_040269.1	68004998	68005456	459	*	13.588810105	68005223	68005223	1	NC_040269.1:68004998-68005456	0.9716980503162436	5	25	proximal	XM_027957434.1;XM_027957435.1
NC_040269.1	68696284	68696749	466	*	490.83717926	68696523	68696523	1	NC_040269.1:68696284-68696749	0.9799331766851738	34	53	promoter	XM_015102061.2;XR_003585788.1
NC_040269.1	68874921	68875395	475	*	16.110729599000006	68875161	68875161	1	NC_040269.1:68874921-68875395	0.9958437288757653	5	21	intron	XM_027957446.1
NC_040269.1	68876015	68876432	418	*	29.064788613000005	68876220	68876220	1	NC_040269.1:68876015-68876432	0.9567533616646561	4	19	threeUTR	XM_027957446.1
NC_040269.1	68899946	68900416	471	*	1483.6780594590007	68900179	68900179	1	NC_040269.1:68899946-68900416	0.9927002913010639	50	55	promoter	XM_027957448.1;XM_015102064.2;XM_015102065.2
NC_040269.1	69017777	69018229	453	*	406.98029397499994	69017992	69017992	1	NC_040269.1:69017777-69018229	0.9999981880051398	31	46	proximal	XM_027957457.1;XM_027957458.1
NC_040269.1	69102453	69102865	413	*	24.425091979000005	69102660	69102660	1	NC_040269.1:69102453-69102865	0.9791019016088076	8	25	proximal	XM_027957455.1
NC_040269.1	69827321	69827834	514	*	20.723951185999994	69827553	69827553	1	NC_040269.1:69827321-69827834	0.9608628089484161	12	23	intergenic	NA
NC_040269.1	69923123	69923541	419	*	24.869071195000004	69923332	69923332	1	NC_040269.1:69923123-69923541	0.9860994887076917	8	33	proximal	XM_004018013.4
NC_040269.1	69932258	69932751	494	*	14.979845857	69932486	69932486	1	NC_040269.1:69932258-69932751	0.9695689816027089	1	29	threeUTR	XM_027956972.1;NM_001161857.1
NC_040269.1	69972799	69973299	501	*	23.151796879999996	69973045	69973045	1	NC_040269.1:69972799-69973299	0.9702175729450415	11	23	intergenic	NA
NC_040269.1	70102590	70103053	464	*	19.231538837000013	70102840	70102840	1	NC_040269.1:70102590-70103053	0.9788175792922429	9	20	CDS	XM_015102074.2;XM_027957474.1
NC_040269.1	70125837	70126374	538	*	110.16225201099998	70126155	70126155	1	NC_040269.1:70125837-70126374	0.9966262096297547	24	42	intergenic	NA
NC_040269.1	70468714	70469246	533	*	102.03754240300003	70468945	70468945	1	NC_040269.1:70468714-70469246	0.9866889223604723	22	39	proximal	XM_027957493.1
NC_040269.1	70469397	70469875	479	*	24.164738232999994	70469632	70469632	1	NC_040269.1:70469397-70469875	0.9669424223212354	8	25	intron	XM_027957493.1
NC_040270.1	3006803	3007317	515	*	1245.893079040998	3007077	3007077	1	NC_040270.1:3006803-3007317	0.9867189211450034	46	54	promoter	XM_027958145.1;XM_004018197.4;XM_012099295.3;XR_003586014.1
NC_040270.1	3203397	3204226	830	*	9.404758700000002	3203973	3203973	1	NC_040270.1:3203397-3204226	0.9999987351745099	1	20	intron	LOC106991755
NC_040270.1	6491275	6491728	454	*	38.72146604900001	6491499	6491499	1	NC_040270.1:6491275-6491728	0.9658944139279202	18	35	proximal	XM_027957941.1
NC_040270.1	6902283	6902741	459	*	65.26263360299998	6902528	6902528	1	NC_040270.1:6902283-6902741	0.9586074252215486	4	23	intron	XM_027957942.1
NC_040270.1	7862274	7862731	458	*	20.419931856999995	7862521	7862521	1	NC_040270.1:7862274-7862731	0.9697059714041472	6	25	intergenic	NA
NC_040270.1	8057009	8057450	442	*	16.436905678000002	8057225	8057225	1	NC_040270.1:8057009-8057450	0.9693985836117344	2	24	intron	XM_015102223.2
NC_040270.1	8322554	8323072	519	*	102.27988232300008	8322833	8322833	1	NC_040270.1:8322554-8323072	0.9866336486102572	21	43	proximal	XM_027957953.1;XM_027957954.1;XM_027957951.1;XM_027957952.1
NC_040270.1	8417236	8417668	433	*	28.953480558999996	8417450	8417450	1	NC_040270.1:8417236-8417668	0.9938027153074582	4	34	intron	XM_012099354.3;XM_012099355.3;XM_012099352.3;XM_012099353.3;XM_027957957.1;XM_027957958.1;XM_027957959.1;XM_027957960.1;XM_027957961.1;XM_027957962.1;XM_027957963.1;XM_027957964.1
NC_040270.1	8480268	8480766	499	*	29.883892672	8480523	8480523	1	NC_040270.1:8480268-8480766	0.9626909135559978	3	22	intron	XM_027957957.1;XM_027957958.1;XM_027957959.1;XM_027957960.1;XM_027957961.1;XM_027957962.1;XM_027957963.1;XM_027957964.1
NC_040270.1	11164660	11165182	523	*	2557.1203341929977	11164906	11164906	1	NC_040270.1:11164660-11165182	0.9998866601857952	52	55	promoter	XM_027958009.1;XM_027958010.1;XM_012099376.3;XM_004018218.4
NC_040270.1	13229518	13230053	536	*	14.963809041999998	13229834	13229834	1	NC_040270.1:13229518-13230053	0.9643290913215694	7	19	intron	XM_027957545.1;NM_001127275.1
NC_040270.1	14821083	14821598	516	*	351.13017865999996	14821329	14821329	1	NC_040270.1:14821083-14821598	0.980619395168713	32	51	promoter	XM_027958043.1;XM_027958153.1
NC_040270.1	15293545	15293974	430	*	43.206404530000015	15293769	15293769	1	NC_040270.1:15293545-15293974	0.9550389172313491	16	35	proximal	XM_027958041.1;XM_027958040.1;XM_027958154.1
NC_040270.1	15740177	15740721	545	*	73.928049171	15740485	15740485	1	NC_040270.1:15740177-15740721	0.9964212984120329	12	30	intron	XM_004018253.4
NC_040270.1	15783965	15784439	475	*	104.04501256499998	15784209	15784209	1	NC_040270.1:15783965-15784439	0.9950864780806143	9	35	promoter	XR_003586054.1;XR_003586053.1;XR_003586055.1;XR_003586056.1;XR_003586057.1;XR_003586058.1;XR_003586059.1;XR_003586060.1;XR_003586061.1;XR_003586062.1;XR_003586063.1;XM_015102272.2;XM_027958063.1
NC_040270.1	16333256	16333682	427	*	9.990312525	16333467	16333467	1	NC_040270.1:16333256-16333682	0.9561140448989163	3	19	intron	XR_003586069.1;XR_003586066.1;XR_003586067.1;XR_003586068.1;XR_003586070.1;XR_003586071.1;XR_003586072.1;XR_003586073.1;XR_003586074.1;XR_003586075.1;XR_003586076.1;XR_003586077.1;XM_015102278.2;XM_015102282.2;XM_015102280.2;XM_015102279.2
NC_040270.1	17461973	17462418	446	*	297.36297645499997	17462197	17462197	1	NC_040270.1:17461973-17462418	0.9928191494710432	39	52	promoter	XM_015102292.2
NC_040270.1	17922630	17923050	421	*	1223.7867733259995	17922840	17922840	1	NC_040270.1:17922630-17923050	0.9981300990721207	51	55	proximal	XM_027958096.1;XM_027958098.1;XM_027958101.1;XM_027958100.1;XM_027958099.1;XM_027958102.1;XM_027958103.1;XM_015102307.2;XM_027958097.1;XM_004018281.4
NC_040270.1	18203920	18204501	582	*	3994.582239475002	18204227	18204227	1	NC_040270.1:18203920-18204501	0.9976233943736521	55	56	promoter	XR_003586086.1;XM_004018293.4;XM_012099561.3;XM_012099554.3;XM_012099555.3
NC_040270.1	22706251	22706784	534	*	107.33401050199996	22706486	22706486	1	NC_040270.1:22706251-22706784	0.9957359731147855	20	48	proximal	XM_027958134.1
NC_040270.1	22888893	22889343	451	*	12.434145055000002	22889098	22889098	1	NC_040270.1:22888893-22889343	0.9584766132163223	7	21	intron	XR_003586089.1;XR_003586088.1;XR_001022550.3;XR_003586090.1
NC_040270.1	23523988	23524448	461	*	536.1088601209996	23524222	23524222	1	NC_040270.1:23523988-23524448	0.9960409738872766	44	56	promoter	XR_003586092.1;XM_015102326.2
NC_040270.1	33257573	33258093	521	*	222.28919775199992	33257824	33257824	1	NC_040270.1:33257573-33258093	0.9768554120958559	18	36	fiveUTR	XM_004018330.4;XM_027958174.1;XM_004018333.4;XM_012099676.3;XM_027958175.1;XM_027958176.1
NC_040270.1	36200690	36201097	408	*	41.69378236000001	36200895	36200895	1	NC_040270.1:36200690-36201097	0.9560743666922233	18	44	proximal	XM_004018341.4
NC_040270.1	44875839	44876242	404	*	12.641113635000004	44876042	44876042	1	NC_040270.1:44875839-44876242	0.9509376657913828	6	21	proximal	XM_012099802.3;XM_004018355.4
NC_040270.1	45097313	45097718	406	*	14.826625649	45097516	45097516	1	NC_040270.1:45097313-45097718	0.9515479804527234	4	19	proximal	XM_004018360.4;XM_027958245.1
NC_040270.1	45599074	45599563	490	*	1529.8327759919998	45599293	45599293	1	NC_040270.1:45599074-45599563	0.9979854238211476	31	56	proximal	NM_001162546.1
NC_040270.1	45632884	45633303	420	*	34.386535995	45633094	45633094	1	NC_040270.1:45632884-45633303	0.9822160121821936	15	35	proximal	XM_027958256.1
NC_040270.1	45833908	45834407	500	*	21.371053376000003	45834126	45834126	1	NC_040270.1:45833908-45834407	0.9665601786936092	2	23	intron	XR_003586116.1;XM_027958257.1
NC_040270.1	46106003	46106554	552	*	13.818178072	46106264	46106264	1	NC_040270.1:46106003-46106554	0.9935804431193522	4	22	intron	XM_012099859.3
NC_040270.1	47552586	47553017	432	*	86.976350274	47552795	47552795	1	NC_040270.1:47552586-47553017	0.9821349302974506	15	45	proximal	XM_004018630.4
NC_040270.1	49054911	49055431	521	*	465.58305096700036	49055163	49055163	1	NC_040270.1:49054911-49055431	0.9804206500038919	32	47	promoter	XM_004018378.4
NC_040270.1	49700523	49701046	524	*	17.667211504999994	49700780	49700780	1	NC_040270.1:49700523-49701046	0.978716093611735	1	28	intron	XM_004018384.3
NC_040270.1	50134186	50134609	424	*	350.60623895599997	50134393	50134393	1	NC_040270.1:50134186-50134609	0.9597870082409341	33	51	promoter	XM_027958311.1
NC_040270.1	50151058	50151546	489	*	1238.0237220079994	50151288	50151288	1	NC_040270.1:50151058-50151546	0.9954887267199635	48	56	promoter	XM_027958316.1;XM_027958313.1;XM_027958318.1;XM_015102386.2;XM_015102384.2;XM_027958314.1;XM_027958320.1;XM_012099934.3
NC_040270.1	50687737	50688235	499	*	39.96835811800001	50687974	50687974	1	NC_040270.1:50687737-50688235	0.9946948553080657	17	34	proximal	XM_012099971.3;XM_004018408.3;XM_004018409.4
NC_040270.1	50781978	50782429	452	*	44.524042522	50782207	50782207	1	NC_040270.1:50781978-50782429	0.991565436058276	15	35	proximal	XM_027957564.1
NC_040270.1	50949036	50949455	420	*	93.92475947700008	50949242	50949242	1	NC_040270.1:50949036-50949455	0.9698519923005977	34	45	promoter	XM_004018418.4;XM_027957575.1
NC_040270.1	51235245	51235693	449	*	1471.4266122809997	51235463	51235463	1	NC_040270.1:51235245-51235693	0.9997626957216553	53	56	promoter	XM_012099990.3;XR_001436288.2;XR_001436292.2;XR_003585965.1
NC_040270.1	51278124	51278696	573	*	71.113154622	51278404	51278404	1	NC_040270.1:51278124-51278696	0.9950224243440429	23	41	promoter	XM_012099990.3;XM_027957586.1;XM_027957588.1;XM_027957590.1
NC_040270.1	51378744	51379173	430	*	360.5298748509995	51378954	51378954	1	NC_040270.1:51378744-51379173	0.998886319983517	38	54	proximal	XM_004018430.2
NC_040270.1	51995787	51996205	419	*	41.866090511	51995994	51995994	1	NC_040270.1:51995787-51996205	0.9560680703615365	17	34	intron	NM_001161877.1
NC_040270.1	52317609	52318028	420	*	43.320863776999985	52317825	52317825	1	NC_040270.1:52317609-52318028	0.9682249969488523	19	33	intron	XM_015102412.2;XM_015102411.2;XM_015102413.2
NC_040270.1	52425031	52425440	410	*	33.955096229000006	52425235	52425235	1	NC_040270.1:52425031-52425440	0.9820429543108982	15	43	proximal	XM_015102419.2;XM_015102417.2;XM_027957625.1;XM_027957624.1
NC_040270.1	52493370	52493837	468	*	165.60733798099997	52493585	52493585	1	NC_040270.1:52493370-52493837	0.9814817046140818	25	43	proximal	XM_027957630.1;XM_027957627.1
NC_040270.1	52683115	52683529	415	*	1751.8445900539996	52683323	52683323	1	NC_040270.1:52683115-52683529	0.9742024838143203	54	56	promoter	XM_027957548.1;XM_027957549.1;XM_004018461.4
NC_040270.1	52744379	52744790	412	*	277.155449567	52744585	52744585	1	NC_040270.1:52744379-52744790	0.9623527970129946	42	53	proximal	XM_004018463.4;XM_004018464.4
NC_040270.1	53262730	53263242	513	*	17.577889851999995	53263028	53263028	1	NC_040270.1:53262730-53263242	0.9999859172819354	11	22	intron	XM_027957673.1
NC_040270.1	53518869	53519437	569	*	85.66536474099993	53519154	53519154	1	NC_040270.1:53518869-53519437	0.9987706552857765	25	42	promoter	XM_004018492.4;XM_012100104.3;XM_012100107.3;XM_012100106.3;XM_012100105.3
NC_040270.1	53639487	53640485	999	*	7.218533011000001	53639748	53639748	1	NC_040270.1:53639487-53640485	0.9999999999937585	1	20	intergenic	XM_015102445.2;XM_015102446.2
NC_040270.1	53661831	53662604	774	*	37.962741035	53662045	53662045	1	NC_040270.1:53661831-53662604	0.973048599310089	2	27	CDS	XM_015102445.2;XM_015102446.2
NC_040270.1	54387581	54388098	518	*	935.6888841859998	54387830	54387830	1	NC_040270.1:54387581-54388098	0.9964736982929976	50	55	proximal	XR_001022808.3;XM_015102456.2
NC_040270.1	54484914	54485341	428	*	14.371399067	54485127	54485127	1	NC_040270.1:54484914-54485341	0.9626810373758786	5	21	CDS	XM_027957720.1;XM_027957721.1;XM_027957722.1
NC_040270.1	54503306	54503714	409	*	112.15831812700003	54503512	54503512	1	NC_040270.1:54503306-54503714	0.9534613455973489	32	46	intron	XM_004018503.4
NC_040270.1	55276989	55277411	423	*	11.605894976999998	55277203	55277203	1	NC_040270.1:55276989-55277411	0.9679137874887024	8	23	intron	XM_027957738.1;XM_027957735.1
NC_040270.1	55566634	55567069	436	*	150.24051755999997	55566850	55566850	1	NC_040270.1:55566634-55567069	0.9717106200161172	25	48	proximal	rna-TRNAR-ACG-6;XM_004018518.4
NC_040270.1	56134577	56135055	479	*	1653.0473508179998	56134822	56134822	1	NC_040270.1:56134577-56135055	0.9992921944884623	50	56	promoter	XM_004018524.4;XM_012100193.3;XM_027957745.1;XM_027957746.1;XM_027957747.1;XM_004018523.4
NC_040270.1	57094941	57095342	402	*	115.96818338599996	57095141	57095141	1	NC_040270.1:57094941-57095342	0.950050632506085	24	44	CDS	XM_027957904.1
NC_040270.1	58187524	58188027	504	*	19.41576080399999	58187793	58187793	1	NC_040270.1:58187524-58188027	0.9819516508669215	6	30	exon	XR_003585989.1;XM_004018535.4;XM_004018536.4;XM_027957788.1
NC_040270.1	58208888	58209444	557	*	1738.5714153909998	58209129	58209129	1	NC_040270.1:58208888-58209444	0.9925316327846433	48	56	promoter	XM_012100231.3;XM_004018539.4;XM_012100226.3;XM_012100227.3;XM_012100229.3;XM_004018535.4;XM_004018536.4;XM_027957788.1
NC_040270.1	58442758	58443310	553	*	7.231344837	58443044	58443044	1	NC_040270.1:58442758-58443310	0.9950752544901483	2	20	intron	XM_004018545.4
NC_040270.1	58805450	58805913	464	*	13.988661713	58805674	58805674	1	NC_040270.1:58805450-58805913	0.9635590890800965	2	30	intron	XM_015102478.2
NC_040270.1	58957261	58957669	409	*	27.127947501000005	58957462	58957462	1	NC_040270.1:58957261-58957669	0.9888605053594416	5	26	CDS	XM_015102478.2
NC_040270.1	59058220	59059092	873	*	13.446140884000004	59058829	59058829	1	NC_040270.1:59058220-59059092	0.9870844812551676	3	24	intron	XM_027957805.1
NC_040270.1	59517388	59518155	768	*	13.667299676999999	59517588	59517588	1	NC_040270.1:59517388-59518155	0.9613153325341409	17	27	proximal	XM_004018549.4
NC_040270.1	59919020	59919546	527	*	1620.6433636029997	59919299	59919299	1	NC_040270.1:59919020-59919546	0.9992704925488247	54	56	promoter	XR_003585997.1;XM_027957820.1;XM_027957821.1;XM_027957822.1;XR_003585996.1;XM_004018551.4
NC_040270.1	60011957	60012472	516	*	42.31811307699999	60012245	60012245	1	NC_040270.1:60011957-60012472	0.973754937716417	14	29	proximal	XR_001022857.3;XR_003585998.1
NC_040270.1	61001953	61002367	415	*	11.540324462000003	61002162	61002162	1	NC_040270.1:61001953-61002367	0.9633794741990833	6	23	proximal	XM_027957847.1;XM_027957848.1
NC_040270.1	61023139	61023568	430	*	196.599405932	61023355	61023355	1	NC_040270.1:61023139-61023568	0.9663106041038273	27	51	proximal	XM_027957846.1
NC_040270.1	61295756	61296221	466	*	27.033270216999995	61296013	61296013	1	NC_040270.1:61295756-61296221	0.9538340119387436	11	23	intergenic	XR_003586031.1
NC_040270.1	61458748	61459322	575	*	1164.3800384670005	61459019	61459019	1	NC_040270.1:61458748-61459322	0.9997364509199235	52	56	proximal	XM_027957862.1
NC_040270.1	62429729	62430225	497	*	135.01574443200008	62429960	62429960	1	NC_040270.1:62429729-62430225	0.9757047081739358	8	24	proximal	XM_027957882.1
NC_040252.1	221371	221797	427	*	251.11049679200002	221581	221581	1	NC_040252.1:221371-221797	0.9979090775308748	31	41	proximal	XM_004003428.4;XM_027966775.1
NC_040252.1	247113	247591	479	*	694.0745279590003	247349	247349	1	NC_040252.1:247113-247591	0.9600666549864862	37	53	promoter	XM_027966791.1;XM_027966781.1
NC_040252.1	326444	326896	453	*	50.35962352799999	326662	326662	1	NC_040252.1:326444-326896	0.9887209466822647	28	36	proximal	XM_027966834.1;XM_027966844.1;XM_027966855.1
NC_040252.1	407767	408196	430	*	76.09723055900004	407979	407979	1	NC_040252.1:407767-408196	0.9661663307479293	18	33	intron	XM_027962323.1
NC_040252.1	467470	468037	568	*	6533.6618842470025	467706	467706	1	NC_040252.1:467470-468037	0.9984239766633741	56	56	promoter	XR_003588720.1;XM_027966869.1;XM_027966881.1
NC_040252.1	577673	578230	558	*	67.346574234	577936	577936	1	NC_040252.1:577673-578230	0.9838521099349289	15	39	proximal	XM_027966891.1;XM_027966888.1
NC_040252.1	700696	701182	487	*	23.136773374000008	700956	700956	1	NC_040252.1:700696-701182	0.9863727477046458	9	28	intron	XM_027966895.1
NC_040252.1	837351	837844	494	*	31.674952159999997	837613	837613	1	NC_040252.1:837351-837844	0.9892291806293829	4	34	intergenic	NA
NC_040252.1	986806	987283	478	*	297.76050435099995	987057	987057	1	NC_040252.1:986806-987283	0.981155159985571	31	47	promoter	XR_003588740.1;XM_027967009.1
NC_040252.1	1006323	1006753	431	*	85.66270912199997	1006543	1006543	1	NC_040252.1:1006323-1006753	0.9669103689799923	30	48	CDS	XM_027967021.1
NC_040252.1	1013430	1013905	476	*	37.75332067499999	1013664	1013664	1	NC_040252.1:1013430-1013905	0.9583064090741686	12	29	promoter	XM_027962335.1
NC_040252.1	1227964	1228408	445	*	16.189469196	1228182	1228182	1	NC_040252.1:1227964-1228408	0.9960068256946635	7	20	intergenic	NA
NC_040252.1	2401358	2401895	538	*	161.22100056399995	2401684	2401684	1	NC_040252.1:2401358-2401895	0.9730620456552408	24	41	promoter	XR_003588748.1;XR_003588750.1;XR_003588749.1;XM_004001760.4
NC_040252.1	2814827	2815279	453	*	27.056486756000012	2815044	2815044	1	NC_040252.1:2814827-2815279	0.9640165592900333	6	31	CDS	XM_015091638.2
NC_040252.1	2937733	2938153	421	*	717.4374769389998	2937941	2937941	1	NC_040252.1:2937733-2938153	0.972130826597005	45	55	proximal	XM_015091818.2;XM_027967105.1
NC_040252.1	3130862	3131308	447	*	216.23018065700003	3131081	3131081	1	NC_040252.1:3130862-3131308	0.9963088309718618	32	49	proximal	XR_003588767.1;XM_027967140.1;XM_027967151.1;XM_027967147.1;XM_027967134.1;XM_027967129.1
NC_040252.1	3188910	3189316	407	*	13.124345840999998	3189114	3189114	1	NC_040252.1:3188910-3189316	0.9546227672917479	9	26	proximal	XM_015091821.2;XM_015091823.2;XM_015091822.2
NC_040252.1	3400651	3401097	447	*	11.100901986	3400876	3400876	1	NC_040252.1:3400651-3401097	0.9602843926057245	2	23	intron	XM_004001766.4;XM_027967235.1;XM_027967226.1;XM_027967230.1;XM_027967246.1;XM_027967186.1;XM_027967182.1;XM_027967191.1;XM_027967194.1;XM_027967199.1;XM_027967200.1;XM_027967203.1;XM_027967205.1;XM_027967210.1;XM_027967214.1;XM_027967220.1;XM_027967237.1;XM_027967244.1
NC_040252.1	3401764	3402207	444	*	82.535333993	3401988	3401988	1	NC_040252.1:3401764-3402207	0.993451058132997	21	45	proximal	XM_004001766.4;XM_027967235.1;XM_027967226.1;XM_027967230.1;XM_027967246.1;XM_027967186.1;XM_027967182.1;XM_027967191.1;XM_027967194.1;XM_027967199.1;XM_027967200.1;XM_027967203.1;XM_027967205.1;XM_027967210.1;XM_027967214.1;XM_027967220.1;XM_027967237.1;XM_027967244.1
NC_040252.1	5016953	5017375	423	*	16.333708918999996	5017167	5017167	1	NC_040252.1:5016953-5017375	0.9679492533012345	5	21	threeUTR	XM_027967331.1;XM_027967337.1;XM_027967340.1;XM_027967343.1;XM_027967351.1;XM_027967353.1
NC_040252.1	6564845	6565364	520	*	44.743301066999976	6565078	6565078	1	NC_040252.1:6564845-6565364	0.9680285436524497	20	35	proximal	NM_001162554.1
NC_040252.1	7250506	7250918	413	*	54.538454245	7250709	7250709	1	NC_040252.1:7250506-7250918	0.9968260275551815	15	39	intron	XM_015091645.2
NC_040252.1	7558087	7558497	411	*	9.689679659000001	7558295	7558295	1	NC_040252.1:7558087-7558497	0.9877227450697891	1	25	intron	XM_015091840.2;XR_003588822.1;XR_001433705.2;XR_003588818.1;XM_012185864.3;XM_012185957.3;XM_012185800.3;XM_015091836.2;XM_015091837.2;XM_015091839.2;XR_003588823.1
NC_040252.1	8549038	8549447	410	*	30.828104548000006	8549243	8549243	1	NC_040252.1:8549038-8549447	0.9532993679277312	13	29	intergenic	NA
NC_040252.1	8570575	8571023	449	*	26.603156466999998	8570812	8570812	1	NC_040252.1:8570575-8571023	0.9997005043635754	15	37	proximal	XM_012188247.3;XM_012188187.2;XM_027967562.1
NC_040252.1	10118675	10119108	434	*	14.329499921	10118885	10118885	1	NC_040252.1:10118675-10119108	0.9626859425672346	3	20	intron	XM_015091849.2;XM_027967582.1
NC_040252.1	11195834	11196331	498	*	12.058127831999997	11196038	11196038	1	NC_040252.1:11195834-11196331	0.9922381085256771	1	19	proximal	XM_004001794.3;XM_012097385.2
NC_040252.1	11291278	11291712	435	*	10.156182263000003	11291489	11291489	1	NC_040252.1:11291278-11291712	0.9686298035281233	3	21	intron	XM_027967800.1;XM_004001795.4
NC_040252.1	11481501	11481905	405	*	16.344923305	11481703	11481703	1	NC_040252.1:11481501-11481905	0.9523397766151454	7	32	proximal	XM_027967895.1;XM_027967904.1;XM_004001803.2
NC_040252.1	11611547	11611958	412	*	64.36451290799998	11611753	11611753	1	NC_040252.1:11611547-11611958	0.9800132949772129	14	40	proximal	XM_027967927.1;XM_015091863.2;XM_027967921.1
NC_040252.1	11619559	11620117	559	*	8.475836675999998	11619781	11619781	1	NC_040252.1:11619559-11620117	0.9639932237477369	1	22	intron	XM_004001804.4
NC_040252.1	12964345	12964912	568	*	278.5868389579998	12964697	12964697	1	NC_040252.1:12964345-12964912	0.9839801483017818	27	48	promoter	XM_004001812.4;XM_012099520.3;XM_012099589.3;XM_012099679.3
NC_040252.1	13063085	13063553	469	*	874.2773206970004	13063300	13063300	1	NC_040252.1:13063085-13063553	0.9650805001061766	41	53	promoter	XM_027968127.1;XM_027968119.1;XM_015091872.2
NC_040252.1	13336143	13336605	463	*	50.040896568	13336378	13336378	1	NC_040252.1:13336143-13336605	0.9980689772734175	8	24	proximal	XM_027964325.1
NC_040252.1	15237707	15238181	475	*	12.852671747999999	15237965	15237965	1	NC_040252.1:15237707-15238181	0.9999985410857779	2	19	intron	XM_004001836.3
NC_040252.1	15463957	15464430	474	*	10.757150696	15464159	15464159	1	NC_040252.1:15463957-15464430	0.9737761319331766	1	21	intron	XM_004001840.4
NC_040252.1	15847178	15847616	439	*	12.521111974999997	15847406	15847406	1	NC_040252.1:15847178-15847616	0.9733267368032318	2	19	intron	XM_027968406.1;XM_027968412.1;XM_027968414.1;XM_027968421.1;XM_012107839.2;XM_012107777.2;XM_012107808.2;XM_027968399.1;XM_012107522.2;XM_012107107.2
NC_040252.1	16149365	16149835	471	*	39.024750155999975	16149630	16149630	1	NC_040252.1:16149365-16149835	0.9720759123793807	9	36	intron	XM_027968470.1;XM_027968472.1;XM_015091897.2;XM_027968455.1;XM_027968474.1;XM_027968452.1
NC_040252.1	17772002	17772425	424	*	176.01725918200006	17772209	17772209	1	NC_040252.1:17772002-17772425	0.995750888305732	31	48	proximal	XM_015091592.2;NM_001093786.1;XM_015091593.2
NC_040252.1	17836939	17837475	537	*	1434.7421845410008	17837245	17837245	1	NC_040252.1:17836939-17837475	0.999833171765155	51	54	promoter	XM_004001860.4;XM_012112867.3;XR_003589163.1;XM_012112963.3
NC_040252.1	18542380	18542832	453	*	1483.7635576710004	18542602	18542602	1	NC_040252.1:18542380-18542832	0.9899409345596977	37	48	promoter	XR_001027082.2;XR_001027187.2;XR_001027144.2;XR_001027107.2;XM_012116291.3;XM_012116201.3;XM_004001872.3;XM_012116105.2
NC_040252.1	18657996	18658915	920	*	2047.333884522	18658700	18658700	1	NC_040252.1:18657996-18658915	0.9993437196922439	2	56	proximal	XM_027968776.1;XM_027968781.1;XM_012117978.3;XM_012117908.2
NC_040252.1	19176045	19176498	454	*	138.86550405199995	19176276	19176276	1	NC_040252.1:19176045-19176498	0.976786394154199	22	40	promoter	XM_004001892.4;XR_003589215.1;XR_003589216.1
NC_040252.1	19897101	19897522	422	*	1135.3674005679998	19897309	19897309	1	NC_040252.1:19897101-19897522	0.9817250702149977	45	55	promoter	XM_027969105.1;XM_027969115.1;XM_027969112.1;XM_027969106.1;XM_027969098.1;XM_027969107.1;XM_027969099.1;XM_027969100.1;XM_027969110.1;XM_027969102.1;XR_001028529.3;XR_001028543.3;XR_001028531.3
NC_040252.1	19936931	19937389	459	*	1627.3774400819973	19937152	19937152	1	NC_040252.1:19936931-19937389	0.9928980849595995	51	56	promoter	XM_015091933.2;XM_027969131.1
NC_040252.1	20089737	20090303	567	*	409.79559149599993	20090047	20090047	1	NC_040252.1:20089737-20090303	0.9959072377572927	26	51	promoter	XM_004001903.4;XM_012123215.3;XR_001433719.2
NC_040252.1	20160808	20161228	421	*	100.74180887999998	20161024	20161024	1	NC_040252.1:20160808-20161228	0.9933402968634877	21	44	promoter	XR_003589309.1;XR_003589310.1;XR_003587095.1
NC_040252.1	20184703	20185125	423	*	12.219619391000002	20184917	20184917	1	NC_040252.1:20184703-20185125	0.9628062465009495	4	20	threeUTR	XM_012124123.3;XM_004001908.4
NC_040252.1	20640414	20640970	557	*	46.69734399099996	20640752	20640752	1	NC_040252.1:20640414-20640970	0.986505673788673	20	39	promoter	XM_012125241.3;XM_012125407.3;XM_015091946.2;XM_012125545.3;XM_012125633.3;XM_015091945.2;XM_027969225.1
NC_040252.1	20647363	20647801	439	*	5.962284004	20647593	20647593	1	NC_040252.1:20647363-20647801	0.9782089339198996	1	19	intron	XM_027969232.1;XM_027969237.1;XM_027969240.1;XM_027969243.1
NC_040252.1	20790368	20790813	446	*	14.039369635	20790587	20790587	1	NC_040252.1:20790368-20790813	0.9833330847666173	3	22	proximal	XM_004001917.4;XM_012125914.3;XM_012125990.3;XM_012126073.3;XM_027969261.1;XM_012126525.3;XR_003589316.1;XR_003589315.1
NC_040252.1	20791034	20791500	467	*	792.4936306990005	20791279	20791279	1	NC_040252.1:20791034-20791500	0.9989330710544839	50	55	promoter	XM_004001917.4;XM_012125914.3;XM_012125990.3;XM_012126073.3;XM_027969261.1;XM_012126525.3;XR_003589316.1;XR_003589315.1
NC_040252.1	20902155	20902649	495	*	290.8606506240002	20902412	20902412	1	NC_040252.1:20902155-20902649	0.9894764776428933	24	47	intron	XM_027969355.1;XM_027969345.1;XM_027969311.1;XM_027969322.1;XM_027969331.1;XM_027969351.1;XM_027969339.1;XM_027969328.1
NC_040252.1	21547714	21548134	421	*	1458.8599375279994	21547921	21547921	1	NC_040252.1:21547714-21548134	0.9838369699684413	51	56	proximal	NM_001145187.2;XM_027969491.1
NC_040252.1	22511579	22512001	423	*	21.024328285	22511793	22511793	1	NC_040252.1:22511579-22512001	0.9982106707580871	13	28	proximal	XM_004001947.4
NC_040252.1	27540845	27541326	482	*	10.740851373999998	27541066	27541066	1	NC_040252.1:27540845-27541326	0.9762281631646474	3	23	intron	XM_027969974.1;XM_027969977.1;XM_027969983.1;XM_027969989.1;XM_015091971.2
NC_040252.1	27924586	27925025	440	*	1892.5956501719995	27924808	27924808	1	NC_040252.1:27924586-27925025	0.9827972110090308	51	56	proximal	XR_001433722.2;XR_003589416.1;XM_004001969.4;XM_004001970.4
NC_040252.1	28407421	28407939	519	*	310.1123419230001	28407713	28407713	1	NC_040252.1:28407421-28407939	0.9929951826099502	26	52	promoter	XM_004001980.4;XM_004001979.4
NC_040252.1	28629917	28630388	472	*	11.246290733000002	28630166	28630166	1	NC_040252.1:28629917-28630388	0.9893581363862335	3	19	intron	XM_027970265.1
NC_040252.1	29192430	29192930	501	*	15.487408497	29192722	29192722	1	NC_040252.1:29192430-29192930	0.9814759176566077	5	21	intron	XM_015091987.2
NC_040252.1	30098217	30099026	810	*	241.42594826899995	30098466	30098466	1	NC_040252.1:30098217-30099026	0.9785278914916474	40	54	proximal	XM_015091994.2;XM_027970480.1;XM_004002000.4;XM_012148916.3;XM_012148618.3;XM_027970464.1;XM_027970487.1
NC_040252.1	30180629	30181149	521	*	1674.8694024009992	30180856	30180856	1	NC_040252.1:30180629-30181149	0.9981381395592936	52	55	promoter	XM_004002004.4;XM_012149815.3;XM_012149467.3;XM_004002003.4;XM_012149537.3;XM_012149705.3
NC_040252.1	30570968	30571499	532	*	40.611154197000026	30571195	30571195	1	NC_040252.1:30570968-30571499	0.97912901784663	16	33	intergenic	NA
NC_040252.1	30792022	30792436	415	*	239.0815716290001	30792230	30792230	1	NC_040252.1:30792022-30792436	0.9624184829110226	36	52	proximal	XM_012152840.3;XM_012152707.3
NC_040252.1	32725065	32725524	460	*	23.12278569	32725285	32725285	1	NC_040252.1:32725065-32725524	0.9721422682255556	7	31	intron	XR_003589498.1;XM_004002014.4;XM_012154685.3
NC_040252.1	35241749	35242264	516	*	17.606820211	35241986	35241986	1	NC_040252.1:35241749-35242264	0.9883347754530277	6	26	intergenic	NA
NC_040252.1	35910826	35911324	499	*	260.07058732699994	35911081	35911081	1	NC_040252.1:35910826-35911324	0.9949721022846416	39	52	promoter	XM_012158304.2;XM_012157964.2;XM_012158388.2;XM_012158100.3;XM_012158173.3;XR_003589519.1;XR_003589521.1;XR_003589520.1;XR_003589518.1
NC_040252.1	37231006	37231477	472	*	13.949243039999997	37231264	37231264	1	NC_040252.1:37231006-37231477	0.9924970373094293	2	23	intron	LOC101122567
NC_040252.1	38180424	38180889	466	*	46.89414654100003	38180681	38180681	1	NC_040252.1:38180424-38180889	0.9569858938782129	14	31	intergenic	XR_001036126.3
NC_040252.1	38199889	38200779	891	*	99.06015397399997	38200140	38200140	1	NC_040252.1:38199889-38200779	0.9975845139637045	3	45	proximal	XM_012160811.3
NC_040252.1	39972913	39973389	477	*	11.325852511999997	39973163	39973163	1	NC_040252.1:39972913-39973389	0.9921903891363637	1	22	intron	XM_015092012.2;XM_015092013.2;XM_015092014.2;XM_015092015.2;XM_027970750.1
NC_040252.1	40703375	40703876	502	*	23.289610177000004	40703666	40703666	1	NC_040252.1:40703375-40703876	0.9936762020795448	10	26	proximal	XM_015092016.2;XR_001036921.3
NC_040252.1	40880373	40880882	510	*	3479.6985508079997	40880598	40880598	1	NC_040252.1:40880373-40880882	0.9911145803470711	52	56	proximal	XM_012165315.2;XM_027970814.1;XM_012165554.3;XR_001037100.3;XR_003589637.1;XM_012165628.3;XM_012165693.3;XM_012165778.3
NC_040252.1	44186354	44186796	443	*	57.34227666599999	44186570	44186570	1	NC_040252.1:44186354-44186796	0.9591875257374312	14	38	intron	XM_027970913.1
NC_040252.1	44788633	44789146	514	*	306.63616582300017	44788897	44788897	1	NC_040252.1:44788633-44789146	0.9676071109491107	33	55	promoter	XM_015092042.2;XM_004023217.4
NC_040252.1	48510952	48511451	500	*	1976.4680282809993	48511205	48511205	1	NC_040252.1:48510952-48511451	0.9984883696266882	55	56	promoter	XM_027971055.1;XR_003589696.1;XM_004002074.4
NC_040252.1	49326683	49327171	489	*	274.3951103509999	49326947	49326947	1	NC_040252.1:49326683-49327171	0.983013339751613	35	49	proximal	XM_004002081.4;XM_015092049.2;XR_003589712.1
NC_040252.1	54160608	54161117	510	*	2376.618203217001	54160855	54160855	1	NC_040252.1:54160608-54161117	0.9814828259407288	51	56	promoter	XM_004002085.4;XM_012173799.2;XM_004002083.4
NC_040252.1	58526350	58526923	574	*	2687.7951770719997	58526712	58526712	1	NC_040252.1:58526350-58526923	0.9985901536265896	51	56	proximal	XM_012174324.3;XM_012174226.3;XM_012174231.3;XR_003589772.1;XM_012174207.3;XM_012174219.3;XR_003589767.1;XM_012174160.3;XM_012174190.3;XM_012174195.3;XM_012174200.3;XM_012174147.3;XM_012174153.3;XM_012174181.3;XR_001039103.3;XR_001039106.3;XR_001039110.3;XM_027971417.1;XM_004002099.4;XM_012174209.3;XM_012174171.3;XM_027971418.1
NC_040252.1	66809295	66809769	475	*	95.67356485200001	66809521	66809521	1	NC_040252.1:66809295-66809769	0.9780429476642019	25	39	promoter	XM_004002146.4
NC_040252.1	67201346	67201764	419	*	24.330336011	67201557	67201557	1	NC_040252.1:67201346-67201764	0.9794211567177384	14	27	proximal	XM_012175059.3
NC_040252.1	68422930	68423357	428	*	483.76807184800015	68423145	68423145	1	NC_040252.1:68422930-68423357	0.953707303249883	43	53	proximal	XM_004002160.4;XM_027971707.1;XM_027971710.1
NC_040252.1	68575139	68575572	434	*	729.475356245	68575353	68575353	1	NC_040252.1:68575139-68575572	0.9834561139632318	40	55	promoter	XM_004002165.4;XM_012175327.3;XM_004002164.4;XM_015092083.2
NC_040252.1	68619861	68621276	1416	*	16.306992487	68621045	68621045	1	NC_040252.1:68619861-68621276	0.9931072181874359	2	19	intron	XM_004002165.4;XM_012175327.3
NC_040252.1	70843922	70844471	550	*	221.469467045	70844219	70844219	1	NC_040252.1:70843922-70844471	0.9865070955670158	26	47	promoter	XM_004002179.4;XR_003589926.1
NC_040252.1	73473253	73473739	487	*	19.355552263999993	73473501	73473501	1	NC_040252.1:73473253-73473739	0.9781483228561069	7	29	intron	XM_004002191.4;XM_012176065.3;XM_012176072.3;XM_012176086.2
NC_040252.1	74497965	74498452	488	*	1352.9818648670014	74498210	74498210	1	NC_040252.1:74497965-74498452	0.9851913858741757	52	56	promoter	XM_015092120.2;XM_027972202.1;XM_027972204.1;XM_027972206.1;XM_027972208.1;XM_027972209.1;XM_004002203.4
NC_040252.1	75848239	75848816	578	*	668.1006773879997	75848530	75848530	1	NC_040252.1:75848239-75848816	0.9874549221487028	45	54	promoter	XM_027972225.1
NC_040252.1	79451081	79451606	526	*	40.960628322	79451340	79451340	1	NC_040252.1:79451081-79451606	0.9992558059629819	13	31	intron	XM_004002217.4;XM_012176867.3
NC_040252.1	81993202	81993717	516	*	1874.123179653999	81993422	81993422	1	NC_040252.1:81993202-81993717	0.9796386471973275	53	56	promoter	XM_015092136.2;XM_027972341.1;XM_015092137.2;XM_004002230.4;XM_027972327.1
NC_040252.1	82900972	82901392	421	*	3647.5821498659975	82901182	82901182	1	NC_040252.1:82900972-82901392	0.9575947079939099	55	56	promoter	XR_003590127.1;XR_003590128.1;XM_004002240.3;XM_012177196.2;XM_027972413.1
NC_040252.1	84063882	84064308	427	*	33.752985495	84064093	84064093	1	NC_040252.1:84063882-84064308	0.9676521274477756	1	31	exon	LOC101116781
NC_040252.1	90600941	90601411	471	*	798.3975605639998	90601193	90601193	1	NC_040252.1:90600941-90601411	0.954494655659549	45	54	promoter	XM_004002260.4
NC_040252.1	91135493	91136003	511	*	8.813610149000002	91135795	91135795	1	NC_040252.1:91135493-91136003	0.9737558235913677	4	20	proximal	XR_003590175.1;XM_027972611.1;XM_027972622.1;XM_012177819.3;XM_012177814.3;XM_012177804.3;XM_012177808.3
NC_040252.1	93123268	93123759	492	*	3358.1859999719995	93123531	93123531	1	NC_040252.1:93123268-93123759	0.9967877287758553	54	56	promoter	XM_012178381.3;XM_012178373.2;XM_004002312.4;XM_012178375.3;XM_012178406.3;XM_004002311.4
NC_040252.1	93630244	93630818	575	*	3525.631845123001	93630472	93630472	1	NC_040252.1:93630244-93630818	0.9862324337233191	52	56	promoter	XM_004002318.3;XM_004023218.4
NC_040252.1	94683672	94684073	402	*	11.757274000999999	94683872	94683872	1	NC_040252.1:94683672-94684073	0.9501731404830813	2	19	CDS	XM_004002328.4
NC_040252.1	95569433	95569866	434	*	288.371294349	95569648	95569648	1	NC_040252.1:95569433-95569866	0.9972912417175834	35	49	proximal	XM_012178938.2;XM_027973262.1;XM_004002337.4
NC_040252.1	95893463	95894272	810	*	455.66339915200007	95894061	95894061	1	NC_040252.1:95893463-95894272	0.9890018610882929	5	52	proximal	XR_001433783.2;XM_012178923.2;XM_027973282.1;XM_027973287.1;XM_027973288.1;XM_027973290.1;XM_027973293.1
NC_040252.1	95938783	95939199	417	*	655.7034030430001	95938994	95938994	1	NC_040252.1:95938783-95939199	0.9931847125469455	49	54	promoter	XM_012178899.3
NC_040252.1	96034928	96035377	450	*	947.5485177100003	96035154	96035154	1	NC_040252.1:96034928-96035377	0.9891794567459404	53	56	promoter	XM_004002347.4;XM_027973323.1;XM_012178872.3;XM_012178868.2
NC_040252.1	99386850	99387780	931	*	55.72965786499999	99387550	99387550	1	NC_040252.1:99386850-99387780	0.9997881743694026	3	41	proximal	XM_004002378.4
NC_040252.1	100211984	100212483	500	*	2434.559582814998	100212238	100212238	1	NC_040252.1:100211984-100212483	0.987730923388568	54	55	promoter	XM_004002383.4;XM_027973604.1;XM_004002382.3
NC_040252.1	102938107	102938531	425	*	43.29154604800001	102938318	102938318	1	NC_040252.1:102938107-102938531	0.9700784569571782	10	37	proximal	XR_003590532.1;XR_003587463.1
NC_040252.1	104376295	104376731	437	*	25.971508479000008	104376506	104376506	1	NC_040252.1:104376295-104376731	0.9611450945927398	7	24	intron	XM_015092209.2
NC_040252.1	104845895	104846341	447	*	15.770644960999997	104846129	104846129	1	NC_040252.1:104845895-104846341	0.9566226382754208	2	20	intron	XM_004002410.4
NC_040252.1	104959751	104960175	425	*	19.704278254000016	104959964	104959964	1	NC_040252.1:104959751-104960175	0.9595333095822542	5	24	proximal	XR_003590598.1;XR_003590596.1;XM_027973962.1
NC_040252.1	105024640	105025043	404	*	68.49075408499998	105024840	105024840	1	NC_040252.1:105024640-105025043	0.972144661159652	31	43	proximal	XM_004002420.4
NC_040252.1	105026237	105026737	501	*	41.906489164999996	105026482	105026482	1	NC_040252.1:105026237-105026737	0.9616242885439859	14	31	intergenic	NA
NC_040252.1	105709353	105709756	404	*	515.3176834010001	105709555	105709555	1	NC_040252.1:105709353-105709756	0.9863311413939744	36	55	promoter	XM_004002428.4;XM_004002427.4
NC_040252.1	105722364	105722764	401	*	51.90295327600003	105722564	105722564	1	NC_040252.1:105722364-105722764	0.9532337680869071	29	40	proximal	XM_004002430.4;LOC101116011
NC_040252.1	105744512	105745064	553	*	19946.86395003499	105744775	105744775	1	NC_040252.1:105744512-105745064	0.9999481923004799	56	56	promoter	XM_004002432.4;XM_004002431.4
NC_040252.1	105745955	105746386	432	*	250.71345202000003	105746175	105746175	1	NC_040252.1:105745955-105746386	0.9780446848575644	34	51	fiveUTR	XM_012180295.3
NC_040252.1	105771055	105771479	425	*	31.28229675499999	105771272	105771272	1	NC_040252.1:105771055-105771479	0.9618041011096256	15	32	promoter	XM_027974189.1;XM_027974195.1
NC_040252.1	106046359	106046910	552	*	37.126282698999994	106046584	106046584	1	NC_040252.1:106046359-106046910	0.9866174777262147	10	36	intergenic	NA
NC_040252.1	106064120	106064529	410	*	31.19339317	106064322	106064322	1	NC_040252.1:106064120-106064529	0.9715297933790159	4	38	proximal	XM_027974278.1;XM_012180453.2
NC_040252.1	106113415	106113832	418	*	15.335545883	106113627	106113627	1	NC_040252.1:106113415-106113832	0.9551341250421346	6	21	proximal	XM_027974329.1
NC_040252.1	106323155	106323645	491	*	19.369172572999997	106323383	106323383	1	NC_040252.1:106323155-106323645	0.9696090727784928	4	29	intron	XM_015092231.2;XM_015092233.2;XM_027974445.1;XM_015092232.2
NC_040252.1	106324140	106324666	527	*	82.14586801500005	106324413	106324413	1	NC_040252.1:106324140-106324666	0.9832500586399586	20	44	CDS	XM_015092231.2;XM_015092233.2;XM_027974445.1;XM_015092232.2
NC_040252.1	106332389	106332884	496	*	14.724359710999996	106332671	106332671	1	NC_040252.1:106332389-106332884	0.9644781172417434	8	20	intergenic	NA
NC_040252.1	106433947	106434401	455	*	34.84714830900001	106434177	106434177	1	NC_040252.1:106433947-106434401	0.9857064021245383	16	38	proximal	XM_004002460.3;XM_027974471.1
NC_040252.1	106656886	106657342	457	*	10.346037699000002	106657107	106657107	1	NC_040252.1:106656886-106657342	0.9797545092790314	2	22	CDS	XM_027974503.1;XM_027974506.1;XM_027974512.1;XM_027974519.1
NC_040252.1	106704251	106704743	493	*	527.9903572710001	106704473	106704473	1	NC_040252.1:106704251-106704743	0.9899433134764457	48	55	promoter	XM_027974599.1;XM_027974596.1;XM_004002469.3;XM_012180804.2;XM_012180814.2;XM_012180827.3
NC_040252.1	106741640	106742051	412	*	15.786811851000001	106741844	106741844	1	NC_040252.1:106741640-106742051	0.9546318362694743	5	26	intron	XM_012180892.3;XM_004002471.4;XM_027974620.1
NC_040252.1	106749471	106749952	482	*	602.4683272939998	106749737	106749737	1	NC_040252.1:106749471-106749952	0.9661598166334717	53	56	fiveUTR	XM_027974647.1;XM_027974636.1;XM_027974646.1
NC_040252.1	106816014	106816460	447	*	1012.2177636779994	106816240	106816240	1	NC_040252.1:106816014-106816460	0.954321866655927	51	56	promoter	XM_012180970.3;XM_012180984.3;XM_012180975.3;XM_012180979.3;XM_004002480.4;XM_027974737.1;XM_004002479.4
NC_040252.1	107096893	107097315	423	*	9.398773969	107097102	107097102	1	NC_040252.1:107096893-107097315	0.9652318200441778	1	19	intron	XM_027974875.1;XM_004002492.4;XM_027974843.1;XM_027974863.1;XM_027974870.1;XM_027974855.1
NC_040252.1	107186645	107187051	407	*	29.357767088	107186847	107186847	1	NC_040252.1:107186645-107187051	0.9558336446833193	16	35	proximal	XM_027974887.1;XR_003590697.1
NC_040252.1	107473449	107473866	418	*	99.56804652099996	107473657	107473657	1	NC_040252.1:107473449-107473866	0.9789569861284706	23	39	proximal	XM_004002504.4;XM_012181277.3
NC_040252.1	107505749	107506295	547	*	51.70578057000001	107506029	107506029	1	NC_040252.1:107505749-107506295	0.968601880456091	14	30	intron	XM_027975055.1;XM_027975081.1;XM_027975099.1;XM_027975074.1;XM_027975087.1;XM_027975048.1;XM_027975065.1;XM_027975068.1;XM_027975079.1;XM_027975085.1;XM_027975091.1;XM_027975094.1;XM_027975106.1
NC_040252.1	110230173	110230585	413	*	62.83050553800002	110230378	110230378	1	NC_040252.1:110230173-110230585	0.9550911776217561	21	46	proximal	XM_027975438.1;XM_027975429.1;XM_027975434.1;XM_027975441.1
NC_040252.1	110269960	110271348	1389	*	9.775920696	110271096	110271096	1	NC_040252.1:110269960-110271348	0.9999994804144854	1	25	intergenic	rna-TRNAM-CAU;XM_004002533.3
NC_040252.1	110282151	110282614	464	*	20.999713425	110282393	110282393	1	NC_040252.1:110282151-110282614	0.9886252096788916	5	23	intron	XM_027975457.1
NC_040252.1	110314819	110315342	524	*	63.84735172799999	110315056	110315056	1	NC_040252.1:110314819-110315342	0.9866778844733228	17	45	proximal	XM_004002534.4
NC_040252.1	110469613	110470026	414	*	37.421162163000005	110469818	110469818	1	NC_040252.1:110469613-110470026	0.9847614589224942	23	41	proximal	XM_004002535.4;XM_012182034.3;XM_027975481.1
NC_040252.1	110498788	110499191	404	*	21.744713887000003	110498989	110498989	1	NC_040252.1:110498788-110499191	0.9514949962992966	9	30	proximal	XM_027975514.1;XM_027975500.1;XM_027975502.1;XM_027975506.1;XM_027975510.1
NC_040252.1	110668359	110668780	422	*	78.80784146799999	110668568	110668568	1	NC_040252.1:110668359-110668780	0.9751293025643741	25	44	proximal	XM_027975601.1;XM_012182332.3;XM_012182384.3;XM_012182391.3;XM_012182402.3;XM_012182307.3;XM_012182341.3;XM_012182354.3;XM_012182363.3;XM_012182367.3;XR_003590926.1;XR_003590927.1;XM_027975589.1;XM_004002553.4;XM_004002552.4;XM_012182428.2;XM_012182438.2;XM_012182435.3
NC_040252.1	110669126	110669562	437	*	5385.064371321998	110669345	110669345	1	NC_040252.1:110669126-110669562	0.9993358676217933	56	56	promoter	XM_027975601.1;XM_012182332.3;XM_012182384.3;XM_012182391.3;XM_012182402.3;XM_012182307.3;XM_012182341.3;XM_012182354.3;XM_012182363.3;XM_012182367.3;XR_003590926.1;XR_003590927.1;XM_027975589.1;XM_004002553.4;XM_004002552.4;XM_012182428.2;XM_012182438.2;XM_012182435.3
NC_040252.1	110887590	110888110	521	*	32.646771464	110887813	110887813	1	NC_040252.1:110887590-110888110	0.987907463634107	13	31	proximal	XM_012182462.3;XM_027975667.1
NC_040252.1	110950601	110951054	454	*	55.38419027099998	110950835	110950835	1	NC_040252.1:110950601-110951054	0.9607692236235801	14	35	proximal	XM_027975673.1
NC_040252.1	111352685	111353159	475	*	98.362099595	111352911	111352911	1	NC_040252.1:111352685-111353159	0.9768519424492552	33	48	proximal	XM_015092281.2;XM_015092282.2;XM_015092275.2;XM_027975890.1;XM_015092276.2;XM_015092278.2;XM_027975887.1
NC_040252.1	111353325	111353826	502	*	1948.3521977419996	111353607	111353607	1	NC_040252.1:111353325-111353826	0.9991655454166355	53	55	promoter	XM_015092281.2;XM_015092282.2;XM_015092275.2;XM_027975890.1;XM_015092276.2;XM_015092278.2;XM_027975887.1
NC_040252.1	111494105	111494637	533	*	151.29503174799993	111494314	111494314	1	NC_040252.1:111494105-111494637	0.9847975916082565	22	39	proximal	XM_027975991.1
NC_040252.1	111501655	111502092	438	*	42.46988028100001	111501878	111501878	1	NC_040252.1:111501655-111502092	0.9596811922111543	22	35	proximal	XM_004002573.4
NC_040252.1	111542120	111542630	511	*	31.967485062000005	111542388	111542388	1	NC_040252.1:111542120-111542630	0.987379559524671	9	26	proximal	XM_027976040.1
NC_040252.1	111640229	111640692	464	*	299.414463688	111640466	111640466	1	NC_040252.1:111640229-111640692	0.9953585141332654	33	52	proximal	XM_004002589.3;XM_004002588.4
NC_040252.1	111668205	111668668	464	*	22.922367648000005	111668454	111668454	1	NC_040252.1:111668205-111668668	0.9716740398781714	5	27	intron	XM_027976134.1;XM_004002591.4;XM_012182890.3;XM_027976136.1;XM_027976130.1
NC_040252.1	111867750	111868195	446	*	1144.902525698	111867960	111867960	1	NC_040252.1:111867750-111868195	0.9736962472465518	52	56	promoter	XM_012182796.3;XM_004002592.4;XM_015092292.2;XM_004002591.4;XM_012182890.3;XM_027976136.1;XM_027976130.1
NC_040252.1	111912989	111913532	544	*	167.08144064799998	111913218	111913218	1	NC_040252.1:111912989-111913532	0.9949125139701138	39	53	proximal	XM_004002593.4
NC_040252.1	112258663	112259121	459	*	23.502009658000006	112258900	112258900	1	NC_040252.1:112258663-112259121	0.9835680311158989	6	26	CDS	XM_027976334.1
NC_040252.1	112263947	112264435	489	*	112.071114001	112264202	112264202	1	NC_040252.1:112263947-112264435	0.964286006035729	18	44	proximal	XM_027976334.1
NC_040252.1	112474783	112475188	406	*	936.1571653530008	112474986	112474986	1	NC_040252.1:112474783-112475188	0.9528915274211135	52	55	promoter	XM_012183292.3;XM_004002614.3
NC_040252.1	112627450	112627861	412	*	224.82395743599997	112627657	112627657	1	NC_040252.1:112627450-112627861	0.9737670614798051	37	49	proximal	XM_027976379.1;XM_027976398.1;XM_027976387.1;XM_027976405.1;XM_027976412.1;XM_027976376.1;XM_027976411.1;XM_027976410.1;XM_027976382.1
NC_040252.1	112846764	112847167	404	*	13.346668626	112846965	112846965	1	NC_040252.1:112846764-112847167	0.9512772129622031	2	19	intron	XM_027976487.1;XM_027976493.1;XM_027976507.1
NC_040252.1	112863779	112864238	460	*	19.820471348000005	112864023	112864023	1	NC_040252.1:112863779-112864238	0.959984430262855	7	26	intron	XM_027976543.1;XM_027976545.1;XM_027976536.1
NC_040252.1	116620392	116620839	448	*	28.701492707000003	116620601	116620601	1	NC_040252.1:116620392-116620839	0.9564415690111636	9	26	intron	XM_004002644.4;XM_027976821.1
NC_040252.1	117692308	117692856	549	*	9.181015547	117692630	117692630	1	NC_040252.1:117692308-117692856	0.9679139399408879	1	19	intron	XM_004002653.4
NC_040252.1	117714157	117714605	449	*	88.75485885499994	117714395	117714395	1	NC_040252.1:117714157-117714605	0.9648458060136077	22	42	intergenic	NA
NC_040252.1	117904617	117905177	561	*	1245.9828398940006	117904848	117904848	1	NC_040252.1:117904617-117905177	0.9734091772685245	50	56	promoter	XM_004002659.4
NC_040252.1	118083021	118083450	430	*	21.452504073000007	118083227	118083227	1	NC_040252.1:118083021-118083450	0.9541049914422189	2	25	intron	XM_027977051.1
NC_040252.1	118205405	118205909	505	*	5704.066706058002	118205632	118205632	1	NC_040252.1:118205405-118205909	0.9702581426052683	56	56	promoter	XM_004002671.3;XM_012184363.3;XM_004002669.4;XM_004002670.4
NC_040252.1	119648276	119648677	402	*	10.782975408999997	119648476	119648476	1	NC_040252.1:119648276-119648677	0.9508234011167304	4	20	intron	XM_027977344.1;XM_027977336.1;XM_027977349.1;XM_027977347.1;XM_027977350.1
NC_040252.1	119755831	119756231	401	*	19.486066229	119756031	119756031	1	NC_040252.1:119755831-119756231	0.9676457419881803	3	24	proximal	XM_004002696.3
NC_040252.1	119827817	119828264	448	*	15.507959226	119828037	119828037	1	NC_040252.1:119827817-119828264	0.9887439400021103	3	21	promoter	XM_004002697.3;XM_027962236.1
NC_040252.1	120099865	120100655	791	*	33.67412842	120100087	120100087	1	NC_040252.1:120099865-120100655	0.9586279970942412	1	30	proximal	XM_027977462.1;rna-TRNAG-GCC-12
NC_040252.1	121041829	121042346	518	*	16.994194077999996	121042088	121042088	1	NC_040252.1:121041829-121042346	0.9999974851736221	5	23	intron	XM_004002706.4;XM_012185108.3
NC_040252.1	121564968	121565418	451	*	94.966610525	121565200	121565200	1	NC_040252.1:121564968-121565418	0.9961231007912279	22	42	proximal	XM_004002714.3;XM_012185246.2;XM_012185242.3
NC_040252.1	122305634	122306193	560	*	749.6386531800008	122305846	122305846	1	NC_040252.1:122305634-122306193	0.9835069862796689	46	54	promoter	XM_012185293.3;XM_012185297.3;XM_012185304.3;XR_001043345.3
NC_040252.1	125154667	125155130	464	*	58.484803286	125154891	125154891	1	NC_040252.1:125154667-125155130	0.9748239294285831	20	41	proximal	XM_012185452.2;XM_027977683.1
NC_040252.1	126601789	126602266	478	*	14.331697929999999	126602034	126602034	1	NC_040252.1:126601789-126602266	0.9764128449684689	1	23	CDS	XM_015092353.2
NC_040252.1	127091593	127092121	529	*	19.348321786	127091905	127091905	1	NC_040252.1:127091593-127092121	0.9945781938023548	6	29	proximal	XM_027977812.1
NC_040252.1	127832753	127833197	445	*	787.9822586670003	127832975	127832975	1	NC_040252.1:127832753-127833197	0.9958315431030402	46	56	promoter	XM_027977921.1;XM_027977916.1;XM_027977886.1;XM_004002739.4;XM_012185711.3;XM_012185724.3;XM_012185737.3;XM_012185752.3;XM_004002737.4;XM_004002738.4;XM_012185742.3;XM_012185756.3;XM_004002735.3
NC_040252.1	129988958	129989792	835	*	643.0237723320004	129989194	129989194	1	NC_040252.1:129988958-129989792	0.9999879215216732	40	54	proximal	XM_012186074.3;XM_027978091.1;XM_027978082.1;XR_003591505.1;XM_004002757.4;XM_027978030.1;XM_027978032.1;XM_027978036.1;XM_027978041.1;XM_027978051.1;XM_027978059.1
NC_040252.1	130222610	130223102	493	*	33.745259282000006	130222862	130222862	1	NC_040252.1:130222610-130223102	0.9817059491356668	17	30	proximal	XM_015092369.2;XM_015092370.2
NC_040252.1	130308829	130309273	445	*	17.282710797000007	130309057	130309057	1	NC_040252.1:130308829-130309273	0.9742552531446309	9	23	proximal	XR_003591522.1;XM_027967242.1;NM_001009748.1
NC_040252.1	131106938	131107473	536	*	12.865759271999998	131107177	131107177	1	NC_040252.1:131106938-131107473	0.9938162828547012	1	22	intron	XM_027978305.1;XM_027978311.1;XM_027978292.1;XM_027978295.1;XM_027978315.1
NC_040252.1	131222217	131222698	482	*	491.1017308429999	131222459	131222459	1	NC_040252.1:131222217-131222698	0.9762332204383597	40	52	promoter	XM_027978333.1
NC_040252.1	131227042	131227443	402	*	8.062321838000003	131227243	131227243	1	NC_040252.1:131227042-131227443	0.9670489564704146	5	22	proximal	XM_027978333.1;LOC101102772
NC_040252.1	131980964	131981371	408	*	241.59365415600004	131981166	131981166	1	NC_040252.1:131980964-131981371	0.9726778313660993	38	46	proximal	XM_015092376.2;XM_012186474.3
NC_040252.1	135091457	135091892	436	*	242.9828942590001	135091682	135091682	1	NC_040252.1:135091457-135091892	0.9836865688599776	28	48	proximal	XM_027978499.1;XM_027978489.1
NC_040252.1	135455103	135455592	490	*	11.494085234	135455324	135455324	1	NC_040252.1:135455103-135455592	0.9930182066862006	1	19	intron	XM_004002792.4
NC_040252.1	138040433	138040833	401	*	67.655288931	138040633	138040633	1	NC_040252.1:138040433-138040833	0.9523701588418201	25	41	proximal	XM_004002797.4
NC_040252.1	139294265	139294685	421	*	1986.0110796779998	139294473	139294473	1	NC_040252.1:139294265-139294685	0.9868250100516271	56	56	proximal	XM_004002810.4;XM_004002808.3;XM_004002807.3;XM_027978692.1;XM_027978682.1
NC_040252.1	150391061	150391518	458	*	99.24414562900002	150391274	150391274	1	NC_040252.1:150391061-150391518	0.982061497759949	23	43	proximal	XM_012187061.3;XM_004002817.4
NC_040252.1	158494255	158494691	437	*	15.123440554000002	158494467	158494467	1	NC_040252.1:158494255-158494691	0.9690361294559224	3	23	intron	XM_027978973.1
NC_040252.1	166094636	166095064	429	*	7.797060572999999	166094841	166094841	1	NC_040252.1:166094636-166095064	0.9855670011163271	2	19	intergenic	NA
NC_040252.1	169834336	169834798	463	*	1262.044350887	169834586	169834586	1	NC_040252.1:169834336-169834798	0.9949480453472259	48	52	promoter	XM_027979015.1;XM_027979016.1;XM_027979013.1;XM_004002842.4
NC_040252.1	169906805	169907222	418	*	12.929260849999997	169907017	169907017	1	NC_040252.1:169906805-169907222	0.9696426193577096	2	20	intron	XM_027979015.1;XM_027979016.1
NC_040252.1	173192347	173192842	496	*	15.798959132	173192560	173192560	1	NC_040252.1:173192347-173192842	0.9892095256122513	2	23	exon	LOC114110107
NC_040252.1	175308492	175308970	479	*	20.785131542999995	175308727	175308727	1	NC_040252.1:175308492-175308970	0.9644698337249613	2	23	proximal	XM_015095778.2;XM_004008462.4
NC_040252.1	175560776	175561222	447	*	18.558673119999995	175560984	175560984	1	NC_040252.1:175560776-175561222	0.9760884583780437	8	20	proximal	XM_004008464.4
NC_040252.1	180718301	180718789	489	*	371.86437377199985	180718538	180718538	1	NC_040252.1:180718301-180718789	0.9616971185551577	44	55	promoter	XM_012188703.2;XM_012188706.2;XM_004002881.3;XM_012188710.2;XM_004002879.4
NC_040252.1	181968565	181969011	447	*	5644.876864697997	181968784	181968784	1	NC_040252.1:181968565-181969011	0.9568381592506566	56	56	promoter	XM_004002887.4;XM_004002888.4
NC_040252.1	181983335	181983787	453	*	83.23905775499999	181983568	181983568	1	NC_040252.1:181983335-181983787	0.9657558667839201	20	46	intron	XM_027979611.1
NC_040252.1	189257188	189257693	506	*	29.39142707300001	189257450	189257450	1	NC_040252.1:189257188-189257693	0.9750153500372091	5	27	intergenic	NA
NC_040252.1	190266339	190266849	511	*	16.074986929	190266552	190266552	1	NC_040252.1:190266339-190266849	0.9803575843964796	7	28	intron	XM_027979840.1
NC_040252.1	190269676	190270213	538	*	1169.5055225649996	190269987	190269987	1	NC_040252.1:190269676-190270213	0.9987513687294656	40	55	proximal	XM_027979840.1
NC_040252.1	190637711	190638123	413	*	1021.930518933	190637921	190637921	1	NC_040252.1:190637711-190638123	0.9697059746495804	49	55	promoter	XM_012189848.2;XM_012189864.3;XM_012189961.2;XM_012189866.2;XM_012189908.2;XM_012189913.2;XM_012189969.3;XM_012189901.2;XM_004002900.3;XM_012189804.2;XM_012189826.2;XM_012189868.2;XM_027979859.1;XM_012189958.2;XM_004002899.4;XM_012189989.3
NC_040252.1	191073528	191073996	469	*	696.9510998809995	191073770	191073770	1	NC_040252.1:191073528-191073996	0.9774907294400064	51	53	proximal	XR_003591817.1;XM_027961980.1;XR_003591818.1
NC_040252.1	194096573	194097422	850	*	78.966615582	194096830	194096830	1	NC_040252.1:194096573-194097422	0.9962436403059456	1	42	proximal	XM_004002907.4
NC_040252.1	194984570	194985091	522	*	9714.613587906993	194984847	194984847	1	NC_040252.1:194984570-194985091	0.9771612656595249	56	56	promoter	XM_004002920.4;XM_012190439.3;XM_027979936.1;XM_004002919.4
NC_040252.1	195390194	195390697	504	*	212.88527274900002	195390473	195390473	1	NC_040252.1:195390194-195390697	0.9933951025806548	32	53	promoter	XM_027979961.1;XM_012190558.3;XM_027979958.1;XM_004002924.4;XM_027979951.1
NC_040252.1	196039660	196040082	423	*	431.6603844240001	196039870	196039870	1	NC_040252.1:196039660-196040082	0.9981544479778313	44	55	proximal	XM_027980027.1
NC_040252.1	196381089	196381618	530	*	1491.518505179	196381380	196381380	1	NC_040252.1:196381089-196381618	0.9938292309335681	54	56	promoter	XM_004002931.4;XM_012094732.3;XM_027980069.1
NC_040252.1	196754771	196755235	465	*	29.616285392999995	196754995	196754995	1	NC_040252.1:196754771-196755235	0.9745904994882939	9	30	intron	XM_027980103.1;XM_027980097.1;XM_027980123.1;XM_027980095.1;XM_027980099.1;XM_027980100.1;XM_027980117.1;XM_027980127.1;XM_027980082.1;XM_027980087.1;XM_027980090.1;XM_027980077.1;XM_027980078.1;XM_027980108.1;XM_027980118.1;XM_027980094.1
NC_040252.1	197624281	197624713	433	*	64.468111732	197624496	197624496	1	NC_040252.1:197624281-197624713	0.9777580009551583	23	43	intergenic	NA
NC_040252.1	202307509	202308027	519	*	347.73246520799995	202307744	202307744	1	NC_040252.1:202307509-202308027	0.9895684894662196	42	54	promoter	XM_004002944.4;XR_001433865.2
NC_040252.1	202875205	202875624	420	*	853.6366658620004	202875422	202875422	1	NC_040252.1:202875205-202875624	0.9508388747067338	41	55	proximal	XM_027980268.1;XM_012180332.3;XM_012178649.3;XM_027975301.1;XM_012181067.3;XM_012179101.3;XM_027973494.1
NC_040252.1	203303123	203303654	532	*	14.616470793	203303356	203303356	1	NC_040252.1:203303123-203303654	0.9708286466513876	6	19	intron	XR_003591984.1
NC_040252.1	203434854	203435421	568	*	4222.611374351999	203435088	203435088	1	NC_040252.1:203434854-203435421	0.9996952645811463	56	56	promoter	XM_027980311.1;XM_027980303.1;XM_027980298.1;XM_027980320.1;XM_004002956.4
NC_040252.1	204200450	204200890	441	*	11.377863124	204200659	204200659	1	NC_040252.1:204200450-204200890	0.9888994772908859	1	19	CDS	XM_004002961.4
NC_040252.1	204311451	204311876	426	*	310.72620927800006	204311661	204311661	1	NC_040252.1:204311451-204311876	0.9984776217809734	44	54	proximal	XM_004002962.4
NC_040252.1	204370390	204370811	422	*	1001.940620713	204370607	204370607	1	NC_040252.1:204370390-204370811	0.9649233836299791	39	56	promoter	XM_004002965.4;XM_012095581.3;XM_004002964.4;XM_012095486.3;XM_012095487.3;XM_012095493.3;XM_012095481.3
NC_040252.1	205914177	205914717	541	*	74.83340673899997	205914470	205914470	1	NC_040252.1:205914177-205914717	0.984582679169945	19	37	CDS	XM_027956458.1
NC_040252.1	205916332	205916816	485	*	23.827136236999994	205916593	205916593	1	NC_040252.1:205916332-205916816	0.9766857936335342	6	27	promoter	XR_003585533.1;XR_003585534.1
NC_040252.1	208258260	208258671	412	*	679.7690538669992	208258465	208258465	1	NC_040252.1:208258260-208258671	0.9953938072551307	41	55	promoter	XM_027956776.1;XM_004002997.4;XM_012096171.3;XR_003585584.1;XR_003585585.1;XM_012096212.1;XM_004002995.3
NC_040252.1	208678951	208679778	828	*	11.922904180999994	208679164	208679164	1	NC_040252.1:208678951-208679778	0.9798998671001455	2	20	intron	XM_027956903.1;XM_027956854.1;XM_027956883.1;XM_027956938.1;XM_027956839.1;XM_027956897.1;XM_027956918.1;XM_027956861.1;XM_027956874.1;XR_003585611.1;XR_003585609.1;XR_003585610.1;XR_003585608.1;XM_027956869.1;XM_027956950.1;XM_027956912.1;XM_027956890.1;XM_027956945.1;XM_027956846.1;XM_027956926.1
NC_040252.1	209436869	209437697	829	*	5.599873884999999	209437483	209437483	1	NC_040252.1:209436869-209437697	0.9932556339059517	4	21	intron	XM_027956979.1;XM_027956980.1;XM_027956984.1
NC_040252.1	209442973	209443392	420	*	15.458082824999995	209443184	209443184	1	NC_040252.1:209442973-209443392	0.9573426625162615	2	24	threeUTR	XM_027956979.1;XM_027956980.1;XM_027956984.1
NC_040252.1	210203230	210203698	469	*	13.591986437000001	210203442	210203442	1	NC_040252.1:210203230-210203698	0.9728305776170084	6	27	proximal	XM_027957105.1;XM_027957112.1;XM_027957118.1;XM_027957123.1;XM_027957126.1;XM_015092490.2;XM_027957131.1
NC_040252.1	210499514	210500041	528	*	9.780155088000003	210499730	210499730	1	NC_040252.1:210499514-210500041	0.9787027919322421	1	20	intron	XM_027957138.1
NC_040252.1	211001739	211002252	514	*	18.019346067000008	211001977	211001977	1	NC_040252.1:211001739-211002252	0.9750922552158479	4	23	intergenic	NA
NC_040252.1	217509882	217510349	468	*	17.140661330000004	217510110	217510110	1	NC_040252.1:217509882-217510349	0.9797893279552887	4	21	intron	XM_027957385.1
NC_040252.1	217580810	217581227	418	*	16.43968015	217581016	217581016	1	NC_040252.1:217580810-217581227	0.9604892100137999	1	23	intron	XM_027957385.1
NC_040252.1	218063775	218064180	406	*	524.9178078419999	218063976	218063976	1	NC_040252.1:218063775-218064180	0.9863461123958642	47	56	proximal	XM_012097363.3;XM_004003049.4;XR_001021447.3;XR_001021445.3
NC_040252.1	219113798	219114647	850	*	94.092339748	219114439	219114439	1	NC_040252.1:219113798-219114647	0.9996492785733226	1	19	intron	XR_003585809.1;XR_003585811.1;NM_001009802.1
NC_040252.1	219154339	219154770	432	*	25.003929711	219154554	219154554	1	NC_040252.1:219154339-219154770	0.9760766875549076	15	30	intron	XM_004003062.3
NC_040252.1	219157740	219158171	432	*	704.2944350519995	219157962	219157962	1	NC_040252.1:219157740-219158171	0.9594311381869082	48	55	promoter	XM_012097525.3;XM_004003062.3
NC_040252.1	219646823	219647336	514	*	45.18500084999998	219647104	219647104	1	NC_040252.1:219646823-219647336	0.9875288471815344	14	36	proximal	XM_027957527.1;XM_027957523.1
NC_040252.1	221332105	221332558	454	*	149.1790487629999	221332307	221332307	1	NC_040252.1:221332105-221332558	0.9541635676513086	10	26	promoter	XM_012097907.3;XM_012097915.3;XM_027957637.1
NC_040252.1	221347029	221347526	498	*	112.44836045800004	221347288	221347288	1	NC_040252.1:221347029-221347526	0.9814571065258078	22	40	proximal	XM_027957574.1;XM_027957591.1;XM_027957594.1;XR_003585968.1;XM_027957569.1;XM_027957580.1;XM_027957585.1;XM_004003086.4
NC_040252.1	221460893	221461320	428	*	40.38985858299998	221461102	221461102	1	NC_040252.1:221460893-221461320	0.9567535879994844	6	23	fiveUTR	XM_015092519.2
NC_040252.1	224946697	224947198	502	*	2205.7086663829996	224946967	224946967	1	NC_040252.1:224946697-224947198	0.9761600490513309	21	56	promoter	XM_004003115.4;XR_003586082.1
NC_040252.1	226026138	226026691	554	*	15791.311367389008	226026453	226026453	1	NC_040252.1:226026138-226026691	0.9725007965005155	56	56	promoter	XM_004003131.3;XM_012098587.3;XM_012098592.3;XM_004003129.4
NC_040252.1	236320364	236320773	410	*	57.264800317999985	236320571	236320571	1	NC_040252.1:236320364-236320773	0.9509833641337493	15	41	proximal	XM_027958476.1;XM_012099500.3;XR_001433897.2;XR_003586199.1;XM_015092556.2;XM_015092557.2;XM_015092560.2;XM_015092561.2;XM_015092558.2;XM_027958452.1;XR_003586210.1
NC_040252.1	240529294	240529772	479	*	4760.758875087004	240529557	240529557	1	NC_040252.1:240529294-240529772	0.9777104177022297	54	56	intergenic	NA
NC_040252.1	246765515	246766100	586	*	9.026272489	246765758	246765758	1	NC_040252.1:246765515-246766100	0.9924937156690343	3	23	intergenic	NA
NC_040252.1	246936377	246936883	507	*	32.323438418999984	246936623	246936623	1	NC_040252.1:246936377-246936883	0.9793015259350719	7	29	intergenic	NA
NC_040252.1	247393693	247394151	459	*	108.76374300900002	247393928	247393928	1	NC_040252.1:247393693-247394151	0.977648376546411	25	44	proximal	XR_001022879.2;XM_004003202.3
NC_040252.1	247570412	247570829	418	*	274.6589571909999	247570617	247570617	1	NC_040252.1:247570412-247570829	0.9651817085584466	38	53	proximal	XM_015092573.2
NC_040252.1	248053931	248054857	927	*	8.542858231999999	248054620	248054620	1	NC_040252.1:248053931-248054857	0.9848591439215038	1	23	intron	XM_027963882.1
NC_040252.1	249571873	249572347	475	*	226.317925919	249572136	249572136	1	NC_040252.1:249571873-249572347	0.9589393908632596	36	53	fiveUTR	XM_004003214.4;XM_027958969.1
NC_040252.1	251130606	251131077	472	*	10.927493476999997	251130849	251130849	1	NC_040252.1:251130606-251131077	0.9781594961086963	7	25	intergenic	NA
NC_040252.1	251219578	251220014	437	*	18.268317925999998	251219791	251219791	1	NC_040252.1:251219578-251220014	0.9670835647617748	7	27	intergenic	NA
NC_040252.1	251500680	251501162	483	*	73.28287576400001	251500889	251500889	1	NC_040252.1:251500680-251501162	0.9887167677818264	19	40	intergenic	NA
NC_040252.1	252623261	252623695	435	*	31.783283693999998	252623474	252623474	1	NC_040252.1:252623261-252623695	0.9894834426562332	13	31	proximal	XM_015092578.2
NC_040252.1	257579124	257579631	508	*	21.181997791999997	257579379	257579379	1	NC_040252.1:257579124-257579631	0.9975693927351175	9	23	promoter	LOC114112808
NC_040252.1	258817613	258818054	442	*	3204.672418595998	258817828	258817828	1	NC_040252.1:258817613-258818054	0.9611547712528214	36	55	promoter	XR_003586392.1;XM_015092604.2;XM_027959332.1
NC_040252.1	259912243	259912673	431	*	85.082034226	259912453	259912453	1	NC_040252.1:259912243-259912673	0.9708409614306109	3	20	proximal	XM_004003264.4
NC_040252.1	267563259	267563758	500	*	730.6928758820001	267563509	267563509	1	NC_040252.1:267563259-267563758	0.9860373746302271	41	51	proximal	XM_027959602.1
NC_040252.1	268961427	268961866	440	*	16.679691633999997	268961653	268961653	1	NC_040252.1:268961427-268961866	0.9597944866990538	6	24	intron	XM_012102054.3;XM_004003285.4;XM_004003286.4;XM_012102041.3
NC_040252.1	269923393	269923908	516	*	15.826687236	269923611	269923611	1	NC_040252.1:269923393-269923908	0.9721467463759306	3	20	proximal	XM_027959765.1;XM_027959776.1;XM_015092633.2;XM_027959785.1;XM_027959791.1
NC_040252.1	270225098	270225588	491	*	348.5525523339999	270225369	270225369	1	NC_040252.1:270225098-270225588	0.9634282252646275	32	51	proximal	XR_003586478.1;XM_027959824.1;XM_027959807.1;XM_027959812.1
NC_040252.1	270549854	270550269	416	*	15.872574393999995	270550060	270550060	1	NC_040252.1:270549854-270550269	0.9566942995781456	3	24	proximal	XM_027959837.1
NC_040252.1	274987877	274988302	426	*	1477.314725601001	274988095	274988095	1	NC_040252.1:274987877-274988302	0.9982420538203964	52	56	proximal	XM_012108258.3;XM_012107898.3;NM_001166199.1
NC_040252.1	275741017	275741446	430	*	27.393727289999998	275741223	275741223	1	NC_040252.1:275741017-275741446	0.9674277627817769	8	34	intergenic	NA
NC_040252.1	275741705	275742215	511	*	182.19136652599997	275741975	275741975	1	NC_040252.1:275741705-275742215	0.9790857719957384	34	42	proximal	XM_004003317.4
NC_040252.1	278805310	278806155	846	*	11.941765362	278805947	278805947	1	NC_040252.1:278805310-278806155	0.9989686929670354	2	23	proximal	LOC114110302;XM_027960370.1;XM_027960365.1
NC_040252.1	279251422	279252681	1260	*	22.661544510999995	279251650	279251650	1	NC_040252.1:279251422-279252681	0.9922515988577931	1	27	intergenic	NA
NC_040252.1	279733694	279734210	517	*	852.1011182780002	279733994	279733994	1	NC_040252.1:279733694-279734210	0.9926864348223914	48	56	promoter	XM_004003336.4;XM_012103335.3;XM_004003335.4
NC_040252.1	281815109	281815554	446	*	19.127653973	281815340	281815340	1	NC_040252.1:281815109-281815554	0.9779122505699316	3	25	intron	XM_027960559.1;XM_012103638.3;XM_027960496.1;XM_027960506.1;XM_027960484.1;XM_027960490.1;XM_004003344.4;XM_027960535.1;XM_027960525.1;XM_027960517.1;XM_027960557.1;XM_027960538.1;XM_027960529.1;XM_027960549.1;XM_027960521.1;XM_027960542.1
NC_040252.1	281940072	281940574	503	*	658.1791975859996	281940316	281940316	1	NC_040252.1:281940072-281940574	0.9882425812318978	49	54	promoter	XM_027960594.1;XM_012103531.3;XM_027960603.1;XM_027960605.1;XM_012103575.3;XR_003586622.1;XR_003586624.1;XM_012103638.3;XM_027960496.1;XM_027960506.1;XM_027960484.1;XM_027960490.1;XM_004003344.4;XM_027960535.1;XM_027960525.1;XM_027960517.1;XM_027960557.1;XM_027960538.1;XM_027960529.1;XM_027960549.1;XM_027960521.1;XM_027960542.1
NC_040252.1	282800986	282801415	430	*	4.503570481000001	282801212	282801212	1	NC_040252.1:282800986-282801415	0.9555619500605387	1	19	intergenic	NA
NC_040252.1	285565226	285565731	506	*	62.76814374400001	285565467	285565467	1	NC_040252.1:285565226-285565731	0.9798317080524666	16	30	intron	XM_027960745.1;XM_027960750.1
NC_040252.1	286474328	286474734	407	*	11.316223673	286474530	286474530	1	NC_040252.1:286474328-286474734	0.9523661696061011	6	26	proximal	XM_027960839.1;XM_027960844.1;XM_027960849.1
NC_040252.1	286932202	286932626	425	*	27.768994413999998	286932414	286932414	1	NC_040252.1:286932202-286932626	0.9881609165399503	4	22	intergenic	NA
NC_040252.1	287386095	287386572	478	*	13.499622839999999	287386309	287386309	1	NC_040252.1:287386095-287386572	0.9656513392423549	1	19	intron	XM_004003376.4
NC_040252.1	289341838	289342340	503	*	707.6479571599998	289342103	289342103	1	NC_040252.1:289341838-289342340	0.977280325198291	48	54	promoter	XM_004003390.4;XM_027961298.1;XM_027961323.1;XM_027961301.1;XM_027961331.1;XM_027961308.1
NC_040252.1	289369598	289370123	526	*	43.973625090000006	289369866	289369866	1	NC_040252.1:289369598-289370123	0.9917098653046503	15	34	intron	XM_027961375.1;XM_027961382.1;XM_027961386.1;XM_027961391.1;XM_027961393.1;XM_027961397.1
NC_040252.1	292223267	292223806	540	*	405.65412711000005	292223542	292223542	1	NC_040252.1:292223267-292223806	0.9945035286795567	11	32	promoter	XM_027961583.1;XR_003586860.1;XR_003586857.1;XR_003586861.1
NC_040252.1	292303597	292304111	515	*	40.36151176300002	292303806	292303806	1	NC_040252.1:292303597-292304111	0.9807013315628881	3	31	proximal	XR_003586872.1;XR_003586870.1;XR_003586871.1;XM_027961598.1;XM_027961593.1;XM_012104997.3
NC_040252.1	292560304	292560821	518	*	2750.9317251989987	292560519	292560519	1	NC_040252.1:292560304-292560821	0.9954585559811442	52	56	promoter	XM_027961634.1;XM_027961621.1;XM_012105070.3
NC_040252.1	292698043	292698518	476	*	16.564948854	292698295	292698295	1	NC_040252.1:292698043-292698518	0.9638738948933694	6	25	intergenic	NA
NC_040252.1	292738340	292738817	478	*	83.06648952899995	292738574	292738574	1	NC_040252.1:292738340-292738817	0.9670717526230741	19	41	promoter	XM_004003405.3;XM_015092705.2
NC_040252.1	292985921	292986380	460	*	19.15827757200001	292986133	292986133	1	NC_040252.1:292985921-292986380	0.9626721448966751	10	28	intergenic	NA
NC_040252.1	294645554	294645963	410	*	17.717036023000006	294645760	294645760	1	NC_040252.1:294645554-294645963	0.954626508842739	2	26	threeUTR	XM_015092709.2;XM_027961791.1
NC_040252.1	296054844	296055408	565	*	2486.9961121139972	296055072	296055072	1	NC_040252.1:296054844-296055408	0.9844215832633856	53	56	promoter	XM_027961866.1;XR_003586905.1;XM_004003414.4;XM_012105347.3
NC_040252.1	296797671	296798217	547	*	20.59398659900001	296797897	296797897	1	NC_040252.1:296797671-296798217	0.9914862339282482	4	25	intron	XM_027961962.1
NC_040252.1	296877310	296877819	510	*	1307.0024879399996	296877559	296877559	1	NC_040252.1:296877310-296877819	0.9998154011235958	51	56	proximal	XM_004003420.3
NC_040252.1	299144719	299145509	791	*	18.950074162000007	299145309	299145309	1	NC_040252.1:299144719-299145509	0.9702272970734109	1	22	intron	XM_027962054.1
NC_040271.1	8291330	8291838	509	*	15.683514365999995	8291593	8291593	1	NC_040271.1:8291330-8291838	0.977507250580151	6	23	intron	XM_027959033.1
NC_040271.1	8984914	8985337	424	*	259.3784251729999	8985121	8985121	1	NC_040271.1:8984914-8985337	0.9524959960930337	36	45	proximal	XM_027958644.1
NC_040271.1	8986288	8986782	495	*	66.65486539900003	8986539	8986539	1	NC_040271.1:8986288-8986782	0.9732452715547981	24	44	proximal	XM_027958644.1;XM_027958645.1
NC_040271.1	9089614	9090032	419	*	28.040592619	9089821	9089821	1	NC_040271.1:9089614-9090032	0.9694981692456965	13	33	proximal	XM_012100424.2;NM_001163602.1;XM_027958658.1;XM_027958659.1
NC_040271.1	9090165	9090600	436	*	462.140199987	9090382	9090382	1	NC_040271.1:9090165-9090600	0.9950637207615034	43	53	promoter	XM_012100424.2;NM_001163602.1;XM_027958658.1;XM_027958659.1
NC_040271.1	9165672	9166096	425	*	3782.0916845939996	9165882	9165882	1	NC_040271.1:9165672-9166096	0.998724447867299	55	56	proximal	XM_027958664.1;XM_027958665.1;XM_027958666.1;XM_027958657.1
NC_040271.1	9193373	9193790	418	*	19.340482487000017	9193581	9193581	1	NC_040271.1:9193373-9193790	0.9558002669607044	11	27	intron	XM_027958650.1;XM_027958651.1
NC_040271.1	9291599	9292043	445	*	128.50618204299997	9291819	9291819	1	NC_040271.1:9291599-9292043	0.9890479767111523	21	38	proximal	XR_001436355.2;XM_015102654.2;XM_015102655.2;XM_015102656.2;XM_027958385.1;XR_003586184.1
NC_040271.1	9999891	10000370	480	*	20.956097521000004	10000137	10000137	1	NC_040271.1:9999891-10000370	0.9748724467803063	6	21	intergenic	NA
NC_040271.1	10021875	10022296	422	*	38.43071204599999	10022088	10022088	1	NC_040271.1:10021875-10022296	0.9735445218325782	13	29	proximal	XM_004018761.4
NC_040271.1	10093107	10093521	415	*	9.112581162	10093311	10093311	1	NC_040271.1:10093107-10093521	0.9732404585615112	2	19	intron	XM_027958423.1
NC_040271.1	10921773	10922285	513	*	29.845465016999984	10921987	10921987	1	NC_040271.1:10921773-10922285	0.9627996387397273	6	26	proximal	XM_027959159.1;XM_027959161.1;XM_027959162.1;XM_027959165.1;XM_027959163.1;XM_027959160.1
NC_040271.1	11135567	11136050	484	*	253.98362774799998	11135802	11135802	1	NC_040271.1:11135567-11136050	0.966090547235827	27	45	intergenic	XM_027958365.1;XM_027958367.1
NC_040271.1	11784906	11785329	424	*	29.149729093	11785119	11785119	1	NC_040271.1:11784906-11785329	0.9559464170168315	8	32	promoter	XM_027959209.1;XR_003586237.1
NC_040271.1	12703988	12704448	461	*	98.77987080799998	12704232	12704232	1	NC_040271.1:12703988-12704448	0.984133046003596	26	40	intron	NM_001146090.1
NC_040271.1	12705214	12705678	465	*	25.528952381999996	12705453	12705453	1	NC_040271.1:12705214-12705678	0.970603227557096	7	25	intron	NM_001146090.1
NC_040271.1	13327836	13328269	434	*	611.0225541000003	13328051	13328051	1	NC_040271.1:13327836-13328269	0.9522055364996327	44	51	proximal	XM_015102524.2
NC_040271.1	15421887	15422371	485	*	6.995583986000001	15422148	15422148	1	NC_040271.1:15421887-15422371	0.9976837008595316	1	19	intron	XM_027958407.1;XM_027958408.1
NC_040271.1	16753913	16754470	558	*	410.8053767650002	16754220	16754220	1	NC_040271.1:16753913-16754470	0.9909517415967044	45	54	promoter	XM_015102695.2;XM_015102696.2;XM_015102697.2;XM_004018804.4;XM_015102699.2;XM_004018805.4;XM_012100620.2;XM_027959113.1;XM_012100619.3;XM_027959112.1
NC_040271.1	17347044	17347501	458	*	11.954021899999999	17347285	17347285	1	NC_040271.1:17347044-17347501	0.9633916417619017	4	20	intron	XM_027958994.1
NC_040271.1	17351901	17352356	456	*	116.22231814499997	17352121	17352121	1	NC_040271.1:17351901-17352356	0.9744917998650418	18	49	intron	XM_027958994.1
NC_040271.1	18147581	18148002	422	*	846.7281898710003	18147789	18147789	1	NC_040271.1:18147581-18148002	0.9958952159269366	51	56	proximal	XM_004023289.4
NC_040271.1	18148400	18148838	439	*	12.091963688	18148624	18148624	1	NC_040271.1:18148400-18148838	0.9533545402270973	4	20	proximal	XM_004023289.4
NC_040271.1	18303502	18303956	455	*	60.136090701000015	18303715	18303715	1	NC_040271.1:18303502-18303956	0.9777430489866206	14	35	proximal	XM_027959152.1;XM_027959151.1
NC_040271.1	18340919	18341336	418	*	53.22576747200001	18341129	18341129	1	NC_040271.1:18340919-18341336	0.963783514747627	20	41	proximal	XM_027959219.1
NC_040271.1	18399174	18399724	551	*	1156.8165918759996	18399509	18399509	1	NC_040271.1:18399174-18399724	0.9723755118278546	52	56	promoter	XM_012100691.3;XM_027958975.1;XM_012100693.3;XM_004018839.3;XM_012100690.2;XM_004018837.4
NC_040271.1	18490226	18490771	546	*	15.20583141	18490549	18490549	1	NC_040271.1:18490226-18490771	0.9740327101782144	2	22	intron	XM_027958369.1
NC_040271.1	18825761	18826304	544	*	1125.6400279690001	18826021	18826021	1	NC_040271.1:18825761-18826304	0.998573938162894	54	56	promoter	XM_004018846.4;XM_012100702.3;XR_003586288.1
NC_040271.1	18863165	18863663	499	*	907.7568979160003	18863447	18863447	1	NC_040271.1:18863165-18863663	0.9983935533580195	52	56	proximal	XM_012100724.3;XM_012100725.2;XM_004018847.3
NC_040271.1	19358849	19359392	544	*	2519.6085316979993	19359078	19359078	1	NC_040271.1:19358849-19359392	0.9856790270422054	53	55	promoter	XM_027959015.1;XM_027959014.1;XM_027959016.1;XM_027959018.1;XM_027959022.1;XM_027959021.1;XM_027959023.1;XM_027959024.1;XM_027959019.1;XM_027959020.1;XM_027959017.1
NC_040271.1	21548096	21548662	567	*	1138.4550670040007	21548344	21548344	1	NC_040271.1:21548096-21548662	0.9985639815682372	47	56	promoter	XM_027958342.1;XM_027958343.1;NM_001280692.1;XM_027958406.1;XM_004018866.4
NC_040271.1	21560126	21560619	494	*	84.10693876600004	21560342	21560342	1	NC_040271.1:21560126-21560619	0.9743689478691702	10	30	intron	XM_027958342.1;XM_027958343.1;NM_001280692.1
NC_040271.1	26628800	26629247	448	*	22.423119491000005	26629016	26629016	1	NC_040271.1:26628800-26629247	0.9677410640411417	11	27	intergenic	NA
NC_040271.1	26634593	26635120	528	*	9.692826711000002	26634870	26634870	1	NC_040271.1:26634593-26635120	0.9999999985507062	7	20	intron	XM_004018892.4;XM_004018893.4;XM_012100850.3;XM_012100852.3;XM_012100846.3;XM_027959004.1
NC_040271.1	26804692	26805150	459	*	7977.908345852003	26804918	26804918	1	NC_040271.1:26804692-26805150	0.9999954345224156	54	56	proximal	XM_004018900.4
NC_040271.1	26831916	26832373	458	*	8115.1447024510035	26832141	26832141	1	NC_040271.1:26831916-26832373	0.9999690985854476	55	56	intergenic	NA
NC_040271.1	26884408	26884975	568	*	75.435794204	26884665	26884665	1	NC_040271.1:26884408-26884975	0.9968003071147783	30	46	proximal	XM_015102765.2
NC_040271.1	26886060	26886534	475	*	18.649501528999995	26886269	26886269	1	NC_040271.1:26886060-26886534	0.9674897473768764	6	29	intron	XM_015102765.2
NC_040271.1	27293693	27294238	546	*	28.635397019999992	27293911	27293911	1	NC_040271.1:27293693-27294238	0.9976521270778487	5	20	proximal	NM_001280698.1
NC_040271.1	28657803	28658350	548	*	179.5770814229998	28658129	28658129	1	NC_040271.1:28657803-28658350	0.9826952103924739	26	49	fiveUTR	XR_003586242.1;XM_027958762.1
NC_040271.1	29043096	29043585	490	*	1310.5350398230005	29043319	29043319	1	NC_040271.1:29043096-29043585	0.9519436531980833	46	54	proximal	XM_012100434.3;XM_027958779.1;XM_027958780.1
NC_040271.1	29061669	29062212	544	*	233.77763501100029	29061977	29061977	1	NC_040271.1:29061669-29062212	0.9752249250021785	34	50	fiveUTR	XM_027958775.1;XM_027958778.1;XM_027958776.1;XM_027958777.1;XM_004023384.4
NC_040271.1	29082255	29082671	417	*	26.521391594	29082467	29082467	1	NC_040271.1:29082255-29082671	0.997997427749731	16	31	proximal	XM_027958787.1;XM_027958786.1;XM_004018923.4;XM_027958793.1
NC_040271.1	29099814	29100224	411	*	17.170342012999996	29100018	29100018	1	NC_040271.1:29099814-29100224	0.952884143011762	2	20	proximal	XM_027958788.1;XM_027958789.1;XM_027958792.1;XR_001023050.2
NC_040271.1	29172112	29172526	415	*	16.228868503000005	29172322	29172322	1	NC_040271.1:29172112-29172526	0.9598157932882678	3	23	intron	XM_027958799.1;XM_027958800.1;XM_027958801.1;XM_027958802.1
NC_040271.1	29210575	29210980	406	*	12.732073130000002	29210777	29210777	1	NC_040271.1:29210575-29210980	0.9606348756314662	4	29	intron	XM_027958803.1;XM_027958804.1;XM_027958805.1;XR_003586249.1
NC_040271.1	29222700	29223114	415	*	642.2757227689997	29222906	29222906	1	NC_040271.1:29222700-29223114	0.9717065457825196	26	55	proximal	XM_012100919.3;XM_027958556.1
NC_040271.1	29349395	29349795	401	*	106.12451343599999	29349595	29349595	1	NC_040271.1:29349395-29349795	0.9887994934802478	37	49	proximal	NM_001267874.1
NC_040271.1	29354670	29355141	472	*	29.267073670000013	29354891	29354891	1	NC_040271.1:29354670-29355141	0.9740696331155521	6	29	intron	XM_027958817.1
NC_040271.1	29371156	29371575	420	*	60.24233598299999	29371367	29371367	1	NC_040271.1:29371156-29371575	0.9987423205166519	21	40	proximal	XM_027958819.1;XM_027958818.1;XM_027958822.1
NC_040271.1	29470486	29470920	435	*	2586.7475756200024	29470706	29470706	1	NC_040271.1:29470486-29470920	0.9999267425261472	52	56	promoter	XM_015102793.2;NM_001142511.2
NC_040271.1	29481528	29481933	406	*	208.49264258999997	29481731	29481731	1	NC_040271.1:29481528-29481933	0.9530625531120798	38	52	promoter	XM_004018951.4;XR_001436382.2;XM_015102791.2;XM_027958837.1;XM_027958839.1;XM_027958844.1;XM_027958836.1;XM_027958838.1;XM_027958840.1;XM_027958841.1;XM_027958842.1;XM_027958843.1;XM_027958845.1;XR_003586250.1;XM_027958846.1;XM_012100937.2;XM_027958848.1;XM_004018954.4;XM_027958849.1;XM_012100948.3;XM_015102794.2;XM_027958847.1
NC_040271.1	29489678	29490150	473	*	31.158322854999994	29489905	29489905	1	NC_040271.1:29489678-29490150	0.9815235383930074	13	33	CDS	XM_004018951.4;XR_001436382.2;XM_015102791.2;XM_027958837.1;XM_027958839.1;XM_027958844.1;XM_027958836.1;XM_027958838.1;XM_027958840.1;XM_027958841.1;XM_027958842.1;XM_027958843.1;XM_027958845.1;XR_003586250.1;XM_027958846.1;XM_012100937.2
NC_040271.1	29500009	29500447	439	*	36.71744399299999	29500221	29500221	1	NC_040271.1:29500009-29500447	0.9596546446518862	13	32	CDS	XM_027958834.1;XM_027958835.1
NC_040271.1	29549478	29549942	465	*	11.491618959000002	29549687	29549687	1	NC_040271.1:29549478-29549942	0.9683614120331465	4	19	intron	XM_027958850.1;XM_004018961.4
NC_040271.1	29579204	29579715	512	*	323.165481843	29579447	29579447	1	NC_040271.1:29579204-29579715	0.970525770669272	22	55	promoter	XM_004018963.4;XM_027958857.1;XM_012100964.2;XM_027958856.1
NC_040271.1	29579828	29580264	437	*	298.30417264299996	29580049	29580049	1	NC_040271.1:29579828-29580264	0.9813052439805887	19	40	promoter	XM_004018963.4;XM_027958857.1;XM_012100964.2;XM_027958856.1
NC_040271.1	29583950	29584370	421	*	29.30679095999999	29584160	29584160	1	NC_040271.1:29583950-29584370	0.9617404975316064	17	36	proximal	XM_004018965.3;XM_027958858.1;XR_003586340.1
NC_040271.1	29651872	29652286	415	*	108.988617908	29652079	29652079	1	NC_040271.1:29651872-29652286	0.9645710464636603	26	41	exon	XR_003586258.1
NC_040271.1	29653196	29653635	440	*	11.448532442000003	29653412	29653412	1	NC_040271.1:29653196-29653635	0.9905335227830042	7	20	exon	XR_003586258.1
NC_040271.1	29703924	29704400	477	*	480.86839093900034	29704160	29704160	1	NC_040271.1:29703924-29704400	0.9789226729646967	43	55	exon	XR_003586261.1
NC_040271.1	29704451	29704875	425	*	32.026916799	29704671	29704671	1	NC_040271.1:29704451-29704875	0.9651881773762281	12	31	exon	XR_003586261.1
NC_040271.1	29735937	29736401	465	*	214.67518613299978	29736171	29736171	1	NC_040271.1:29735937-29736401	0.9938798169746588	38	52	proximal	XR_003586253.1;XR_003586252.1;XM_012101007.3;XM_027958863.1;XM_004018977.3;XM_004018978.4;XM_004018995.4;XM_027958906.1
NC_040271.1	30238233	30239135	903	*	8.594306750000003	30238934	30238934	1	NC_040271.1:30238233-30239135	0.9738758735356914	2	19	intron	XM_012100976.3;XM_004018994.4
NC_040271.1	30330111	30330538	428	*	42.29271274600001	30330319	30330319	1	NC_040271.1:30330111-30330538	0.954784760958744	3	23	threeUTR	XM_027958901.1;XM_027958902.1;XM_027958900.1
NC_040271.1	30418667	30419189	523	*	327.4248677809999	30418910	30418910	1	NC_040271.1:30418667-30419189	0.9774563616029434	35	47	promoter	XR_003586260.1;XR_003586262.1;XR_003586263.1
NC_040271.1	30675126	30675543	418	*	23.284670630999997	30675332	30675332	1	NC_040271.1:30675126-30675543	0.9607699976061503	12	36	intergenic	NA
NC_040271.1	30852260	30852760	501	*	19.650073015999997	30852499	30852499	1	NC_040271.1:30852260-30852760	0.9983566506523832	5	23	intron	XM_027958389.1
NC_040271.1	30904538	30905035	498	*	26.47082747100001	30904799	30904799	1	NC_040271.1:30904538-30905035	0.9813897951815971	15	32	intergenic	NA
NC_040271.1	30921551	30922053	503	*	53.66768585399998	30921784	30921784	1	NC_040271.1:30921551-30922053	0.9779845276840096	16	39	intron	XM_027959103.1
NC_040271.1	32433509	32433934	426	*	16.169231524000004	32433726	32433726	1	NC_040271.1:32433509-32433934	0.9759034078627513	2	23	fiveUTR	XM_012101051.2;XM_012101050.2;XM_015102544.2
NC_040271.1	33387024	33387561	538	*	2095.902169489	33387233	33387233	1	NC_040271.1:33387024-33387561	0.9998144728034735	48	51	promoter	XM_004019032.4;XM_027959075.1;XM_004019031.4
NC_040271.1	33404457	33405004	548	*	369.61376668399987	33404791	33404791	1	NC_040271.1:33404457-33405004	0.9972916877525693	30	47	promoter	XM_027959099.1;XM_004019030.4;XM_004019046.4
NC_040271.1	33420719	33421154	436	*	2194.302000673	33420949	33420949	1	NC_040271.1:33420719-33421154	0.9902096694960705	46	55	promoter	XM_027959099.1;XM_004019044.4;XM_004019027.4
NC_040271.1	33440061	33440602	542	*	868.790750525	33440275	33440275	1	NC_040271.1:33440061-33440602	0.9997340234310512	43	47	promoter	XM_004019034.4;XM_027959084.1
NC_040271.1	33446737	33447278	542	*	967.814951785	33447065	33447065	1	NC_040271.1:33446737-33447278	0.9999441189219418	38	48	promoter	XM_004019029.4;XM_027959076.1
NC_040271.1	33481380	33481796	417	*	14.062074100999997	33481586	33481586	1	NC_040271.1:33481380-33481796	0.9531473349864179	7	23	intron	XR_001023088.3
NC_040271.1	33816625	33817166	542	*	888.3610787600002	33816843	33816843	1	NC_040271.1:33816625-33817166	0.9997397538285147	35	48	promoter	XM_004019033.4;XM_004019042.4
NC_040271.1	33823307	33823848	542	*	1018.1022395139997	33823632	33823632	1	NC_040271.1:33823307-33823848	0.9999039609578493	38	52	promoter	XM_027959083.1;XM_027959078.1
NC_040271.1	33884378	33884919	542	*	2232.3392053830003	33884588	33884588	1	NC_040271.1:33884378-33884919	0.9999710957914694	45	54	promoter	XM_027959085.1;XM_027959079.1
NC_040271.1	33895513	33895999	487	*	140.04459228799996	33895794	33895794	1	NC_040271.1:33895513-33895999	0.9984702091360894	21	37	promoter	XM_027959086.1;XM_027959074.1;XM_027959073.1
NC_040271.1	33915813	33916354	542	*	2224.8882871930005	33916024	33916024	1	NC_040271.1:33915813-33916354	0.9999279349907852	48	55	promoter	XM_004019059.4;XM_004019058.4
NC_040271.1	33925685	33926223	539	*	147.70312265400003	33926015	33926015	1	NC_040271.1:33925685-33926223	0.9999709245082895	24	37	promoter	XM_027959088.1;XM_027959072.1;XM_027959071.1
NC_040271.1	33954511	33955051	541	*	146.803560575	33954843	33954843	1	NC_040271.1:33954511-33955051	0.9989464952862137	19	41	promoter	XM_027959087.1;XM_027959070.1
NC_040271.1	34101619	34102116	498	*	311.60228791199967	34101872	34101872	1	NC_040271.1:34101619-34102116	0.972814345379219	37	52	CDS	XR_001023112.3;XR_003586290.1;XM_012101111.3
NC_040271.1	34275135	34275610	476	*	3665.076944907001	34275350	34275350	1	NC_040271.1:34275135-34275610	0.9999626514812587	55	56	proximal	XM_015102565.2;XM_027959097.1;XM_004019065.4
NC_040271.1	34277332	34277744	413	*	15.568411089	34277541	34277541	1	NC_040271.1:34277332-34277744	0.980406068391408	7	20	proximal	XM_015102565.2;XM_027959097.1;XM_027959096.1
NC_040271.1	34305816	34306298	483	*	14.697805644999999	34306089	34306089	1	NC_040271.1:34305816-34306298	0.9723509474188405	6	27	intergenic	NA
NC_040271.1	34327964	34328519	556	*	8747.346610446	34328174	34328174	1	NC_040271.1:34327964-34328519	0.9995560170483895	56	56	promoter	XM_004019073.4;XM_012101131.3
NC_040271.1	34334885	34335433	549	*	1515.6856076020006	34335219	34335219	1	NC_040271.1:34334885-34335433	0.9979579844977617	51	54	promoter	XM_012101130.2;XM_004019074.4
NC_040271.1	34366062	34366774	713	*	40.969995610000005	34366265	34366265	1	NC_040271.1:34366062-34366774	0.995303659627259	18	37	proximal	XM_004019076.4;XM_012101127.2
NC_040271.1	34398535	34399080	546	*	16868.177425032005	34398753	34398753	1	NC_040271.1:34398535-34399080	0.9999471376539172	55	56	promoter	XM_027959082.1;XM_004019078.4
NC_040271.1	34454692	34455095	404	*	27.900340372000002	34454893	34454893	1	NC_040271.1:34454692-34455095	0.9828853226661594	15	31	promoter	XM_004019086.4;XM_004019083.4
NC_040271.1	34478664	34479099	436	*	20.384022000999998	34478872	34478872	1	NC_040271.1:34478664-34479099	0.9642159836657017	8	28	proximal	XM_015102561.2
NC_040271.1	35678308	35678794	487	*	3404.279353293	35678537	35678537	1	NC_040271.1:35678308-35678794	0.9712647164933383	53	56	promoter	XM_027958726.1;XM_027958727.1;XM_004019102.4
NC_040271.1	36865860	36866269	410	*	5.267404002	36866062	36866062	1	NC_040271.1:36865860-36866269	0.9800778077799637	1	21	intergenic	NA
NC_040271.1	37297057	37297535	479	*	3180.4388523979997	37297291	37297291	1	NC_040271.1:37297057-37297535	0.9831585877679666	53	56	promoter	XM_027958962.1;XM_027958615.1
NC_040271.1	42757345	42757915	571	*	1255.8480615880003	42757631	42757631	1	NC_040271.1:42757345-42757915	0.9974655573181553	47	54	promoter	XM_012101238.3;XM_012101237.3;XM_012101240.2;XM_015102829.2
NC_040271.1	46526328	46526750	423	*	21.360283857000006	46526537	46526537	1	NC_040271.1:46526328-46526750	0.9683172892630145	6	26	proximal	XM_012101273.3
NC_040271.1	47925006	47925474	469	*	13.301243953999995	47925231	47925231	1	NC_040271.1:47925006-47925474	0.9676557312863104	5	20	proximal	XM_027959215.1;XM_027959214.1;XM_027959217.1
NC_040271.1	48349044	48349492	449	*	45.910305452999985	48349261	48349261	1	NC_040271.1:48349044-48349492	0.9885028696194103	15	34	proximal	XM_027958480.1
NC_040271.1	48699127	48699585	459	*	212.21231784500003	48699362	48699362	1	NC_040271.1:48699127-48699585	0.9731734724536408	28	45	proximal	XM_015102846.2
NC_040271.1	48945685	48946115	431	*	868.7155682229999	48945902	48945902	1	NC_040271.1:48945685-48946115	0.9920078951578613	52	55	proximal	XM_027958425.1;XR_003586193.1;XM_027958424.1;XM_027958426.1;XR_003586194.1;XM_004019137.3;XM_012101305.2
NC_040271.1	49160614	49161021	408	*	13.391225235	49160818	49160818	1	NC_040271.1:49160614-49161021	0.9662991339078812	2	25	threeUTR	XM_027958344.1;XM_027958345.1;NM_001009745.1
NC_040271.1	51437865	51438343	479	*	850.2906149929998	51438093	51438093	1	NC_040271.1:51437865-51438343	0.9840435176129265	50	54	promoter	XM_027958466.1;XR_003586203.1;XM_004019142.3
NC_040271.1	51645698	51646155	458	*	16.606577579000003	51645915	51645915	1	NC_040271.1:51645698-51646155	0.9696039716900866	6	25	intergenic	NA
NC_040271.1	51849753	51850253	501	*	13.370127543	51850011	51850011	1	NC_040271.1:51849753-51850253	0.9955895379883024	1	23	intron	XR_001023207.3
NC_040271.1	52878083	52878500	418	*	446.27352623999997	52878294	52878294	1	NC_040271.1:52878083-52878500	0.9856047696617468	42	50	proximal	XM_027958613.1;XM_004019146.4;XM_027958609.1;XM_027958611.1;XM_027958610.1;XM_027958612.1
NC_040271.1	53003104	53003538	435	*	13.396402135000004	53003318	53003318	1	NC_040271.1:53003104-53003538	0.9902458689226534	2	25	proximal	XM_027958633.1;XM_004019147.4
NC_040271.1	54041624	54042035	412	*	19.055750632	54041826	54041826	1	NC_040271.1:54041624-54042035	0.9551795016163018	4	21	intron	XM_027958683.1;XM_004019149.3;XM_012101349.2
NC_040271.1	54083221	54083637	417	*	83.20003218100001	54083431	54083431	1	NC_040271.1:54083221-54083637	0.957952108975856	18	44	proximal	XM_012101353.3;XM_027958688.1;XM_027958687.1;XM_027958684.1;XM_027958686.1;XM_012101352.3;XM_027958685.1
NC_040271.1	54257710	54258112	403	*	20.918688319000005	54257911	54257911	1	NC_040271.1:54257710-54258112	0.951270400890425	4	20	intron	XM_027958707.1;XR_003586228.1
NC_040271.1	54345474	54345940	467	*	71.416018715	54345708	54345708	1	NC_040271.1:54345474-54345940	0.9798029672141547	19	35	proximal	XM_027958717.1
NC_040271.1	54644373	54644815	443	*	10.573737109000001	54644595	54644595	1	NC_040271.1:54644373-54644815	0.994144826374674	2	21	proximal	XM_027958723.1
NC_040271.1	55814244	55814686	443	*	14.130055337999998	55814475	55814475	1	NC_040271.1:55814244-55814686	0.9681778512748644	4	26	intron	XR_001023277.3
NC_040272.1	723113	723693	581	*	4119.953482725996	723486	723486	1	NC_040272.1:723113-723693	0.986896298318704	53	55	promoter	XM_027959485.1;XR_003586414.1;XR_003586415.1;XR_003586416.1;XR_003586417.1;XR_003586418.1;XR_003586419.1;XR_003586420.1;XR_003586421.1;XM_004019380.4
NC_040272.1	6131161	6132198	1038	*	17.706224157000005	6131405	6131405	1	NC_040272.1:6131161-6132198	0.9999861462239632	2	28	intron	XR_003586470.1
NC_040272.1	9716667	9717073	407	*	24.167830046	9716869	9716869	1	NC_040272.1:9716667-9717073	0.9661432039486868	11	19	proximal	XM_004019398.4;XM_012101603.3
NC_040272.1	10255193	10255662	470	*	15.719421697	10255410	10255410	1	NC_040272.1:10255193-10255662	0.9663567661276234	5	21	promoter	XM_015103071.2;XM_015103070.2
NC_040272.1	10486268	10486770	503	*	46.90219296599999	10486518	10486518	1	NC_040272.1:10486268-10486770	0.9734889806001548	15	40	proximal	XM_027959511.1;XM_027959512.1;XM_012101621.3;XM_027959509.1;XM_027959510.1;XM_027959515.1;XM_027959516.1;XM_027959514.1;XM_027959513.1;XM_027959517.1;XM_027959521.1;XM_027959522.1;XM_027959519.1;XM_027959520.1;XM_027959525.1;XM_027959523.1;XM_027959524.1
NC_040272.1	14035190	14036023	834	*	27.738612410000012	14035406	14035406	1	NC_040272.1:14035190-14036023	0.9774783868922818	9	26	intron	XM_004019415.4
NC_040272.1	14114414	14114876	463	*	185.20677921900014	14114654	14114654	1	NC_040272.1:14114414-14114876	0.9928751445579511	40	49	promoter	XM_027960116.1;XM_027960115.1;XM_027960118.1;XM_027960117.1;XR_003586503.1;XM_027960120.1;XM_027960119.1
NC_040272.1	14223541	14224111	571	*	1023.3014827190003	14223807	14223807	1	NC_040272.1:14223541-14224111	0.9999438622181456	55	56	promoter	XM_004019420.4;XR_003586425.1
NC_040272.1	14375873	14376356	484	*	262.571526216	14376119	14376119	1	NC_040272.1:14375873-14376356	0.9922813526364311	35	53	promoter	XM_004019422.4;XM_012101700.3
NC_040272.1	19503540	19503954	415	*	104.23235568800001	19503744	19503744	1	NC_040272.1:19503540-19503954	0.9708284995343309	3	35	CDS	XM_027959278.1
NC_040272.1	19561948	19562351	404	*	208.57394593799995	19562148	19562148	1	NC_040272.1:19561948-19562351	0.9737205080084066	33	49	promoter	XM_027959540.1;XM_027959539.1;XM_027959278.1
NC_040272.1	19715073	19715551	479	*	877.1798189180003	19715308	19715308	1	NC_040272.1:19715073-19715551	0.9911694562754982	45	55	proximal	XM_004019432.4;XR_003586479.1
NC_040272.1	19865357	19865776	420	*	1883.229799473	19865564	19865564	1	NC_040272.1:19865357-19865776	0.9603615198073785	52	56	proximal	XM_015103086.2;XM_004019433.4;XM_012101710.3
NC_040272.1	19866359	19866774	416	*	26.189174334	19866565	19866565	1	NC_040272.1:19866359-19866774	0.9532192472874027	16	34	intron	XM_015103086.2;XM_004019433.4;XM_012101710.3
NC_040272.1	23447930	23449608	1679	*	34.749885443000004	23448647	23448647	1	NC_040272.1:23447930-23449608	0.9999999292310153	1	32	intergenic	NA
NC_040272.1	26128075	26128507	433	*	11.176971840000002	26128293	26128293	1	NC_040272.1:26128075-26128507	0.9718864136392634	8	20	proximal	XM_015103089.2;XM_027959694.1;XM_027959695.1
NC_040272.1	29152533	29153107	575	*	1082.5118431889998	29152812	29152812	1	NC_040272.1:29152533-29153107	0.9983811642795726	52	56	promoter	NM_001009738.1;XM_012101537.3;XM_012101836.3;XM_004019503.4;XM_027959848.1
NC_040272.1	29233497	29234267	771	*	10.785995139999999	29233713	29233713	1	NC_040272.1:29233497-29234267	0.9843687884564809	4	23	intron	XM_027959685.1;XM_027959686.1;XM_004019507.4
NC_040272.1	30014001	30014414	414	*	110.859125281	30014211	30014211	1	NC_040272.1:30014001-30014414	0.9772485056678852	33	45	proximal	XM_004019516.4
NC_040272.1	30566419	30566934	516	*	1210.9707503939999	30566660	30566660	1	NC_040272.1:30566419-30566934	0.9640578161555029	45	53	promoter	XM_027959845.1;XM_027959844.1;XM_015103106.2
NC_040272.1	30620731	30621169	439	*	1555.0107905169984	30620954	30620954	1	NC_040272.1:30620731-30621169	0.9984743927100516	52	56	promoter	XM_027959361.1;XM_027959843.1
NC_040272.1	37296272	37296681	410	*	17.747946836	37296479	37296479	1	NC_040272.1:37296272-37296681	0.9576423432983059	10	19	proximal	XM_015103112.2;XM_015103109.2;XM_015103110.2;XM_015103111.2;XM_015103113.2;XM_015103114.2
NC_040272.1	37586650	37587086	437	*	17.113305052000005	37586861	37586861	1	NC_040272.1:37586650-37587086	0.9673771417780406	7	23	intron	XM_004019832.4
NC_040272.1	38519500	38519964	465	*	33.50339413599999	38519727	38519727	1	NC_040272.1:38519500-38519964	0.9890649132827276	12	31	proximal	XM_015103124.2
NC_040272.1	41876025	41876484	460	*	9.911829637000002	41876251	41876251	1	NC_040272.1:41876025-41876484	0.9679351818859114	3	21	intron	XM_027959255.1;XM_027959256.1
NC_040272.1	41894911	41895373	463	*	14.441942747	41895122	41895122	1	NC_040272.1:41894911-41895373	0.9579470569221409	5	21	intron	XM_027959255.1;XM_027959256.1
NC_040272.1	42121237	42121651	415	*	918.7680910700001	42121445	42121445	1	NC_040272.1:42121237-42121651	0.99774677623736	48	55	promoter	XM_012101530.3;XM_012101994.3;XM_004019590.4
NC_040272.1	42732315	42732755	441	*	8.660134707000001	42732523	42732523	1	NC_040272.1:42732315-42732755	0.9529261465750687	2	19	intergenic	XR_003586484.1
NC_040272.1	42804855	42805256	402	*	18.381856574000007	42805055	42805055	1	NC_040272.1:42804855-42805256	0.9506505331099682	7	29	CDS	XM_027959366.1
NC_040272.1	42805818	42806318	501	*	13.981144380000003	42806044	42806044	1	NC_040272.1:42805818-42806318	0.9863850095802345	5	25	CDS	XM_027959366.1
NC_040272.1	42820531	42820991	461	*	95.08487894400001	42820754	42820754	1	NC_040272.1:42820531-42820991	0.9605105862552947	20	41	proximal	XM_004019602.3;XM_027959364.1;XM_027959365.1;XM_027959362.1;XM_027959363.1
NC_040272.1	42860843	42861347	505	*	813.163724903	42861139	42861139	1	NC_040272.1:42860843-42861347	0.9940239769775248	50	56	promoter	XM_012102037.3;XM_012102035.2;XM_012102036.3;XR_003586534.1;XM_004019605.4
NC_040272.1	42924274	42924685	412	*	21.611234683000013	42924481	42924481	1	NC_040272.1:42924274-42924685	0.9668419116561846	15	32	proximal	XM_004023508.4
NC_040272.1	43013086	43013503	418	*	460.268246648	43013300	43013300	1	NC_040272.1:43013086-43013503	0.9962942860412702	40	56	proximal	XR_003586522.1
NC_040272.1	43023045	43023605	561	*	2373.8539502050007	43023281	43023281	1	NC_040272.1:43023045-43023605	0.9834050078928829	52	56	promoter	XM_004019620.4;XM_027959563.1;XM_027959564.1;XR_003586435.1;XR_003586436.1;XR_003586525.1;XR_003586526.1;XR_003586520.1
NC_040272.1	43047991	43048461	471	*	29.708933878999982	43048237	43048237	1	NC_040272.1:43047991-43048461	0.9721212819619893	10	30	intron	XM_004019620.4
NC_040272.1	43844850	43845351	502	*	848.6367806340004	43845107	43845107	1	NC_040272.1:43844850-43845351	0.9628008404195876	48	56	promoter	XM_027960108.1;XM_004019633.3;XM_004019634.3
NC_040272.1	43970030	43970528	499	*	372.26494857700004	43970261	43970261	1	NC_040272.1:43970030-43970528	0.9982641681523681	38	49	proximal	XM_027959294.1
NC_040272.1	44296287	44296719	433	*	50.116226274	44296506	44296506	1	NC_040272.1:44296287-44296719	0.9999037931902699	21	44	proximal	XM_004019640.3
NC_040272.1	44347142	44347718	577	*	8.975281912	44347514	44347514	1	NC_040272.1:44347142-44347718	0.9691632387152893	2	21	threeUTR	XM_027959526.1
NC_040272.1	44386190	44386747	558	*	373.0721804729998	44386430	44386430	1	NC_040272.1:44386190-44386747	0.9975290748118264	40	53	promoter	XM_027959901.1;XM_027959900.1;XM_012102095.3;XM_012102096.3;XM_004019650.4
NC_040272.1	44816476	44816900	425	*	64.06051361400004	44816688	44816688	1	NC_040272.1:44816476-44816900	0.9615444172829543	15	44	proximal	XR_003586469.1;XM_027959743.1;XM_015103169.2;XM_027959735.1;XM_027959736.1;XM_027959737.1;XM_027959738.1;XM_027959740.1;XM_027959741.1;XM_027959742.1;XM_027959739.1
NC_040272.1	44902680	44903197	518	*	16.222058864000005	44902907	44902907	1	NC_040272.1:44902680-44903197	0.9870693370814201	6	25	intron	XM_012102104.3
NC_040272.1	45129269	45129830	562	*	12726.691676714001	45129545	45129545	1	NC_040272.1:45129269-45129830	0.9986761797674868	56	56	promoter	XM_004019666.4;XM_004019665.4
NC_040272.1	45140907	45141408	502	*	40.22657935199998	45141191	45141191	1	NC_040272.1:45140907-45141408	0.9866928505175674	13	38	proximal	XM_027959897.1;XM_027959898.1
NC_040272.1	45406237	45406739	503	*	23.14335528800001	45406460	45406460	1	NC_040272.1:45406237-45406739	0.9884361181723206	8	25	intergenic	NA
NC_040272.1	45407316	45407718	403	*	29.666180364000006	45407516	45407516	1	NC_040272.1:45407316-45407718	0.9502706026296608	15	34	intergenic	NA
NC_040272.1	45408264	45408683	420	*	76.98475565899997	45408472	45408472	1	NC_040272.1:45408264-45408683	0.9539157310547348	21	43	intergenic	NA
NC_040272.1	45433710	45434188	479	*	27.776942412999993	45433925	45433925	1	NC_040272.1:45433710-45434188	0.9673573294781703	6	25	intergenic	NA
NC_040272.1	45457854	45458326	473	*	19.350014017999992	45458075	45458075	1	NC_040272.1:45457854-45458326	0.9813273720508374	8	24	intergenic	NA
NC_040272.1	45460455	45460869	415	*	13.170092752999995	45460664	45460664	1	NC_040272.1:45460455-45460869	0.9570208139813323	3	20	intergenic	NA
NC_040272.1	45467360	45467845	486	*	103.312697263	45467600	45467600	1	NC_040272.1:45467360-45467845	0.9789315455809213	26	47	intergenic	NA
NC_040272.1	45590000	45590464	465	*	734.221608579001	45590237	45590237	1	NC_040272.1:45590000-45590464	0.9871506519498485	45	55	promoter	XM_027959565.1;XM_027959566.1;XM_027959567.1;XM_027959568.1;XM_027959569.1;XM_027959570.1;XM_027959582.1;XM_027959583.1
NC_040272.1	45669437	45669893	457	*	90.49253092000002	45669665	45669665	1	NC_040272.1:45669437-45669893	0.9614671004686464	23	46	promoter	XM_027959355.1;XM_027959357.1;XM_027959358.1;XM_027959359.1
NC_040272.1	45762577	45762988	412	*	161.50953387100006	45762780	45762780	1	NC_040272.1:45762577-45762988	0.9917392557349826	26	53	proximal	XM_027959833.1;NM_001009484.2
NC_040272.1	45764732	45765254	523	*	174.055502715	45765016	45765016	1	NC_040272.1:45764732-45765254	0.9959930288074987	36	53	promoter	XM_027959833.1;XM_027959834.1;XM_027959831.1;XM_027959832.1
NC_040272.1	45791590	45792074	485	*	20.213582806	45791831	45791831	1	NC_040272.1:45791590-45792074	0.9746493747165642	8	27	fiveUTR	XM_015103190.2
NC_040272.1	45815213	45815714	502	*	1954.781173870999	45815499	45815499	1	NC_040272.1:45815213-45815714	0.9930625109234323	51	53	promoter	XM_004019684.4;XM_027959560.1
NC_040272.1	45879473	45879886	414	*	1955.1920378490001	45879681	45879681	1	NC_040272.1:45879473-45879886	0.9759284475935452	55	56	promoter	XM_027959814.1;XM_004019686.4
NC_040272.1	46122677	46123103	427	*	121.904567733	46122891	46122891	1	NC_040272.1:46122677-46123103	0.9917118147092959	25	42	proximal	XM_004019691.4;XM_012102153.3;XM_027959494.1
NC_040272.1	46168581	46168999	419	*	16.226065420000005	46168794	46168794	1	NC_040272.1:46168581-46168999	0.9608498352434334	2	19	threeUTR	XR_003586499.1;XM_004019692.4;XM_027959246.1;XM_027959247.1;XM_027959245.1
NC_040272.1	46361732	46362144	413	*	57.38424562799996	46361939	46361939	1	NC_040272.1:46361732-46362144	0.959394538544942	17	36	proximal	XM_027959473.1;XM_012102161.3;XM_015103196.2
NC_040272.1	46440426	46440828	403	*	55.28835720599999	46440627	46440627	1	NC_040272.1:46440426-46440828	0.9536179702986378	26	43	fiveUTR	XM_027959714.1;XM_004019707.4;XR_001023552.3;XR_003586455.1;XM_027959715.1
NC_040272.1	46617674	46618146	473	*	652.9016490239998	46617912	46617912	1	NC_040272.1:46617674-46618146	0.9589429508815912	37	52	promoter	XM_027959697.1;XM_027959698.1;XM_027959699.1;XM_027959702.1;XM_027959701.1;XM_027959700.1;XM_027959705.1;XM_027959703.1;XM_027959704.1;XR_003586453.1
NC_040272.1	46990878	46991379	502	*	149.670554301	46991105	46991105	1	NC_040272.1:46990878-46991379	0.9933829683621096	27	51	intergenic	NA
NC_040272.1	47052863	47053291	429	*	44.514338308000006	47053074	47053074	1	NC_040272.1:47052863-47053291	0.9902942885816068	7	34	proximal	XM_027959727.1;XM_012102181.3
NC_040272.1	47153653	47154084	432	*	21.813674872	47153875	47153875	1	NC_040272.1:47153653-47154084	0.9594154051890093	2	24	intron	XM_027959614.1;XM_027959613.1
NC_040272.1	47307866	47308271	406	*	59.77976538100001	47308069	47308069	1	NC_040272.1:47307866-47308271	0.9585681711504178	20	43	proximal	XM_027959493.1;XM_027959492.1;XM_012102192.3
NC_040272.1	47677293	47678070	778	*	18.879501083999994	47677521	47677521	1	NC_040272.1:47677293-47678070	0.9855985696041764	1	29	proximal	XM_027959325.1;XM_027959324.1;XM_027959328.1;XM_027959330.1;XM_027959326.1;XM_027959321.1;XM_027959322.1;XM_027959323.1;XM_027959327.1;XM_027959329.1;XM_027959333.1;XM_027959331.1;rna-TRNAA-AGC-27
NC_040272.1	48004383	48004828	446	*	1929.8263604829997	48004592	48004592	1	NC_040272.1:48004383-48004828	0.9619862276749394	54	55	promoter	XM_027959388.1;XM_027959396.1;XM_027959394.1;XM_027959395.1;XR_003586408.1
NC_040272.1	49242937	49243376	440	*	127.90303826600001	49243162	49243162	1	NC_040272.1:49242937-49243376	0.9903323420585893	20	47	proximal	XM_027959869.1;XM_027959870.1;XM_027959871.1
NC_040272.1	49339675	49340089	415	*	7.168991512	49339882	49339882	1	NC_040272.1:49339675-49340089	0.9999942365495103	5	19	intron	XM_027960034.1;XM_027960036.1;XM_027960032.1;XM_027960035.1;XM_027960037.1;XM_027960033.1
NC_040272.1	50383682	50384197	516	*	357.55861030000005	50383934	50383934	1	NC_040272.1:50383682-50384197	0.9860568530637093	37	50	promoter	XM_027959371.1;XM_027959369.1;XM_027959370.1;XM_027959373.1
NC_040272.1	50903098	50903976	879	*	22.136030874999996	50903756	50903756	1	NC_040272.1:50903098-50903976	0.97417983251342255	2	21	intron	XM_027959847.1
NC_040272.1	51487267	51487794	528	*	64.70309610599999	51487498	51487498	1	NC_040272.1:51487267-51487794	0.9875027681341098	15	29	proximal	XM_027960047.1;XM_027960041.1;XM_027960044.1;XM_027960048.1;XM_027960042.1;XM_027960045.1
NC_040272.1	52210136	52210538	403	*	8.652541419999999	52210338	52210338	1	NC_040272.1:52210136-52210538	0.9533913354436063	11	22	proximal	XM_027959973.1
NC_040272.1	52248373	52248822	450	*	577.3345454580001	52248598	52248598	1	NC_040272.1:52248373-52248822	0.9704213254408511	39	50	proximal	XM_027960009.1;XM_027959978.1;XM_027959979.1
NC_040272.1	52250144	52250581	438	*	7.15690784	52250369	52250369	1	NC_040272.1:52250144-52250581	0.9557121155813537	1	20	intron	XM_027960009.1
NC_040272.1	52274022	52274466	445	*	17.573321285000002	52274234	52274234	1	NC_040272.1:52274022-52274466	0.9795043666058785	5	23	proximal	XM_004023349.4
NC_040272.1	52319757	52320171	415	*	17.992065965	52319968	52319968	1	NC_040272.1:52319757-52320171	0.9898504675512927	2	27	intron	XR_003586491.1
NC_040272.1	52321969	52322487	519	*	11.080145718999999	52322266	52322266	1	NC_040272.1:52321969-52322487	0.9850340290141426	3	19	proximal	XR_003586491.1
NC_040272.1	52435510	52435915	406	*	48.449052521999995	52435712	52435712	1	NC_040272.1:52435510-52435915	0.9804564850882271	20	35	proximal	XM_027959930.1;XM_027959931.1;XM_027959932.1;XM_027959933.1;XM_027959934.1;XR_003586487.1
NC_040272.1	52446447	52446870	424	*	42.76884502099998	52446660	52446660	1	NC_040272.1:52446447-52446870	0.9724652044933413	11	30	proximal	XM_027959675.1;XM_027959967.1;XM_027959968.1
NC_040272.1	52499918	52500363	446	*	11.763285930999999	52500145	52500145	1	NC_040272.1:52499918-52500363	0.9824220205401035	5	21	proximal	XM_027959965.1;XM_027959966.1
NC_040272.1	52500514	52501021	508	*	114.476634742	52500777	52500777	1	NC_040272.1:52500514-52501021	0.9895527749039308	29	47	promoter	XM_027959965.1;XM_027959966.1
NC_040272.1	52779407	52779879	473	*	27.735790996	52779671	52779671	1	NC_040272.1:52779407-52779879	0.9858507432674404	17	36	proximal	XM_004019744.4;XM_027959983.1;XM_027959975.1;XM_004019742.4
NC_040272.1	52810562	52811015	454	*	246.59266416700007	52810797	52810797	1	NC_040272.1:52810562-52811015	0.9976522918251756	40	53	proximal	XM_027959956.1
NC_040273.1	3205066	3205632	567	*	561.1055054709997	3205323	3205323	1	NC_040273.1:3205066-3205632	0.99889141091137	46	52	promoter	XM_027960303.1
NC_040273.1	3290257	3290759	503	*	368.022745236	3290541	3290541	1	NC_040273.1:3290257-3290759	0.9744413770445439	6	49	intergenic	NA
NC_040273.1	8844673	8845152	480	*	111.05632483000005	8844905	8844905	1	NC_040273.1:8844673-8845152	0.9813967108626664	27	45	promoter	XM_027960198.1;XM_015103265.2;XM_004020002.4
NC_040273.1	10262555	10263067	513	*	43.35787962799998	10262777	10262777	1	NC_040273.1:10262555-10263067	0.9754715309627938	15	39	proximal	XR_003586615.1;XR_003586616.1;XR_003586617.1
NC_040273.1	10416580	10416984	405	*	7.507766344	10416782	10416782	1	NC_040273.1:10416580-10416984	0.9520636885398177	2	19	intergenic	NA
NC_040273.1	10924911	10925430	520	*	12.227848278000002	10925188	10925188	1	NC_040273.1:10924911-10925430	0.9962170817824747	9	26	CDS	XM_027960657.1
NC_040273.1	12388270	12389469	1200	*	12.502873566000002	12389180	12389180	1	NC_040273.1:12388270-12389469	0.994715401478815	2	20	intergenic	NA
NC_040273.1	12923297	12923816	520	*	204.49067589300006	12923610	12923610	1	NC_040273.1:12923297-12923816	0.9597469461926769	8	24	exon	XR_003586584.1
NC_040273.1	13073631	13074147	517	*	988.9923251919996	13073841	13073841	1	NC_040273.1:13073631-13074147	0.9751897125245093	51	55	promoter	XM_004020026.4;XM_027960158.1;XM_027960159.1;XM_027960160.1;XM_027960161.1;XM_027960489.1;XM_027960488.1
NC_040273.1	14747066	14747541	476	*	20.489388656	14747319	14747319	1	NC_040273.1:14747066-14747541	0.9705193609771907	6	28	intron	XM_027960240.1
NC_040273.1	15462670	15463143	474	*	9.213627707000002	15462929	15462929	1	NC_040273.1:15462670-15463143	0.969267093183983	1	19	CDS	XM_015103326.2;XM_027960442.1
NC_040273.1	15539687	15540137	451	*	8.356655791	15539917	15539917	1	NC_040273.1:15539687-15540137	0.9924883921789691	1	22	intron	XM_027960371.1;XM_027960372.1;XM_027960373.1;XM_027960374.1
NC_040273.1	15943570	15943999	430	*	8.334954048999998	15943785	15943785	1	NC_040273.1:15943570-15943999	0.9734339302451227	1	22	proximal	XM_015103327.2;XM_027960520.1
NC_040273.1	17965035	17965553	519	*	56.74404114099999	17965337	17965337	1	NC_040273.1:17965035-17965553	0.9984757908707855	8	35	intergenic	XM_027960665.1
NC_040273.1	19149319	19149773	455	*	14.676919638	19149554	19149554	1	NC_040273.1:19149319-19149773	0.9978607541336943	3	21	intergenic	NA
NC_040273.1	19601913	19602418	506	*	11.63771492	19602206	19602206	1	NC_040273.1:19601913-19602418	0.9884134692657864	2	20	intron	XM_027960485.1;XM_027960486.1
NC_040273.1	19642007	19642407	401	*	10.370742258000002	19642207	19642207	1	NC_040273.1:19642007-19642407	0.9501746246327101	1	19	threeUTR	XM_004020062.4
NC_040273.1	21057493	21057919	427	*	53.35364368599998	21057707	21057707	1	NC_040273.1:21057493-21057919	0.9892189177176343	10	45	proximal	XM_015103355.2
NC_040273.1	21153437	21154002	566	*	1832.035393036002	21153766	21153766	1	NC_040273.1:21153437-21154002	0.9995146712508571	53	55	promoter	XM_027960572.1;XM_027960573.1;XM_027960577.1;XM_012102702.3;XM_012102705.3;XM_027960574.1;XM_027960578.1;XM_027960575.1;XM_027960576.1;XM_004020079.3
NC_040273.1	23094255	23094686	432	*	422.3261584439998	23094469	23094469	1	NC_040273.1:23094255-23094686	0.9993925467668796	42	53	proximal	XM_004020100.4
NC_040273.1	23258265	23258763	499	*	29.570692373000004	23258488	23258488	1	NC_040273.1:23258265-23258763	0.9894106281464745	13	29	proximal	XM_012103183.3
NC_040273.1	23726699	23727179	481	*	2179.7129186649995	23726936	23726936	1	NC_040273.1:23726699-23727179	0.9975968632238386	52	56	promoter	XR_003586620.1;XM_027960155.1;XM_012102776.3
NC_040273.1	24441788	24442258	471	*	998.1514743660001	24442023	24442023	1	NC_040273.1:24441788-24442258	0.9989146896385084	51	56	promoter	XM_004020117.4;XM_027960591.1
NC_040273.1	24480079	24480573	495	*	17.147384578000004	24480343	24480343	1	NC_040273.1:24480079-24480573	0.9745289423024679	4	21	intergenic	XM_027960199.1;XM_027960201.1
NC_040273.1	24508179	24508632	454	*	20.241311638	24508413	24508413	1	NC_040273.1:24508179-24508632	0.9644053311227492	5	23	intergenic	XM_027960353.1
NC_040273.1	24964165	24964624	460	*	1207.9295166459995	24964390	24964390	1	NC_040273.1:24964165-24964624	0.9740423698672	54	55	promoter	XM_012102819.3;XM_027960312.1;XM_004020123.3;XM_027960313.1
NC_040273.1	25867480	25867960	481	*	135.52318023300003	25867716	25867716	1	NC_040273.1:25867480-25867960	0.9614464367526477	21	43	CDS	XM_015103277.2
NC_040273.1	25912497	25912994	498	*	1787.2359793619996	25912726	25912726	1	NC_040273.1:25912497-25912994	0.998808882327535	51	56	promoter	XM_004020149.4;XM_012102862.3;NM_001162553.2
NC_040273.1	26355600	26356150	551	*	12.176218512	26355900	26355900	1	NC_040273.1:26355600-26356150	0.9692619285754412	4	25	intron	XM_015103392.2;XM_015103394.2
NC_040273.1	26647531	26648347	817	*	7.782030938999999	26647761	26647761	1	NC_040273.1:26647531-26648347	0.9656645604601413	2	19	intergenic	NA
NC_040273.1	27018066	27018513	448	*	10.322680677999998	27018297	27018297	1	NC_040273.1:27018066-27018513	0.9555142943008257	7	20	intron	XM_012102876.2;XM_012102879.2;XM_012102880.2;XM_012102881.2;XM_012102878.2;XM_012102877.3;XM_027960169.1
NC_040273.1	27232913	27233486	574	*	546.920376699	27233143	27233143	1	NC_040273.1:27232913-27233486	0.9902496655707325	46	55	promoter	XM_004020170.4;XM_027960302.1;XR_003586605.1
NC_040273.1	27366908	27367400	493	*	8.645697812	27367169	27367169	1	NC_040273.1:27366908-27367400	0.9678574214159629	2	22	intergenic	NA
NC_040273.1	27382810	27383289	480	*	17.291506092999995	27383084	27383084	1	NC_040273.1:27382810-27383289	0.9625562937888581	6	30	intergenic	NA
NC_040273.1	34041500	34041917	418	*	119.550899904	34041711	34041711	1	NC_040273.1:34041500-34041917	0.9783735685676459	31	54	proximal	XM_004020187.4
NC_040273.1	34271261	34271704	444	*	18.319452293	34271471	34271471	1	NC_040273.1:34271261-34271704	0.9912284459709078	5	23	intron	XM_004020189.4
NC_040273.1	34618028	34618497	470	*	759.4924615689998	34618252	34618252	1	NC_040273.1:34618028-34618497	0.9918816949893001	50	56	promoter	XM_004020195.4;XM_015103414.2;XM_027960246.1;XM_012102920.3;XM_012102921.3;XM_012102918.3;XM_012102919.3
NC_040273.1	34618747	34619199	453	*	511.3438567710001	34618989	34618989	1	NC_040273.1:34618747-34619199	0.9939918330829346	52	55	proximal	XM_004020195.4;XM_015103414.2;XM_027960246.1;XM_012102920.3;XM_012102921.3;XM_012102918.3;XM_012102919.3
NC_040273.1	36131145	36131640	496	*	2953.6790716079986	36131419	36131419	1	NC_040273.1:36131145-36131640	0.9960929809468226	55	56	promoter	XM_012102943.3;XM_012102941.3;XM_012102936.3;XM_027960537.1;XM_004020201.4;XM_004020200.4;XM_012102948.3;XM_012102946.3
NC_040273.1	36263799	36264291	493	*	7.494883100999999	36264029	36264029	1	NC_040273.1:36263799-36264291	0.9641176295383905	1	21	intron	XM_012102943.3;XM_012102941.3;XM_012102936.3;XM_027960537.1;XM_004020201.4
NC_040273.1	37473153	37473611	459	*	2715.775003463002	37473390	37473390	1	NC_040273.1:37473153-37473611	0.9686543153002829	55	56	promoter	XM_004020207.4;XM_012102958.3;XM_004020206.4
NC_040273.1	37686101	37686515	415	*	41.531242021	37686305	37686305	1	NC_040273.1:37686101-37686515	0.9536934539783832	11	29	proximal	XM_015103422.2
NC_040273.1	40471061	40471480	420	*	13.168725020000002	40471269	40471269	1	NC_040273.1:40471061-40471480	0.9724879084868767	2	19	intron	XM_012102999.3;XM_012102998.3;XM_015103436.2
NC_040273.1	45352890	45353345	456	*	16.690582015	45353110	45353110	1	NC_040273.1:45352890-45353345	0.9643501710662576	4	22	intron	XM_027960608.1;XM_027960609.1;XM_027960610.1;XM_027960611.1;XM_027960612.1;XM_027960613.1;XM_027960614.1;XM_027960615.1;XM_027960616.1;XM_027960617.1;XM_027960618.1;XM_027960619.1;XM_027960620.1;XM_027960621.1;XM_027960622.1;XM_027960623.1;XM_027960624.1;XM_027960625.1;XM_027960626.1;XM_027960627.1
NC_040273.1	48711120	48711536	417	*	299.70225667299985	48711326	48711326	1	NC_040273.1:48711120-48711536	0.9924004696936544	43	52	promoter	XM_004020261.3;XM_015103495.2;XM_027960379.1;XM_027960380.1
NC_040273.1	51186549	51186969	421	*	12.693457082999998	51186762	51186762	1	NC_040273.1:51186549-51186969	0.9910133474276237	7	19	proximal	XM_027960646.1
NC_040273.1	52496705	52497117	413	*	15.878646308999999	52496911	52496911	1	NC_040273.1:52496705-52497117	0.9693893362795405	10	31	proximal	XM_027960175.1
NC_040273.1	53047540	53048419	880	*	17.601765076	53048189	53048189	1	NC_040273.1:53047540-53048419	0.9999932610479825	1	29	proximal	XM_027960257.1;XM_027960256.1;XM_027960258.1;XM_027960259.1
NC_040273.1	54418199	54418599	401	*	165.657301012	54418399	54418399	1	NC_040273.1:54418199-54418599	0.9515023226544519	32	42	proximal	XM_027960648.1
NC_040273.1	54763499	54763923	425	*	104.20078965399999	54763708	54763708	1	NC_040273.1:54763499-54763923	0.994118194373593	23	38	proximal	XM_027960449.1
NC_040273.1	54798521	54798962	442	*	25.116339378999996	54798733	54798733	1	NC_040273.1:54798521-54798962	0.9569279339285398	7	35	intron	XM_027960449.1
NC_040273.1	55278490	55279008	519	*	91.48016823300006	55278774	55278774	1	NC_040273.1:55278490-55279008	0.9859450760184301	20	36	promoter	XM_027960320.1;XM_027960321.1;XM_027960322.1
NC_040273.1	55297016	55297847	832	*	1227.5303586139992	55297224	55297224	1	NC_040273.1:55297016-55297847	0.9890861270446251	42	55	promoter	XM_027960285.1;XM_027960286.1;XR_003586625.1;XM_027960606.1;XM_027960607.1
NC_040273.1	55323791	55324310	520	*	38.39014074600001	55324054	55324054	1	NC_040273.1:55323791-55324310	0.9941824552597829	13	37	promoter	XM_027960264.1
NC_040273.1	55409659	55410118	460	*	103.63662985199987	55409893	55409893	1	NC_040273.1:55409659-55410118	0.9635495351117693	22	39	proximal	XM_027960292.1;XM_027960288.1;XM_027960290.1;XM_027960291.1
NC_040274.1	711695	712104	410	*	19.68649650799999	711900	711900	1	NC_040274.1:711695-712104	0.9518635377233913	3	22	intron	XM_027960677.1;XM_027960679.1;XM_027960678.1;NM_001126356.1
NC_040274.1	2657844	2658269	426	*	183.60489852900022	2658058	2658058	1	NC_040274.1:2657844-2658269	0.9612821624040271	21	46	promoter	XR_003586715.1;XR_001436563.2;XM_027961083.1;XM_027961084.1;XM_027961085.1
NC_040274.1	2800663	2801072	410	*	31.491315173999986	2800868	2800868	1	NC_040274.1:2800663-2801072	0.955125031041758	9	27	proximal	XM_027961048.1
NC_040274.1	4016283	4016721	439	*	13.095331999999997	4016518	4016518	1	NC_040274.1:4016283-4016721	0.9517498198756608	4	22	intron	XM_015103570.2
NC_040274.1	4258601	4259048	448	*	10.23932337	4258815	4258815	1	NC_040274.1:4258601-4259048	0.9952010747630398	2	23	proximal	XM_027960724.1
NC_040274.1	11003713	11004141	429	*	12.897216626999999	11003931	11003931	1	NC_040274.1:11003713-11004141	0.9923066779793667	6	19	proximal	XM_012103302.3;XM_027961090.1;XM_004020404.4
NC_040274.1	17588894	17589738	845	*	21.246332654000003	17589129	17589129	1	NC_040274.1:17588894-17589738	0.9995817429543108	2	30	intergenic	NA
NC_040274.1	24549730	24550210	481	*	15.612523929	24549954	24549954	1	NC_040274.1:24549730-24550210	0.9690357835028749	4	20	CDS	XM_027960707.1;XM_027960708.1
NC_040274.1	25164456	25164966	511	*	1136.6862255720005	25164751	25164751	1	NC_040274.1:25164456-25164966	0.9651763448352222	49	56	promoter	XM_012103337.3;XM_004020416.4
NC_040274.1	25874615	25875103	489	*	94.21835132100001	25874897	25874897	1	NC_040274.1:25874615-25875103	0.9598411910976532	24	47	intron	XM_027960718.1;XM_027960719.1
NC_040274.1	25972044	25972513	470	*	11.634666411000003	25972259	25972259	1	NC_040274.1:25972044-25972513	0.956776496593923	4	20	intergenic	NA
NC_040274.1	35382848	35383385	538	*	424.4932742209998	35383111	35383111	1	NC_040274.1:35382848-35383385	0.9980014938912853	39	54	proximal	XM_004020461.3
NC_040274.1	37940697	37941115	419	*	31.033919347999994	37940909	37940909	1	NC_040274.1:37940697-37941115	0.9673649309604673	7	33	proximal	XM_012103485.3;XM_004020476.4
NC_040274.1	38973783	38974283	501	*	140.569108212	38974053	38974053	1	NC_040274.1:38973783-38974283	0.9778784860140174	15	28	intron	XM_027960716.1
NC_040274.1	39298974	39299375	402	*	234.79752889299988	39299174	39299174	1	NC_040274.1:39298974-39299375	0.9500393677568955	31	52	proximal	XM_004020480.4
NC_040274.1	39509010	39509581	572	*	12.474578476999996	39509302	39509302	1	NC_040274.1:39509010-39509581	0.9871814836121364	2	20	intron	XM_027960954.1;XM_027960953.1
NC_040274.1	40035607	40036015	409	*	19.427999928	40035812	40035812	1	NC_040274.1:40035607-40036015	0.9514548738486204	1	25	CDS	XM_004020490.4
NC_040274.1	42064153	42064672	520	*	432.18401538300014	42064402	42064402	1	NC_040274.1:42064153-42064672	0.9898625624294322	32	52	promoter	XM_004020497.3
NC_040274.1	42330364	42330842	479	*	10.004858024999999	42330613	42330613	1	NC_040274.1:42330364-42330842	0.9797706004857754	1	23	CDS	XM_015103646.2;XM_027960820.1
NC_040274.1	42716670	42717144	475	*	12.852237319	42716927	42716927	1	NC_040274.1:42716670-42717144	0.977033589025575	6	20	intergenic	NA
NC_040274.1	42719862	42720368	507	*	18.694470223	42720128	42720128	1	NC_040274.1:42719862-42720368	0.9823485791976923	9	32	intron	XM_027960764.1
NC_040274.1	42767547	42767956	410	*	14.103395734	42767750	42767750	1	NC_040274.1:42767547-42767956	0.9651741769804771	3	24	intergenic	NA
NC_040274.1	45115608	45116113	506	*	10.040940001000003	45115844	45115844	1	NC_040274.1:45115608-45116113	0.9779277117069409	6	23	intron	XM_027960994.1;XM_027960993.1;XM_027960992.1;XM_027960995.1;XM_027960996.1
NC_040274.1	46809434	46809851	418	*	65.088595784	46809636	46809636	1	NC_040274.1:46809434-46809851	0.9799835331471869	17	41	proximal	XM_004020509.4;XM_027961055.1
NC_040274.1	48278728	48279161	434	*	31.59561451	48278950	48278950	1	NC_040274.1:48278728-48279161	0.9607503510987726	16	33	promoter	XR_001436587.2
NC_040274.1	48533946	48534427	482	*	100.79617562699991	48534170	48534170	1	NC_040274.1:48533946-48534427	0.9821120318704606	6	27	proximal	XM_015103684.2;XM_015103679.2
NC_040274.1	48623631	48624099	469	*	249.19483402299997	48623848	48623848	1	NC_040274.1:48623631-48624099	0.9800800502184476	24	48	proximal	XR_001436591.2;XM_015103689.2;XR_001436590.2;XR_003586731.1;XM_015103690.2;XM_015103688.2;XM_015103685.2
NC_040274.1	48945970	48946462	493	*	1357.9964696349998	48946230	48946230	1	NC_040274.1:48945970-48946462	0.9931705601705025	53	56	promoter	XM_004020516.4;XR_001024035.2;XM_004020515.3;XM_012103620.2
NC_040274.1	51073599	51074021	423	*	23.437273000000005	51073808	51073808	1	NC_040274.1:51073599-51074021	0.961885384616173	5	34	intron	XM_004020656.4
NC_040274.1	52249986	52250406	421	*	37.25153726600003	52250200	52250200	1	NC_040274.1:52249986-52250406	0.9606503300324853	20	36	promoter	XM_012103661.3;XM_027960930.1
NC_040274.1	54050308	54050715	408	*	8.431265989999998	54050512	54050512	1	NC_040274.1:54050308-54050715	0.9527922839582643	8	19	intergenic	NA
NC_040274.1	55376736	55377255	520	*	75.049088052	55377038	55377038	1	NC_040274.1:55376736-55377255	0.9893901026720636	26	39	proximal	XM_027960737.1;XM_027960739.1;XM_027960738.1;XM_027960740.1
NC_040274.1	61931758	61932266	509	*	478.1438824020001	61932041	61932041	1	NC_040274.1:61931758-61932266	0.9999949852552605	42	52	proximal	XM_027960978.1;XM_027960979.1;XM_027960980.1;XM_027960981.1
NC_040274.1	61981535	61982001	467	*	740.4197142040005	61981778	61981778	1	NC_040274.1:61981535-61982001	0.9998622988644313	48	54	proximal	XR_003586712.1;XR_003586711.1;XM_027960982.1
NC_040274.1	62005779	62006225	447	*	628.6317585639995	62006016	62006016	1	NC_040274.1:62005779-62006225	0.9999149159625849	47	55	proximal	XR_003586678.1;XR_003586680.1;XR_003586677.1;XR_003586679.1;XR_003586681.1;XR_003586682.1
NC_040274.1	63525527	63525966	440	*	13.727416318000001	63525742	63525742	1	NC_040274.1:63525527-63525966	0.9824243728255788	3	20	intron	XM_027960942.1;XM_027960944.1;XM_027960943.1;XM_027960945.1;XM_027960946.1;XM_027960947.1
NC_040274.1	64825093	64825507	415	*	74.40883421000002	64825297	64825297	1	NC_040274.1:64825093-64825507	0.972902238471508	17	45	proximal	XM_004020571.4
NC_040274.1	66723640	66724210	571	*	2595.444181937001	66723969	66723969	1	NC_040274.1:66723640-66724210	0.9993837408643103	52	56	proximal	XM_027960874.1;XM_027960873.1;XM_027960868.1;XM_027960869.1;XM_027960870.1;XM_027960871.1;XM_027960872.1;XM_004020682.3;XM_012103816.2;XM_027961064.1;XM_012103814.3;XM_027961063.1
NC_040274.1	67167313	67167752	440	*	8.457667648000003	67167532	67167532	1	NC_040274.1:67167313-67167752	0.9683130761971928	1	22	intron	XR_003586685.1;XR_003586686.1
NC_040274.1	67168431	67168876	446	*	368.9004103669998	67168658	67168658	1	NC_040274.1:67168431-67168876	0.9963747248875832	43	55	proximal	XM_027960855.1;XR_003586685.1;XR_003586686.1
NC_040274.1	67757478	67757969	492	*	10.785219896000001	67757755	67757755	1	NC_040274.1:67757478-67757969	0.9768541538521671	5	23	proximal	XM_027961076.1;XR_003586743.1;XR_003586744.1
NC_040274.1	67908752	67909219	468	*	17.92216450000001	67908981	67908981	1	NC_040274.1:67908752-67909219	0.9813088602103497	10	26	intergenic	NA
NC_040275.1	95454	96012	559	*	1820.8057293259988	95800	95800	1	NC_040275.1:95454-96012	0.9850037865570787	54	56	proximal	XM_004020691.4;XM_004020690.3
NC_040275.1	201499	201984	486	*	76.516928641	201715	201715	1	NC_040275.1:201499-201984	0.9941280357200714	18	43	intron	LOC106991903
NC_040275.1	241806	242248	443	*	554.1672798679997	242031	242031	1	NC_040275.1:241806-242248	0.9536719541589967	41	53	promoter	XM_027961976.1;XM_027961971.1;XM_027961975.1;XM_027961968.1
NC_040275.1	436586	437015	430	*	91.27228219199999	436799	436799	1	NC_040275.1:436586-437015	0.980625066880553	19	37	proximal	XM_027961377.1
NC_040275.1	487020	487439	420	*	78.228582912	487229	487229	1	NC_040275.1:487020-487439	0.9938490518824157	24	43	intron	XM_027961364.1;XM_027961363.1
NC_040275.1	514770	515256	487	*	53.05457254800002	515044	515044	1	NC_040275.1:514770-515256	0.9900120262870213	14	41	promoter	XR_003586823.1;XM_015103984.2;XM_027961367.1;rna-TRNAG-CCC-127
NC_040275.1	553015	553532	518	*	3428.3649442200012	553270	553270	1	NC_040275.1:553015-553532	0.9846751504697235	52	54	promoter	XM_012103927.3;XM_027961360.1;XM_027961366.1
NC_040275.1	637350	637901	552	*	230.8398228380001	637687	637687	1	NC_040275.1:637350-637901	0.9976082549487337	31	45	promoter	XM_027961322.1;XM_027961324.1;XM_027961358.1;XM_015103999.2
NC_040275.1	651986	652435	450	*	98.42538266099996	652206	652206	1	NC_040275.1:651986-652435	0.9566971727922972	17	42	intergenic	NA
NC_040275.1	690129	690566	438	*	8.404215460999998	690355	690355	1	NC_040275.1:690129-690566	0.9705328736170351	3	19	exon	XR_003586824.1
NC_040275.1	945401	945914	514	*	31.81895421	945707	945707	1	NC_040275.1:945401-945914	0.9637667926260494	5	30	intron	XM_027961313.1
NC_040275.1	1000639	1001481	843	*	39.26162859099998	1000928	1000928	1	NC_040275.1:1000639-1001481	0.9828228153942091	10	31	proximal	XM_015104002.2;XM_015104004.2;XM_015104003.2
NC_040275.1	1034503	1034946	444	*	698.8612784999995	1034725	1034725	1	NC_040275.1:1034503-1034946	0.962168367608949	35	51	promoter	XM_015104005.2;XM_027961357.1;XM_027961356.1
NC_040275.1	1044820	1045293	474	*	12.233114309999998	1045041	1045041	1	NC_040275.1:1044820-1045293	0.9948406184317613	3	23	intron	XM_015104005.2;XM_027961326.1
NC_040275.1	1199324	1199757	434	*	268.35953780500006	1199534	1199534	1	NC_040275.1:1199324-1199757	0.9985237957161739	41	51	proximal	XM_015104011.2
NC_040275.1	1307287	1307755	469	*	528.8053747299996	1307523	1307523	1	NC_040275.1:1307287-1307755	0.9986391910073179	39	52	promoter	XM_027961939.1;XM_027961829.1
NC_040275.1	1316466	1316874	409	*	140.911697553	1316670	1316670	1	NC_040275.1:1316466-1316874	0.9800953604244033	40	50	proximal	XM_015104014.2;XM_027961738.1;XM_015104013.2;XM_015104015.2;XM_027962033.1;XM_027962031.1;XM_027962032.1;XM_015103856.2
NC_040275.1	1479263	1479674	412	*	1143.929261555	1479470	1479470	1	NC_040275.1:1479263-1479674	0.9765179189030215	48	54	promoter	XR_001024161.3;XR_003586902.1;XR_003586952.1;XM_027961940.1;XM_027961788.1;XM_012103960.3
NC_040275.1	1504254	1505136	883	*	68.98258833500003	1504472	1504472	1	NC_040275.1:1504254-1505136	0.9952709797337567	1	37	intron	XM_015104019.2
NC_040275.1	1550915	1551470	556	*	1733.1946168889988	1551161	1551161	1	NC_040275.1:1550915-1551470	0.9975014193553736	48	53	promoter	XM_027961487.1;XM_027961488.1;XM_027961490.1;XM_027961491.1;XM_027961493.1;XM_027961489.1;XM_027961492.1
NC_040275.1	1646664	1647073	410	*	234.288071638	1646871	1646871	1	NC_040275.1:1646664-1647073	0.9958546883049042	36	52	proximal	XM_027961990.1;XM_027961993.1;XR_003586866.1;XR_003586943.1
NC_040275.1	1666156	1666604	449	*	81.82146201900001	1666385	1666385	1	NC_040275.1:1666156-1666604	0.9985330103933587	20	37	intron	XM_027961994.1
NC_040275.1	1689757	1690161	405	*	17.080583903999997	1689959	1689959	1	NC_040275.1:1689757-1690161	0.9537117787597948	8	28	proximal	XM_027961182.1
NC_040275.1	1699266	1699716	451	*	20.913132442	1699494	1699494	1	NC_040275.1:1699266-1699716	0.9784990653242771	6	23	proximal	XM_027961183.1
NC_040275.1	1704805	1705217	413	*	8.307044343000003	1705014	1705014	1	NC_040275.1:1704805-1705217	0.9619439295044687	6	19	proximal	XM_027962025.1;XM_027962026.1
NC_040275.1	1741939	1742340	402	*	51.276742926	1742140	1742140	1	NC_040275.1:1741939-1742340	0.9500807103569187	17	40	proximal	XM_004020718.4;XM_027961157.1;XM_027961155.1
NC_040275.1	1959030	1959475	446	*	40.70155287000001	1959255	1959255	1	NC_040275.1:1959030-1959475	0.9933905350117116	19	36	proximal	NM_001009195.1
NC_040275.1	2089619	2090440	822	*	8.236887515000001	2090222	2090222	1	NC_040275.1:2089619-2090440	0.9820575276460237	2	20	intergenic	NA
NC_040275.1	2331138	2331680	543	*	26.45486503999999	2331455	2331455	1	NC_040275.1:2331138-2331680	0.9818696965788123	7	23	proximal	XM_027961286.1;XM_027961285.1
NC_040275.1	2604128	2604546	419	*	25.121020783999995	2604338	2604338	1	NC_040275.1:2604128-2604546	0.9699928550475427	12	30	proximal	XM_027961864.1;XM_027961862.1;XM_027961863.1
NC_040275.1	2778910	2779357	448	*	246.51845580900002	2779133	2779133	1	NC_040275.1:2778910-2779357	0.9862256232587665	38	49	promoter	XM_027961852.1;XM_027961855.1;XM_027961850.1;XM_027961853.1;XM_027961854.1;XM_027961851.1
NC_040275.1	3466896	3467340	445	*	11.212251782999997	3467113	3467113	1	NC_040275.1:3466896-3467340	0.9757297277978927	1	23	intron	XM_004021152.4;XM_027961898.1
NC_040275.1	3670615	3671118	504	*	189.93424514700018	3670841	3670841	1	NC_040275.1:3670615-3671118	0.992181731187358	35	45	promoter	XM_004020746.4;XM_012104047.3;XM_027962066.1
NC_040275.1	3854961	3855389	429	*	257.869412922	3855176	3855176	1	NC_040275.1:3854961-3855389	0.9967891247685932	30	49	proximal	XM_027961162.1;XM_027961163.1;XM_027961164.1
NC_040275.1	3872672	3873175	504	*	530.5527349779996	3872916	3872916	1	NC_040275.1:3872672-3873175	0.9985715425944817	38	52	promoter	XM_015104067.2;XM_027961566.1;XM_012104062.3;XM_027961565.1;XM_027961160.1;XM_027961159.1
NC_040275.1	7892835	7893262	428	*	920.4299434379999	7893045	7893045	1	NC_040275.1:7892835-7893262	0.9645705431094069	48	54	promoter	XM_027961847.1;XM_004020760.4;XM_012104084.3;XM_027961848.1;XM_027961455.1
NC_040275.1	8118723	8119137	415	*	13.55483165	8118933	8118933	1	NC_040275.1:8118723-8119137	0.963633186110444	11	26	proximal	XM_015104074.2
NC_040275.1	9550179	9550606	428	*	6.998835606999998	9550393	9550393	1	NC_040275.1:9550179-9550606	0.9674675682055683	1	20	intron	XM_027961762.1
NC_040275.1	9810497	9810952	456	*	43.47547662600001	9810731	9810731	1	NC_040275.1:9810497-9810952	0.9843939802828607	5	35	intron	XM_015104076.2;XR_003586829.1;XR_003586830.1
NC_040275.1	9872282	9872691	410	*	9.566338420000003	9872488	9872488	1	NC_040275.1:9872282-9872691	0.9602470619021207	7	23	proximal	XM_027961495.1
NC_040275.1	10166676	10167190	515	*	385.32066029499975	10166957	10166957	1	NC_040275.1:10166676-10167190	0.9682544946622365	42	53	proximal	XM_004023427.3
NC_040275.1	10686325	10686795	471	*	113.87059266700003	10686560	10686560	1	NC_040275.1:10686325-10686795	0.9881979492069837	18	43	proximal	XM_027961674.1
NC_040275.1	10800911	10801323	413	*	996.6860705480005	10801118	10801118	1	NC_040275.1:10800911-10801323	0.9506062120862141	47	55	promoter	XR_003586878.1;XM_004020776.4
NC_040275.1	10843761	10844337	577	*	33.774874421999996	10844067	10844067	1	NC_040275.1:10843761-10844337	0.9998672299182023	7	19	proximal	XM_012104124.3;XM_004020777.4;XM_015104083.2
NC_040275.1	13054641	13055182	542	*	801.3119740960004	13054865	13054865	1	NC_040275.1:13054641-13055182	0.99461608192921	49	56	proximal	XM_027961116.1
NC_040275.1	13788463	13788941	479	*	33.51990963200001	13788700	13788700	1	NC_040275.1:13788463-13788941	0.9657777610265879	10	43	proximal	XM_015104090.2;XM_027961596.1;XM_027961597.1;XM_012104132.3
NC_040275.1	13899294	13899738	445	*	21.605120721	13899509	13899509	1	NC_040275.1:13899294-13899738	0.9750519974928181	7	30	promoter	XM_027961963.1
NC_040275.1	14309399	14309897	499	*	12.954153565000002	14309627	14309627	1	NC_040275.1:14309399-14309897	0.95741188166259406	5	23	proximal	XM_015104093.2;XM_015104092.2
NC_040275.1	14453922	14454423	502	*	19.166648997	14454154	14454154	1	NC_040275.1:14453922-14454423	0.9918893115184604	10	21	intron	XM_027961421.1;XM_027961419.1;XM_027961420.1;XM_027961422.1
NC_040275.1	17005349	17005890	542	*	29.483273877000006	17005627	17005627	1	NC_040275.1:17005349-17005890	0.983775271619964	5	21	intron	XM_015104101.2
NC_040275.1	20251193	20251624	432	*	213.84810842099998	20251408	20251408	1	NC_040275.1:20251193-20251624	0.9920075590161288	35	52	proximal	XM_004020830.3
NC_040275.1	20554625	20555113	489	*	16.107116994999995	20554851	20554851	1	NC_040275.1:20554625-20555113	0.9804409314985835	8	27	threeUTR	XM_015103890.2
NC_040275.1	20720028	20720451	424	*	98.23770124199999	20720239	20720239	1	NC_040275.1:20720028-20720451	0.9870003120081761	20	40	proximal	XM_027961452.1
NC_040275.1	20786093	20786517	425	*	960.5981122690001	20786303	20786303	1	NC_040275.1:20786093-20786517	0.9631576431971661	48	55	promoter	XM_015104122.2;XM_015104124.2;XM_027961879.1;XR_003586906.1
NC_040275.1	21906965	21907507	543	*	953.9721823980002	21907294	21907294	1	NC_040275.1:21906965-21907507	0.9898736417828413	47	52	promoter	XM_027961845.1;XM_004021200.4
NC_040275.1	25628918	25629484	567	*	1779.6740861910002	25629253	25629253	1	NC_040275.1:25628918-25629484	0.999278638124562	51	56	promoter	XM_027961803.1;XM_027961795.1
NC_040275.1	26714872	26715365	494	*	16.690270108	26715144	26715144	1	NC_040275.1:26714872-26715365	0.9833814561956907	6	27	intron	XM_015104158.2
NC_040275.1	26970747	26971191	445	*	23.180615321	26970968	26970968	1	NC_040275.1:26970747-26971191	0.9713215390003556	5	24	CDS	XM_027961913.1;XM_027961914.1;XM_027961916.1;XM_027961915.1;XM_015104163.2;XM_027961917.1
NC_040275.1	26989996	26990537	542	*	111.579855706	26990229	26990229	1	NC_040275.1:26989996-26990537	0.9805672781000796	15	45	promoter	XM_004020897.4
NC_040275.1	27131601	27132082	482	*	91.04668086500004	27131850	27131850	1	NC_040275.1:27131601-27132082	0.9588674472878516	19	36	proximal	LOC114110616
NC_040275.1	27182892	27183328	437	*	42.008925325	27183106	27183106	1	NC_040275.1:27182892-27183328	0.9667234449244605	12	31	proximal	XM_027961528.1
NC_040275.1	27434785	27435262	478	*	16.796789207	27435009	27435009	1	NC_040275.1:27434785-27435262	0.9754741907338021	14	30	proximal	XM_012104392.3
NC_040275.1	27657838	27658280	443	*	5.546160535	27658072	27658072	1	NC_040275.1:27657838-27658280	0.9832972541454004	5	20	intergenic	NA
NC_040275.1	27678693	27679140	448	*	14.823276190000001	27678901	27678901	1	NC_040275.1:27678693-27679140	0.9794881369096041	5	25	intergenic	NA
NC_040275.1	27830031	27830508	478	*	64.68969807700002	27830253	27830253	1	NC_040275.1:27830031-27830508	0.9939861855002161	21	48	proximal	XM_027961602.1;XM_027961603.1
NC_040275.1	27933204	27933632	429	*	27.939504541999995	27933421	27933421	1	NC_040275.1:27933204-27933632	0.9864628744229791	15	34	intron	XM_027961302.1;XM_012104399.2
NC_040275.1	27951425	27951896	472	*	316.5500412239999	27951669	27951669	1	NC_040275.1:27951425-27951896	0.9608020819388227	36	49	promoter	XM_027961871.1;XM_027961870.1;XM_004020918.4
NC_040275.1	28258881	28259782	902	*	8.945139636999999	28259099	28259099	1	NC_040275.1:28258881-28259782	0.9766608830206276	1	20	intergenic	NA
NC_040275.1	28265053	28265560	508	*	568.5290381829998	28265309	28265309	1	NC_040275.1:28265053-28265560	0.9911656986483192	46	54	fiveUTR	XM_015104180.2
NC_040275.1	28665298	28665718	421	*	1505.8234857289995	28665502	28665502	1	NC_040275.1:28665298-28665718	0.9507132236341354	44	55	promoter	XM_027961935.1;XM_027961933.1
NC_040275.1	28764165	28764600	436	*	19.254500053999998	28764392	28764392	1	NC_040275.1:28764165-28764600	0.9683827970872299	2	19	intron	XM_012104421.2;XM_015104192.2
NC_040275.1	30984281	30984724	444	*	15.135376692999996	30984502	30984502	1	NC_040275.1:30984281-30984724	0.9716485473957077	3	21	intron	XM_027961997.1
NC_040275.1	33614614	33615096	483	*	11.483940668999999	33614862	33614862	1	NC_040275.1:33614614-33615096	0.9837010065343131	5	20	intergenic	NA
NC_040275.1	34245035	34245471	437	*	204.781317732	34245246	34245246	1	NC_040275.1:34245035-34245471	0.9880957793115874	30	44	proximal	XM_004021252.4;XM_027961310.1;XM_027961309.1
NC_040275.1	34288169	34288677	509	*	528.0269517309996	34288386	34288386	1	NC_040275.1:34288169-34288677	0.9572880064076128	47	54	promoter	XM_012108412.2;XM_027961460.1
NC_040275.1	34387012	34387454	443	*	180.78911030300003	34387226	34387226	1	NC_040275.1:34387012-34387454	0.9824773933426763	32	52	promoter	XM_015103910.2;XR_001436674.2
NC_040275.1	34714219	34714663	445	*	30.366937769000007	34714447	34714447	1	NC_040275.1:34714219-34714663	0.9999988261448671	12	29	proximal	XM_004020975.4
NC_040275.1	35084229	35084755	527	*	18.18668694599999	35084441	35084441	1	NC_040275.1:35084229-35084755	0.9574676147083121	5	28	intron	XM_027961806.1
NC_040275.1	35101002	35101564	563	*	59.092509174999996	35101218	35101218	1	NC_040275.1:35101002-35101564	0.9950505920728867	15	38	intergenic	NA
NC_040275.1	35271985	35272473	489	*	830.4759294739998	35272243	35272243	1	NC_040275.1:35271985-35272473	0.9956703584855959	51	55	promoter	XM_027961218.1;XM_015104222.2;XM_015104221.2;XM_027961209.1;XM_027961210.1
NC_040275.1	35293984	35294400	417	*	13.073949870999996	35294193	35294193	1	NC_040275.1:35293984-35294400	0.9531659771657477	1	20	fiveUTR	XM_012104497.3;XM_012104494.3;XM_027961221.1
NC_040275.1	35448988	35449425	438	*	26.427768964999995	35449204	35449204	1	NC_040275.1:35448988-35449425	0.9712628824241797	7	34	CDS	XM_004020987.4;XM_012104509.3;XM_012104506.2;XM_027961700.1;XM_012104502.3
NC_040275.1	36097054	36097560	507	*	205.281290103	36097286	36097286	1	NC_040275.1:36097054-36097560	0.9923226074681286	39	49	promoter	XM_004020992.4;XM_004020991.4;XR_001436676.2
NC_040275.1	36474071	36474479	409	*	16.376846138999994	36474276	36474276	1	NC_040275.1:36474071-36474479	0.9512401250737441	12	29	intergenic	NA
NC_040275.1	36604093	36604599	507	*	115.075201008	36604363	36604363	1	NC_040275.1:36604093-36604599	0.9893477591266221	15	33	promoter	XM_027961523.1;XM_027961526.1;XM_027961522.1;XM_027961524.1;XM_027961525.1;XR_003586873.1
NC_040275.1	36642140	36642556	417	*	32.45812284000001	36642349	36642349	1	NC_040275.1:36642140-36642556	0.9590350491001685	17	38	proximal	XM_027961574.1;XM_027961575.1
NC_040275.1	36784222	36784660	439	*	106.79333265199995	36784442	36784442	1	NC_040275.1:36784222-36784660	0.9880514474446422	28	46	proximal	XM_012104552.3;XM_015104236.2;XM_004021019.3
NC_040275.1	36785065	36785926	862	*	209.252389667	36785312	36785312	1	NC_040275.1:36785065-36785926	0.9713332007509945	33	49	promoter	XM_012104552.3;XM_015104236.2;XM_004021019.3
NC_040275.1	36901595	36902020	426	*	15.797027994999999	36901809	36901809	1	NC_040275.1:36901595-36902020	0.9839117149415038	6	19	proximal	XM_027961984.1;XM_004021021.4;XM_012104553.3
NC_040275.1	36908503	36909023	521	*	29.23050038300001	36908801	36908801	1	NC_040275.1:36908503-36909023	0.9958340532545891	6	34	proximal	XM_004021022.4
NC_040275.1	37014165	37014631	467	*	3452.019457933001	37014377	37014377	1	NC_040275.1:37014165-37014631	0.9996987872515067	56	56	promoter	XM_027961724.1;XM_027961722.1;XM_027961723.1;XM_004021025.4
NC_040275.1	37025509	37025944	436	*	1152.7205322829998	37025720	37025720	1	NC_040275.1:37025509-37025944	0.9874327939117624	51	56	promoter	XM_027961719.1;XM_027961721.1;XM_027961720.1;XM_004021026.4
NC_040275.1	37122265	37122757	493	*	21.872600274	37122507	37122507	1	NC_040275.1:37122265-37122757	0.9937679273769847	19	32	intergenic	NA
NC_040275.1	37559469	37559889	421	*	16.915352503000005	37559676	37559676	1	NC_040275.1:37559469-37559889	0.9710158110772036	2	28	proximal	XM_004021043.4;XM_012104587.3;XM_015104250.2;XM_012104594.3;XM_027961404.1
NC_040275.1	37619989	37620419	431	*	21.488707834	37620198	37620198	1	NC_040275.1:37619989-37620419	0.964423987847328	12	22	promoter	XM_027961401.1;XM_027961402.1
NC_040275.1	37672305	37672740	436	*	6905.238169163	37672527	37672527	1	NC_040275.1:37672305-37672740	0.9831634701402345	56	56	promoter	XM_015104256.2;XM_027961177.1;XM_027961175.1;XM_027961179.1;XM_027961176.1;XM_027961178.1;XM_027961180.1
NC_040275.1	38762900	38763459	560	*	1686.8854053730004	38763123	38763123	1	NC_040275.1:38762900-38763459	0.9953926127601365	56	56	promoter	XM_027961104.1;NM_001162567.1;XM_004021054.3;XM_012104638.3;XM_027961731.1
NC_040275.1	38805597	38806091	495	*	7.193140745	38805830	38805830	1	NC_040275.1:38805597-38806091	0.9954158809592739	4	19	intergenic	NA
NC_040275.1	38819830	38820282	453	*	239.46100893999994	38820052	38820052	1	NC_040275.1:38819830-38820282	0.9702122151187451	27	42	proximal	XR_003586839.1
NC_040275.1	39281005	39281421	417	*	171.54892212400006	39281216	39281216	1	NC_040275.1:39281005-39281421	0.9522023544294768	24	47	proximal	XM_027961438.1
NC_040275.1	39545783	39546225	443	*	94.682290987	39546005	39546005	1	NC_040275.1:39545783-39546225	0.9630764051039471	23	41	intron	XM_004021061.4;XM_004021062.4
NC_040275.1	39561721	39563074	1354	*	14.747969112000005	39562808	39562808	1	NC_040275.1:39561721-39563074	0.9992510054118355	2	26	intergenic	NA
NC_040275.1	39700235	39700757	523	*	90.51267505800001	39700474	39700474	1	NC_040275.1:39700235-39700757	0.9740270702911917	28	40	promoter	XR_003586877.1
NC_040275.1	39701221	39701653	433	*	47.82145387799998	39701424	39701424	1	NC_040275.1:39701221-39701653	0.9565298469986472	13	40	proximal	XR_003586877.1
NC_040275.1	39704227	39704638	412	*	356.61041961800004	39704432	39704432	1	NC_040275.1:39704227-39704638	0.9827565295055725	40	54	intergenic	NA
NC_040275.1	41437486	41437910	425	*	16.973081034	41437701	41437701	1	NC_040275.1:41437486-41437910	0.9611019829659004	2	32	intergenic	NA
NC_040275.1	42278115	42278542	428	*	95.49209431699998	42278328	42278328	1	NC_040275.1:42278115-42278542	0.9938249901930059	16	44	proximal	XM_027961241.1;XM_027961240.1;XM_012104899.3
NC_040275.1	42533557	42534066	510	*	23.655637909	42533825	42533825	1	NC_040275.1:42533557-42534066	0.9784806494763665	9	25	proximal	XM_027961272.1;XM_027961273.1;XM_027961263.1
NC_040275.1	42608864	42609285	422	*	21.714714376000003	42609075	42609075	1	NC_040275.1:42608864-42609285	0.9598220177444994	15	24	intron	XM_027961258.1;XM_027961259.1;XM_027961257.1
NC_040275.1	42615171	42615658	488	*	74.39266717400002	42615383	42615383	1	NC_040275.1:42615171-42615658	0.9822483146656069	23	38	intron	XM_027961267.1;XM_027961268.1;XM_027961269.1;XM_027961265.1;XM_027961270.1;XM_027961266.1;XM_027961264.1
NC_040275.1	42668828	42669260	433	*	148.66450024100007	42669048	42669048	1	NC_040275.1:42668828-42669260	0.98441157879002406	22	43	proximal	XM_027961237.1;XM_027961236.1;XM_027961239.1
NC_040275.1	42680456	42680977	522	*	60.899372002000014	42680673	42680673	1	NC_040275.1:42680456-42680977	0.9976561691374521	15	44	intergenic	NA
NC_040275.1	42708462	42708951	490	*	1407.649062219001	42708686	42708686	1	NC_040275.1:42708462-42708951	0.9773686052011558	48	54	promoter	XM_027961255.1;XM_027961256.1;XM_027961242.1
NC_040275.1	42994433	42994895	463	*	36.69614215	42994659	42994659	1	NC_040275.1:42994433-42994895	0.9807228132968484	17	38	intergenic	NA
NC_040276.1	1056432	1056882	451	*	363.44043880099997	1056660	1056660	1	NC_040276.1:1056432-1056882	0.9883792636057975	27	46	proximal	XM_012104929.3
NC_040276.1	1123024	1123567	544	*	489.42187049800003	1123303	1123303	1	NC_040276.1:1123024-1123567	0.9967360136079224	46	50	promoter	XM_027962223.1;XM_027962471.1
NC_040276.1	2166483	2167037	555	*	139.7367854350001	2166788	2166788	1	NC_040276.1:2166483-2167037	0.9853474772262756	16	35	proximal	XM_012104935.3
NC_040276.1	3272101	3272649	549	*	2437.052842924003	3272351	3272351	1	NC_040276.1:3272101-3272649	0.9978280964312491	54	56	promoter	XM_012104946.3;XM_004021349.4;XM_004021347.3;XM_004021348.4;XM_012104947.2;XM_012104948.3;XR_001024469.2;XM_012104950.2
NC_040276.1	3330772	3331188	417	*	14.170714665999999	3330983	3330983	1	NC_040276.1:3330772-3331188	0.9756940560303762	3	19	proximal	XM_004021350.2
NC_040276.1	3583227	3583678	452	*	646.860856178	3583455	3583455	1	NC_040276.1:3583227-3583678	0.99498301115407894	50	54	promoter	XM_004021351.4
NC_040276.1	3607362	3607818	457	*	462.68587742999995	3607597	3607597	1	NC_040276.1:3607362-3607818	0.9930275312056644	44	56	promoter	XM_004021352.4;LOC114110799
NC_040276.1	3664632	3665149	518	*	945.7972391769999	3664873	3664873	1	NC_040276.1:3664632-3665149	0.9885793852631268	49	56	promoter	XM_027962457.1;XM_012105596.3
NC_040276.1	3897538	3897968	431	*	38.693700687	3897753	3897753	1	NC_040276.1:3897538-3897968	0.9879336283229152	19	36	proximal	XM_004021354.4;XR_001024470.3
NC_040276.1	5868825	5869273	449	*	16.867610411000005	5869045	5869045	1	NC_040276.1:5868825-5869273	0.9792087504230365	6	24	proximal	XM_015104330.2
NC_040276.1	6983353	6984274	922	*	10.047209022	6984006	6984006	1	NC_040276.1:6983353-6984274	0.9999928689323565	1	20	intergenic	NA
NC_040276.1	7060648	7061131	484	*	43.844593498000016	7060880	7060880	1	NC_040276.1:7060648-7061131	0.9735617412700481	16	32	intergenic	NA
NC_040276.1	7406810	7407306	497	*	8.830588728000004	7407089	7407089	1	NC_040276.1:7406810-7407306	0.9653203031965838	1	19	intergenic	NA
NC_040276.1	7724514	7724929	416	*	1244.5135442819999	7724721	7724721	1	NC_040276.1:7724514-7724929	0.9992836821949254	53	55	proximal	XM_004021362.4;XM_027962311.1;XM_027962313.1;XM_027962314.1;XM_027962316.1;XM_027962317.1;XM_027962315.1;XM_027962319.1
NC_040276.1	7905871	7906301	431	*	17.236080269000006	7906089	7906089	1	NC_040276.1:7905871-7906301	0.9841658476229289	5	26	proximal	XM_027962268.1;XM_027962266.1
NC_040276.1	8538239	8538654	416	*	20.172310918999997	8538449	8538449	1	NC_040276.1:8538239-8538654	0.9845112316238583	3	25	intron	XM_027962245.1
NC_040276.1	8991752	8992163	412	*	92.31828077600002	8991960	8991960	1	NC_040276.1:8991752-8992163	0.983272256875201	3	20	intron	XM_004021370.4
NC_040276.1	11996594	11997006	413	*	9.645877265	11996803	11996803	1	NC_040276.1:11996594-11997006	0.9847177218300965	5	30	intron	XM_027962271.1
NC_040276.1	13352093	13352579	487	*	8.721835285999997	13352363	13352363	1	NC_040276.1:13352093-13352579	0.9805976872561013	2	19	threeUTR	XR_003587007.1;XR_003587008.1;XR_003587009.1;XR_003587010.1;XM_027962338.1;XM_027962337.1
NC_040276.1	13543808	13544245	438	*	24.09442225299999	13544036	13544036	1	NC_040276.1:13543808-13544245	0.9577501389615549	9	30	intergenic	NA
NC_040276.1	13555379	13555927	549	*	28.391171503999992	13555712	13555712	1	NC_040276.1:13555379-13555927	0.9754907180277281	11	27	intergenic	NA
NC_040276.1	13610478	13610931	454	*	128.80228837800001	13610697	13610697	1	NC_040276.1:13610478-13610931	0.9956514709563699	30	51	intergenic	NA
NC_040276.1	14544630	14545034	405	*	221.469113295	14544831	14544831	1	NC_040276.1:14544630-14545034	0.950133920630835	12	25	promoter	XM_004021385.4;XR_003586976.1
NC_040276.1	17614223	17614664	442	*	40.32953769700001	17614444	17614444	1	NC_040276.1:17614223-17614664	0.9560331366609263	14	35	intron	XM_004021392.4
NC_040276.1	17695227	17695756	530	*	21.274829206999996	17695453	17695453	1	NC_040276.1:17695227-17695756	0.9806163023740703	7	21	intron	XM_004021392.4
NC_040276.1	18714972	18715399	428	*	78.914898309	18715185	18715185	1	NC_040276.1:18714972-18715399	0.9791902510577328	23	44	proximal	XM_027962172.1
NC_040276.1	23590290	23590697	408	*	4.171067104	23590494	23590494	1	NC_040276.1:23590290-23590697	0.9838296150165166	1	23	proximal	LOC105604959;XM_004021400.4
NC_040276.1	25679468	25679887	420	*	1824.087514055	25679678	25679678	1	NC_040276.1:25679468-25679887	0.9836041235366368	30	55	proximal	XM_012105177.3;XM_027962193.1;XM_027962192.1;XM_004021416.4;XM_012105181.3;XM_012105183.3;XR_003586956.1;XM_012105179.3
NC_040276.1	25691228	25691755	528	*	6111.257373576001	25691484	25691484	1	NC_040276.1:25691228-25691755	0.9964611515649442	55	56	promoter	XM_027962190.1;XM_004021413.4;XM_027962191.1;XM_027962192.1;XM_004021416.4;XM_012105181.3;XM_012105183.3;XR_003586956.1;XM_012105179.3
NC_040276.1	26466718	26467136	419	*	51.308324819	26466926	26466926	1	NC_040276.1:26466718-26467136	0.9759054064387629	18	41	proximal	XM_004021423.4
NC_040276.1	26603347	26603789	443	*	23.284902239999994	26603562	26603562	1	NC_040276.1:26603347-26603789	0.9593218198487442	5	27	proximal	XM_015104404.2
NC_040276.1	29344538	29345006	469	*	14.579486909000002	29344751	29344751	1	NC_040276.1:29344538-29345006	0.9897753603137065	1	21	intron	LOC105604983;XM_012105247.3;XM_012105249.2;XM_012105248.2;XM_004021448.4;XM_012105251.3
NC_040276.1	29382356	29382772	417	*	8.74899647	29382564	29382564	1	NC_040276.1:29382356-29382772	0.9567701380190984	4	21	intergenic	NA
NC_040276.1	29383009	29383533	525	*	16.404580349	29383307	29383307	1	NC_040276.1:29383009-29383533	0.9970983589123532	5	22	intergenic	NA
NC_040276.1	29394181	29394584	404	*	48.996559993000005	29394383	29394383	1	NC_040276.1:29394181-29394584	0.9903291520480506	15	38	proximal	XM_004021453.3
NC_040276.1	29410927	29411356	430	*	10.380247295999999	29411134	29411134	1	NC_040276.1:29410927-29411356	0.9685481832697233	4	20	intergenic	NA
NC_040276.1	29704088	29704562	475	*	38.67955198099999	29704310	29704310	1	NC_040276.1:29704088-29704562	0.9678198935697375	10	39	intron	XM_015104425.2;XM_012105260.3;XM_015104423.2;XM_015104424.2
NC_040276.1	29800205	29800669	465	*	19.907126913	29800443	29800443	1	NC_040276.1:29800205-29800669	0.9651989297590895	10	34	intron	XR_003586966.1;XM_004021456.4
NC_040276.1	30289587	30290040	454	*	4296.209306803001	30289824	30289824	1	NC_040276.1:30289587-30290040	0.9626940506332312	55	56	promoter	XM_012105273.3;XM_012105275.3;XM_012105274.3;XM_012105276.3;XM_027962411.1;XM_027962412.1
NC_040276.1	31121066	31121604	539	*	2350.1583125700013	31121326	31121326	1	NC_040276.1:31121066-31121604	0.990119008522178	53	56	promoter	XM_012105377.2;XR_003586994.1;XR_003586995.1;XM_012105379.3;XM_004021484.4
NC_040276.1	31736975	31737456	482	*	23.861748843999994	31737198	31737198	1	NC_040276.1:31736975-31737456	0.9838112456649544	15	33	proximal	XM_015104456.2;XM_027962178.1;XM_027962179.1;XM_027962177.1
NC_040276.1	32095852	32096342	491	*	112.78123397200004	32096082	32096082	1	NC_040276.1:32095852-32096342	0.9927881458045243	19	37	proximal	XR_003587021.1;XM_027962394.1
NC_040276.1	32248551	32249060	510	*	44.552364838000024	32248804	32248804	1	NC_040276.1:32248551-32249060	0.990491154326173	17	35	promoter	XR_003586975.1
NC_040276.1	34369076	34369508	433	*	22.721622306	34369293	34369293	1	NC_040276.1:34369076-34369508	0.9664148491705948	3	22	intron	XM_027962114.1;XM_027962115.1;XM_027962118.1;XM_027962116.1;XM_027962117.1;NM_001303455.1;XM_027962119.1;XM_027962120.1
NC_040276.1	34384646	34385123	478	*	10.963059510000003	34384896	34384896	1	NC_040276.1:34384646-34385123	0.9603058102181541	1	19	intron	XM_027962114.1;XM_027962115.1;XM_027962118.1;XM_027962116.1;XM_027962117.1;NM_001303455.1;XM_027962119.1;XM_027962120.1
NC_040276.1	34482196	34482721	526	*	96.32470561899997	34482462	34482462	1	NC_040276.1:34482196-34482721	0.9940849074240209	19	40	proximal	XM_027962114.1;XM_027962115.1;XM_027962116.1;XM_027962117.1;XM_027962119.1;XM_027962120.1;LOC114110810
NC_040276.1	36260287	36260753	467	*	234.2787693020001	36260507	36260507	1	NC_040276.1:36260287-36260753	0.9948741350889132	37	51	proximal	XM_027962300.1;XM_015104301.2;XM_027962299.1;XM_027962298.1
NC_040276.1	36951959	36952400	442	*	601.641621525	36952185	36952185	1	NC_040276.1:36951959-36952400	0.9851290548940675	45	56	promoter	XM_004021526.4;XR_001436742.2;XR_001024647.3;XR_001024648.3;XR_003587028.1
NC_040276.1	43290221	43290640	420	*	20.171040555999994	43290430	43290430	1	NC_040276.1:43290221-43290640	0.9745918187011946	5	19	intron	XM_012104920.3
NC_040276.1	43501684	43502104	421	*	1772.680188411999	43501896	43501896	1	NC_040276.1:43501684-43502104	0.9516362069367702	47	55	promoter	XM_027962427.1;XM_027962428.1;NM_001278567.1
NC_040276.1	44047123	44047631	509	*	38.53599790400002	44047356	44047356	1	NC_040276.1:44047123-44047631	0.9978163584019994	19	30	proximal	XM_027962233.1;XM_027962282.1
NC_040276.1	45398822	45399304	483	*	3273.293248747001	45399042	45399042	1	NC_040276.1:45398822-45399304	0.9589161303237638	19	36	promoter	XM_027962385.1;XM_027962389.1;XM_027962386.1;XM_027962388.1;XM_027962383.1;XM_027962387.1;XM_027962390.1;XR_003587017.1
NC_040276.1	45893985	45894459	475	*	1114.8977766670005	45894227	45894227	1	NC_040276.1:45893985-45894459	0.9994652141248246	53	56	promoter	XM_004021564.4;XM_027962356.1;XM_027962355.1;XR_003587012.1
NC_040276.1	45987287	45987740	454	*	716.4666233680002	45987506	45987506	1	NC_040276.1:45987287-45987740	0.9792574888313498	46	54	promoter	XM_004021567.3;XM_027962407.1;XR_001024696.3;XR_003587026.1
NC_040276.1	46366734	46367140	407	*	8.170939650000001	46366937	46366937	1	NC_040276.1:46366734-46367140	0.9514459419620923	5	22	threeUTR	XM_004021571.3;XM_027962353.1;XM_027962354.1
NC_040276.1	46424854	46425346	493	*	5.744822943000001	46425058	46425058	1	NC_040276.1:46424854-46425346	0.963912178213719	2	21	intron	XM_027962272.1;XM_027962273.1
NC_040276.1	46810583	46811012	430	*	13.398758150000004	46810805	46810805	1	NC_040276.1:46810583-46811012	0.9708260713279833	5	23	threeUTR	XM_004021574.3;XM_004021573.3;XM_027962332.1
NC_040277.1	6277742	6278153	412	*	62.115553012999996	6277947	6277947	1	NC_040277.1:6277742-6278153	0.9875552874251765	14	29	proximal	XM_027962737.1;XM_027962738.1
NC_040277.1	6625049	6625449	401	*	20.61278572200001	6625249	6625249	1	NC_040277.1:6625049-6625449	0.9501603253311983	6	32	exon	XM_012105669.3;XM_015104545.2;XM_027962698.1;XM_027962697.1;XM_012105667.2;XM_012105670.3;XM_012105673.2;XM_027962696.1;XM_012105668.3;XM_012105672.3;XM_012105665.3;XM_012105671.3;XM_012105674.3;XM_027962699.1;XM_027962700.1;XM_027962701.1;XR_001024749.3;XR_003587194.1
NC_040277.1	7478954	7479456	503	*	214.26041624199993	7479190	7479190	1	NC_040277.1:7478954-7479456	0.9930230058443783	37	48	intron	XM_015104550.2
NC_040277.1	8386732	8387204	473	*	1803.2114846840002	8386959	8386959	1	NC_040277.1:8386732-8387204	0.9568932770137064	49	56	promoter	XM_012105701.3
NC_040277.1	11536592	11537008	417	*	24.695486463999995	11536795	11536795	1	NC_040277.1:11536592-11537008	0.9724565233147433	1	19	CDS	XM_027962514.1
NC_040277.1	14838608	14839070	463	*	33.87031245099999	14838830	14838830	1	NC_040277.1:14838608-14839070	0.9874740326674223	8	28	promoter	XM_027962647.1;XR_001436767.2
NC_040277.1	15118135	15118566	432	*	40.936813355999995	15118348	15118348	1	NC_040277.1:15118135-15118566	0.995992554114526	12	27	proximal	XM_004021687.4
NC_040277.1	15292436	15292999	564	*	720.9575240380001	15292674	15292674	1	NC_040277.1:15292436-15292999	0.9991533451217456	50	55	promoter	XM_004021689.4;XM_027962530.1;XM_015104558.2;XM_004021688.4
NC_040277.1	15854820	15855275	456	*	3055.2165537430014	15855065	15855065	1	NC_040277.1:15854820-15855275	0.9986117661234755	46	56	proximal	XM_012105645.3;XM_027962477.1
NC_040277.1	15976469	15977007	539	*	557.1019790880006	15976789	15976789	1	NC_040277.1:15976469-15977007	0.9982987350377999	43	54	promoter	XM_012105722.3;XM_004021691.4;XM_012105719.2;XM_015104559.2
NC_040277.1	16500867	16501273	407	*	8.797220131	16501070	16501070	1	NC_040277.1:16500867-16501273	0.9549532624454454	2	23	proximal	XM_027962727.1;XM_027962728.1;XM_027962729.1
NC_040277.1	16625117	16625593	477	*	88.841365501	16625358	16625358	1	NC_040277.1:16625117-16625593	0.9928760788715831	19	42	proximal	XM_012105729.3;XM_027962500.1
NC_040277.1	16939714	16940211	498	*	28.594467005000006	16939943	16939943	1	NC_040277.1:16939714-16940211	0.9670572019007813	7	27	proximal	XM_027962695.1;XM_027962693.1;XM_027962694.1;XM_027962692.1;XM_027962691.1;XM_027962689.1;XM_027962688.1
NC_040277.1	17146137	17146544	408	*	7.279007399000001	17146337	17146337	1	NC_040277.1:17146137-17146544	0.954810968389097	3	19	intron	XM_012105647.3;NM_001135928.1
NC_040277.1	17217398	17217832	435	*	128.56329159599997	17217611	17217611	1	NC_040277.1:17217398-17217832	0.9579849870604344	16	30	promoter	XM_012105786.3;XM_027962659.1;XR_003587172.1;XR_003587174.1
NC_040277.1	17392692	17393094	403	*	20.99615199600001	17392892	17392892	1	NC_040277.1:17392692-17393094	0.9512009457871567	4	22	threeUTR	XM_015104568.2
NC_040277.1	17514619	17515058	440	*	162.50974220500007	17514850	17514850	1	NC_040277.1:17514619-17515058	0.9795528260829647	16	49	proximal	XR_003587110.1;XM_015104568.2
NC_040277.1	21519534	21520017	484	*	6613.188285605	21519780	21519780	1	NC_040277.1:21519534-21520017	0.9943683431898125	55	56	promoter	XM_004021733.4;XM_004021731.4
NC_040277.1	24035209	24035614	406	*	6.087608277	24035412	24035412	1	NC_040277.1:24035209-24035614	0.9900632148582301	1	20	proximal	XM_004021739.4;XM_004021738.4
NC_040277.1	26536358	26536811	454	*	44.35324834699999	26536605	26536605	1	NC_040277.1:26536358-26536811	0.9532774006182321	6	28	intron	XM_027962513.1
NC_040277.1	27413466	27413979	514	*	94.474796141	27413745	27413745	1	NC_040277.1:27413466-27413979	0.9562874268660335	20	43	proximal	XR_003587128.1
NC_040277.1	27449063	27449620	558	*	170.27991647800008	27449391	27449391	1	NC_040277.1:27449063-27449620	0.9984355163442442	34	50	promoter	XM_004021747.4;XM_027962549.1;XR_001024822.3
NC_040277.1	28082327	28082772	446	*	68.36587459200003	28082552	28082552	1	NC_040277.1:28082327-28082772	0.9844651788208697	12	30	proximal	XM_004021751.3
NC_040277.1	28339558	28339965	408	*	11.189606198	28339761	28339761	1	NC_040277.1:28339558-28339965	0.9525668125028055	1	22	intergenic	NA
NC_040277.1	31647524	31647984	461	*	24.131327991999992	31647758	31647758	1	NC_040277.1:31647524-31647984	0.9662035213636233	11	33	proximal	XR_003587086.1;XM_027962479.1
NC_040277.1	36330973	36331466	494	*	945.2868836370001	36331205	36331205	1	NC_040277.1:36330973-36331466	0.9922755825230043	49	54	promoter	XM_015104605.2;XM_004021778.3;XR_003587178.1
NC_040277.1	36508379	36508902	524	*	27.251889412	36508662	36508662	1	NC_040277.1:36508379-36508902	0.9671015194884587	11	32	proximal	XM_027962638.1;XM_027962637.1;XM_012105948.3
NC_040277.1	37082258	37082729	472	*	2044.3770216210016	37082516	37082516	1	NC_040277.1:37082258-37082729	0.9969615934134145	53	56	promoter	XR_003587124.1;XM_004021791.4;XM_004021790.4
NC_040277.1	37874539	37875042	504	*	16.380415727999996	37874753	37874753	1	NC_040277.1:37874539-37875042	0.9935799733865125	1	23	intergenic	NA
NC_040277.1	39879669	39880127	459	*	12.319428071999997	39879904	39879904	1	NC_040277.1:39879669-39880127	0.9915610802360095	7	24	proximal	XM_004021798.4
NC_040277.1	40212757	40213193	437	*	26.665036166	40212974	40212974	1	NC_040277.1:40212757-40213193	0.9622593758272406	4	33	CDS	XM_027962617.1
NC_040277.1	40315286	40315723	438	*	53.48145447099998	40315487	40315487	1	NC_040277.1:40315286-40315723	0.9543097145226604	19	33	proximal	XM_027962617.1
NC_040277.1	40594691	40595099	409	*	308.0300967549999	40594896	40594896	1	NC_040277.1:40594691-40595099	0.9542082096895137	40	53	proximal	XM_015104638.2;XM_015104637.2;XM_027962624.1
NC_040277.1	42814348	42814830	483	*	15.623992292000004	42814613	42814613	1	NC_040277.1:42814348-42814830	0.976162303495753	7	20	intron	XM_015104649.2
NC_040277.1	42897374	42897782	409	*	226.393177574	42897579	42897579	1	NC_040277.1:42897374-42897782	0.95863693257745	39	52	intergenic	NA
NC_040277.1	43445427	43445912	486	*	320.87264082499973	43445674	43445674	1	NC_040277.1:43445427-43445912	0.9651481145724126	37	50	promoter	XM_004021816.3
NC_040277.1	45781629	45782073	445	*	7.584823344	45781852	45781852	1	NC_040277.1:45781629-45782073	0.9712498867597141	3	19	intergenic	NA
NC_040253.1	519446	519937	492	*	11.893299434000001	519718	519718	1	NC_040253.1:519446-519937	0.9757768888688333	6	23	intron	XM_027964021.1;XM_027964022.1
NC_040253.1	1528732	1529255	524	*	35.569407700000006	1528994	1528994	1	NC_040253.1:1528732-1529255	0.9890328654610453	13	30	intergenic	NA
NC_040253.1	1936940	1937460	521	*	4.337032006	1937236	1937236	1	NC_040253.1:1936940-1937460	0.9824028067931547	2	19	intergenic	NA
NC_040253.1	1982527	1982951	425	*	130.345692442	1982737	1982737	1	NC_040253.1:1982527-1982951	0.9979996718960407	29	55	proximal	XM_027963881.1;NM_001285962.1
NC_040253.1	2259419	2259887	469	*	15.035800906000002	2259635	2259635	1	NC_040253.1:2259419-2259887	0.9728549518257829	2	22	intron	XM_027963873.1;XM_027963877.1;XM_027963874.1;XM_027963875.1;XM_027963876.1;NM_001246006.1
NC_040253.1	2949020	2949443	424	*	8.996330317999996	2949231	2949231	1	NC_040253.1:2949020-2949443	0.9585861069800541	4	20	CDS	XM_027964060.1
NC_040253.1	9723060	9723874	815	*	17.671951592000006	9723668	9723668	1	NC_040253.1:9723060-9723874	0.9749002239502569	6	22	CDS	XM_012112383.3
NC_040253.1	10639426	10639850	425	*	19.480450588999997	10639638	10639638	1	NC_040253.1:10639426-10639850	0.9607491796876548	6	27	proximal	XM_004003991.3;XM_027964097.1;XM_012112721.2;XM_027964098.1;XM_012112731.2;XM_027964099.1
NC_040253.1	10662139	10662571	433	*	41.61642776899999	10662351	10662351	1	NC_040253.1:10662139-10662571	0.9625935023226933	14	41	proximal	XM_004003994.4
NC_040253.1	10783823	10784307	485	*	3241.3522526870033	10784052	10784052	1	NC_040253.1:10783823-10784307	0.9988976992557854	56	56	promoter	XM_027964107.1;XM_004003997.4;XM_012112920.3;XM_012112929.3
NC_040253.1	10833836	10834323	488	*	11501.514547397004	10834094	10834094	1	NC_040253.1:10833836-10834323	0.9994930561256363	56	56	promoter	XM_012112989.3;XM_012112964.3;XM_012112980.3;XM_027964108.1;XM_004004001.4;XM_004004000.3
NC_040253.1	11556296	11556745	450	*	441.96030355100004	11556514	11556514	1	NC_040253.1:11556296-11556745	0.9835197348358702	42	54	promoter	XM_015092974.2;XR_001433968.2;XM_015092973.2;XR_003588005.1
NC_040253.1	12266599	12267076	478	*	29.777834155000015	12266828	12266828	1	NC_040253.1:12266599-12267076	0.976670680157257	7	25	proximal	XM_004004014.4;XM_012113517.3;LOC114113266
NC_040253.1	13592444	13592935	492	*	116.27016081199999	13592679	13592679	1	NC_040253.1:13592444-13592935	0.9895737823765134	19	35	promoter	XM_004004022.4
NC_040253.1	14791600	14792067	468	*	1283.7311937100003	14791842	14791842	1	NC_040253.1:14791600-14792067	0.9927708269463	51	56	proximal	XM_027964138.1;XM_004004026.4
NC_040253.1	16195148	16195549	402	*	116.259301294	16195348	16195348	1	NC_040253.1:16195148-16195549	0.9716118377310492	21	37	proximal	XM_027963871.1;XM_027963870.1;XM_027963872.1;NM_001164219.1
NC_040253.1	16752402	16752910	509	*	20.200712751	16752629	16752629	1	NC_040253.1:16752402-16752910	0.9612257766489158	1	25	intron	XM_027964142.1;XM_027964141.1;XM_027964144.1;XM_027964143.1
NC_040253.1	19116398	19116856	459	*	22.949814442	19116626	19116626	1	NC_040253.1:19116398-19116856	0.9602885804384478	1	19	intergenic	NA
NC_040253.1	22807737	22808251	515	*	1800.1201753710013	22807947	22807947	1	NC_040253.1:22807737-22808251	0.9982120115689774	54	56	promoter	XM_004004047.3;XM_015093009.2;XM_015093010.2;XM_004004046.4;XM_004004045.4
NC_040253.1	25425798	25426241	444	*	121.767197474	25426031	25426031	1	NC_040253.1:25425798-25426241	0.9762046724819156	29	51	proximal	XM_027964180.1
NC_040253.1	27815979	27816382	404	*	16.328188549	27816180	27816180	1	NC_040253.1:27815979-27816382	0.9519268697431704	2	19	intron	XM_027964187.1;XM_027964186.1
NC_040253.1	30072080	30072552	473	*	197.8728412839999	30072306	30072306	1	NC_040253.1:30072080-30072552	0.9562218670783926	12	33	promoter	XM_027964203.1;XM_004004071.4
NC_040253.1	30121305	30121770	466	*	13.968992642000002	30121559	30121559	1	NC_040253.1:30121305-30121770	0.9621803621524423	1	22	intron	XM_027964204.1;XM_027964205.1;XM_027964206.1;XM_027964208.1;XM_027964207.1
NC_040253.1	30188194	30188617	424	*	177.04007606500002	30188402	30188402	1	NC_040253.1:30188194-30188617	0.9930953858034315	27	43	proximal	XM_015093028.2;XM_027964209.1
NC_040253.1	30549936	30550346	411	*	417.2871291899999	30550139	30550139	1	NC_040253.1:30549936-30550346	0.9666025934882989	38	56	promoter	XM_004004079.4;XM_012116041.3;XM_012116025.3;XM_004004078.4
NC_040253.1	31103686	31104157	472	*	680.0859728649996	31103915	31103915	1	NC_040253.1:31103686-31104157	0.9799119411898427	46	55	promoter	XM_027964215.1;XM_027964216.1;XR_003588009.1
NC_040253.1	32425858	32426301	444	*	17.983319294999998	32426099	32426099	1	NC_040253.1:32425858-32426301	0.9854188951857243	2	19	intron	XM_012116602.3;XM_027964232.1;XM_027964234.1;XM_027964233.1
NC_040253.1	38874519	38875032	514	*	157.17394618699996	38874727	38874727	1	NC_040253.1:38874519-38875032	0.9754670294462573	32	52	proximal	XM_027964276.1;XM_027964275.1;XM_027964274.1
NC_040253.1	39081224	39081734	511	*	947.4787625079998	39081435	39081435	1	NC_040253.1:39081224-39081734	0.9983188147697968	29	52	promoter	XM_015093068.2;XM_015093069.2;XM_015093070.2;XM_015093071.2;XM_004004128.4;XM_012118031.3;XM_027964284.1;XM_027964285.1;XM_027964286.1
NC_040253.1	39183083	39183586	504	*	471.36320105	39183330	39183330	1	NC_040253.1:39183083-39183586	0.9999993608980329	44	54	promoter	XM_012118196.3;XM_012118205.3;XM_004004132.4
NC_040253.1	39408246	39408684	439	*	13.025075557	39408476	39408476	1	NC_040253.1:39408246-39408684	0.9675615008571306	6	22	intergenic	NA
NC_040253.1	44404488	44404923	436	*	19.71181474499999	44404704	44404704	1	NC_040253.1:44404488-44404923	0.9649294459666714	2	23	promoter	XM_027964323.1;XM_027964324.1;NM_001127287.1
NC_040253.1	45245094	45245545	452	*	10.588196455999999	45245327	45245327	1	NC_040253.1:45245094-45245545	0.9813923251261771	4	27	intergenic	NA
NC_040253.1	45741167	45741577	411	*	23.501276219	45741374	45741374	1	NC_040253.1:45741167-45741577	0.9505010428158848	10	31	promoter	XM_027964365.1;XM_027964366.1;XM_027964367.1;XM_027964361.1;XM_027964360.1;XM_027964364.1
NC_040253.1	50432974	50433538	565	*	4162.406626606001	50433199	50433199	1	NC_040253.1:50432974-50433538	0.9952552163298306	56	56	promoter	XM_004004221.4;XM_012120186.3;XM_004004220.4;XM_012120182.3;XM_012120193.3;XM_012120241.2
NC_040253.1	50690109	50690592	484	*	58.82786949700001	50690376	50690376	1	NC_040253.1:50690109-50690592	0.9777854986650655	24	42	proximal	XR_003588093.1;XR_003588094.1
NC_040253.1	51305358	51305796	439	*	2760.339719626002	51305577	51305577	1	NC_040253.1:51305358-51305796	0.9980191302132612	55	56	promoter	XM_004004225.3;XM_027964394.1
NC_040253.1	51710293	51710718	426	*	290.07890518600004	51710504	51710504	1	NC_040253.1:51710293-51710718	0.9600478777370602	33	51	promoter	XM_027964745.1;XR_003588096.1
NC_040253.1	52188773	52189314	542	*	990.908308365	52189017	52189017	1	NC_040253.1:52188773-52189314	0.9997656873510619	49	54	proximal	XM_004004228.4;XM_027964401.1
NC_040253.1	52388863	52389283	421	*	83.34265480399992	52389068	52389068	1	NC_040253.1:52388863-52389283	0.9555318256670756	20	35	intron	XM_015093130.2
NC_040253.1	52693790	52694231	442	*	1652.0493455470007	52694006	52694006	1	NC_040253.1:52693790-52694231	0.968605007153307	53	56	promoter	XM_012120651.3;XM_004004234.4;XM_004004233.4
NC_040253.1	52708436	52708877	442	*	8.315377629999999	52708655	52708655	1	NC_040253.1:52708436-52708877	0.9578630124670593	2	19	intron	XM_012120651.3;XM_004004234.4
NC_040253.1	53900826	53901360	535	*	106.55873911500001	53901107	53901107	1	NC_040253.1:53900826-53901360	0.9973197089602575	29	47	promoter	XM_015093138.2;XM_027964409.1
NC_040253.1	54338634	54339102	469	*	17.134132405999992	54338873	54338873	1	NC_040253.1:54338634-54339102	0.9909763597601371	2	22	proximal	XM_004004248.4;XM_012120976.3
NC_040253.1	55098757	55099313	557	*	14.184808773999997	55099034	55099034	1	NC_040253.1:55098757-55099313	0.9746806589415828	3	24	intergenic	NA
NC_040253.1	55451439	55451958	520	*	210.5083925640002	55451733	55451733	1	NC_040253.1:55451439-55451958	0.9678841985729912	36	52	promoter	XM_004004266.4;XM_004004265.4
NC_040253.1	55515659	55516070	412	*	774.7122750220003	55515864	55515864	1	NC_040253.1:55515659-55516070	0.9597001850870313	43	54	promoter	XM_027964433.1;XM_004004271.4;XM_027964436.1;XM_027964440.1;XM_012121397.3;XM_027964438.1;XM_027964439.1;XR_003588101.1;XM_027964435.1;XR_003588100.1;XM_027964437.1
NC_040253.1	55592530	55593025	496	*	11.84259548	55592750	55592750	1	NC_040253.1:55592530-55593025	0.9868331274555855	6	22	intron	XM_004004280.4;XM_027964441.1
NC_040253.1	55598401	55598858	458	*	1098.355537495001	55598630	55598630	1	NC_040253.1:55598401-55598858	0.9986692572312972	53	55	proximal	XM_004004281.3;XM_012121504.2
NC_040253.1	55606911	55607351	441	*	8.388881654999999	55607115	55607115	1	NC_040253.1:55606911-55607351	0.958310559630671	6	21	intergenic	NA
NC_040253.1	55672372	55672817	446	*	9.373158359000001	55672601	55672601	1	NC_040253.1:55672372-55672817	0.992294535263547	2	21	proximal	XM_027964449.1;XM_027964444.1;XM_027964446.1;XM_027964448.1;XM_027964447.1;XM_027964445.1
NC_040253.1	56182938	56183385	448	*	196.03991715399994	56183166	56183166	1	NC_040253.1:56182938-56183385	0.9997121079417416	25	49	promoter	XM_027964461.1;XM_027964464.1;XM_027964463.1;XM_027964462.1
NC_040253.1	56213329	56213794	466	*	52.297856696999986	56213562	56213562	1	NC_040253.1:56213329-56213794	0.983822574945439	10	21	proximal	XM_027964465.1
NC_040253.1	56239392	56239835	444	*	105.63974799700003	56239612	56239612	1	NC_040253.1:56239392-56239835	0.9638537121297469	17	26	intergenic	NA
NC_040253.1	58454905	58455310	406	*	223.788853374	58455106	58455106	1	NC_040253.1:58454905-58455310	0.960682561053644	34	49	intergenic	NA
NC_040253.1	59139516	59140034	519	*	15.268184107000007	59139785	59139785	1	NC_040253.1:59139516-59140034	0.9789226224084666	4	24	proximal	XM_012122011.3
NC_040253.1	62751318	62751762	445	*	13.482320807999995	62751543	62751543	1	NC_040253.1:62751318-62751762	0.9637436858079214	1	20	intron	XM_015093177.2
NC_040253.1	63327653	63328108	456	*	12.178845365	63327871	63327871	1	NC_040253.1:63327653-63328108	0.9639323274811596	7	24	proximal	XM_027964486.1;XM_027964487.1;XM_027964488.1
NC_040253.1	65777939	65778367	429	*	997.9018948980007	65778156	65778156	1	NC_040253.1:65777939-65778367	0.9665566115291475	53	56	proximal	XR_003588109.1;XM_012122697.3;XM_004004301.4
NC_040253.1	68105782	68106332	551	*	46.009091440999995	68106072	68106072	1	NC_040253.1:68105782-68106332	0.9775552025902208	5	19	intergenic	NA
NC_040253.1	69088888	69089305	418	*	144.299823398	69089094	69089094	1	NC_040253.1:69088888-69089305	0.9885545694416776	42	49	proximal	XM_027964504.1;XM_027964506.1;XM_004004307.4
NC_040253.1	70799006	70799482	477	*	14.995243180000003	70799224	70799224	1	NC_040253.1:70799006-70799482	0.9999949434499344	4	19	intron	XM_027964509.1;XM_027964510.1
NC_040253.1	75537355	75537817	463	*	39.408799606999985	75537575	75537575	1	NC_040253.1:75537355-75537817	0.9746891963170727	13	36	proximal	XM_027964526.1;XM_027964529.1;XM_027964528.1;XM_027964527.1
NC_040253.1	76442382	76442821	440	*	247.8950726400001	76442605	76442605	1	NC_040253.1:76442382-76442821	0.9823706312924092	34	55	proximal	XM_027964534.1;XM_027964536.1;XM_027964535.1;XM_012124072.3;XM_027964537.1
NC_040253.1	79312468	79312957	490	*	618.0611327720002	79312674	79312674	1	NC_040253.1:79312468-79312957	0.9817377498990626	37	55	proximal	XM_004004364.4;XM_027964541.1
NC_040253.1	79710131	79710627	497	*	232.96715259300004	79710396	79710396	1	NC_040253.1:79710131-79710627	0.9799410973169138	41	53	intron	XM_027964543.1
NC_040253.1	80722087	80722506	420	*	11.130046564999995	80722301	80722301	1	NC_040253.1:80722087-80722506	0.956961043789236	6	25	exon	LOC101120223
NC_040253.1	81490324	81490857	534	*	12.722779061999997	81490585	81490585	1	NC_040253.1:81490324-81490857	0.9600360817348449	6	24	exon	LOC114113077
NC_040253.1	89356545	89356967	423	*	12.021128060000002	89356753	89356753	1	NC_040253.1:89356545-89356967	0.9797596469578667	3	19	intron	NM_001267879.1
NC_040253.1	89490330	89490791	462	*	38.748999678	89490544	89490544	1	NC_040253.1:89490330-89490791	0.9619658568349467	7	32	intron	NM_001267879.1
NC_040253.1	91854381	91854838	458	*	49.40720060600001	91854620	91854620	1	NC_040253.1:91854381-91854838	0.9985722866784129	12	38	intron	XM_015093221.2
NC_040253.1	94922391	94922845	455	*	17.176544667	94922608	94922608	1	NC_040253.1:94922391-94922845	0.999944113442655	5	24	proximal	XM_004004393.4;XM_027964567.1
NC_040253.1	96386634	96387043	410	*	7.31935252	96386838	96386838	1	NC_040253.1:96386634-96387043	0.9594368698293614	1	20	intron	XM_027964571.1
NC_040253.1	98109892	98110357	466	*	83.13971203499995	98110134	98110134	1	NC_040253.1:98109892-98110357	0.9601802160694468	22	35	proximal	XM_027964589.1
NC_040253.1	101732032	101732534	503	*	52.350851562999985	101732290	101732290	1	NC_040253.1:101732032-101732534	0.9834139440121377	16	39	threeUTR	XM_015092792.2
NC_040253.1	109907528	109908043	516	*	934.6463652140004	109907791	109907791	1	NC_040253.1:109907528-109908043	0.9867798964527281	53	55	promoter	XM_027964598.1;XM_027964597.1;XM_027964596.1
NC_040253.1	110392097	110392537	441	*	22.009091846999997	110392317	110392317	1	NC_040253.1:110392097-110392537	0.9836303947833263	5	24	CDS	XM_004004434.3
NC_040253.1	111581181	111581596	416	*	181.37805935700004	111581387	111581387	1	NC_040253.1:111581181-111581596	0.9785678183241016	39	51	proximal	XM_012128543.3;XM_004004441.4
NC_040253.1	111836706	111837142	437	*	13.441501015	111836923	111836923	1	NC_040253.1:111836706-111837142	0.9637748952477588	4	19	intergenic	NA
NC_040253.1	112154885	112155737	853	*	8.401606896000002	112155503	112155503	1	NC_040253.1:112154885-112155737	0.9830170928729223	1	19	intergenic	LOC105608518
NC_040253.1	113859133	113859574	442	*	165.53375047499998	113859354	113859354	1	NC_040253.1:113859133-113859574	0.9953335039056768	33	45	proximal	XM_004004451.4
NC_040253.1	114950150	114950561	412	*	592.3428920329999	114950353	114950353	1	NC_040253.1:114950150-114950561	0.9928264661700885	46	56	promoter	XM_004004454.4;XM_012129326.2;XM_027964623.1;XM_027964625.1;XM_012129337.2;XM_012129346.2;XM_027964626.1
NC_040253.1	114950730	114951249	520	*	44.750259660999994	114951023	114951023	1	NC_040253.1:114950730-114951249	0.9841870102210961	12	39	proximal	XM_004004454.4;XM_012129326.2;XM_027964623.1;XM_027964625.1;XM_012129337.2;XM_012129346.2;XM_027964626.1
NC_040253.1	115887161	115887575	415	*	113.39598329299992	115887368	115887368	1	NC_040253.1:115887161-115887575	0.9598277994763352	29	45	promoter	XR_001030067.3;XR_003588151.1;XR_003588152.1;XR_003588153.1;XM_027964629.1;XM_015092794.2
NC_040253.1	115911884	115912307	424	*	221.30867291600006	115912098	115912098	1	NC_040253.1:115911884-115912307	0.9937954932051501	38	51	proximal	XM_015093279.2
NC_040253.1	120758167	120758574	408	*	21.680993947000005	120758371	120758371	1	NC_040253.1:120758167-120758574	0.957617200669708	13	28	proximal	XM_027964637.1;XM_027964636.1;XM_027964639.1;XM_027964640.1
NC_040253.1	122261047	122261458	412	*	66.748642761	122261253	122261253	1	NC_040253.1:122261047-122261458	0.9852416811444897	25	40	intergenic	NA
NC_040253.1	123483166	123483582	417	*	83.806063897	123483374	123483374	1	NC_040253.1:123483166-123483582	0.9948295322049097	22	45	proximal	XM_012129870.3;XM_012129879.3;XM_012129843.3;XM_004004470.4
NC_040253.1	123854005	123854408	404	*	20.200906576999998	123854206	123854206	1	NC_040253.1:123854005-123854408	0.9521612166001989	1	25	promoter	rna-TRNAE-UUC-24
NC_040253.1	123858672	123859167	496	*	712.0979781549999	123858938	123858938	1	NC_040253.1:123858672-123859167	0.9895586671219023	43	54	promoter	XM_027964660.1;XM_027964659.1;XM_027964657.1;XM_012130041.3;XM_027964654.1;XM_027964655.1;XM_027964656.1;XM_027964658.1;XM_004004476.4
NC_040253.1	123859179	123859614	436	*	1549.0389390770008	123859395	123859395	1	NC_040253.1:123859179-123859614	0.9695847443363128	50	56	promoter	XM_027964660.1;XM_027964659.1;XM_027964657.1;XM_012130041.3;XM_027964654.1;XM_027964655.1;XM_027964656.1;XM_027964658.1;XM_004004476.4
NC_040253.1	127119788	127120215	428	*	85.57946713799997	127120000	127120000	1	NC_040253.1:127119788-127120215	0.9865871256483341	17	41	proximal	XM_012130390.3;XM_015093301.2;XM_015093302.2;XM_015093303.2;XM_027964667.1
NC_040253.1	127120592	127121099	508	*	24.430588889000006	127120863	127120863	1	NC_040253.1:127120592-127121099	0.9699969915346389	12	27	intron	XM_012130390.3;XM_015093301.2;XM_015093302.2;XM_015093303.2;XM_027964667.1
NC_040253.1	127174122	127174557	436	*	7.0469437720000005	127174352	127174352	1	NC_040253.1:127174122-127174557	0.971295412998548	2	20	CDS	XM_012130390.3;XM_015093301.2;XM_015093302.2;XM_015093303.2;XM_027964667.1
NC_040253.1	128737099	128737545	447	*	8.607418421999999	128737309	128737309	1	NC_040253.1:128737099-128737545	0.9766081069491082	1	20	intergenic	NA
NC_040253.1	129349085	129349646	562	*	1673.553134517001	129349370	129349370	1	NC_040253.1:129349085-129349646	0.9916432250470748	54	55	promoter	XM_004004503.4;XM_004004505.4;XM_004004500.3
NC_040253.1	129368673	129369154	482	*	1051.8553543360006	129368900	129368900	1	NC_040253.1:129368673-129369154	0.984878005227142	50	56	promoter	XM_004004507.4;XM_027964713.1;XR_003588167.1
NC_040253.1	136919322	136919743	422	*	14.645498921000003	136919533	136919533	1	NC_040253.1:136919322-136919743	0.9620239134763715	3	20	intron	XM_015093330.2;XM_027964768.1
NC_040253.1	137615664	137616115	452	*	23.027100052000005	137615887	137615887	1	NC_040253.1:137615664-137616115	0.9796851122295356	4	23	intron	XM_012131940.2;XM_004004531.4
NC_040253.1	143104856	143105355	500	*	90.90126972999995	143105141	143105141	1	NC_040253.1:143104856-143105355	0.9751006096920521	16	47	proximal	XM_004004554.4
NC_040253.1	143105512	143106030	519	*	11.828107575999999	143105721	143105721	1	NC_040253.1:143105512-143106030	0.9632948545408427	7	22	CDS	XM_004004554.4
NC_040253.1	143169084	143169552	469	*	35.50575273899998	143169320	143169320	1	NC_040253.1:143169084-143169552	0.9629773970911777	13	33	proximal	XM_004004555.4
NC_040253.1	145538234	145538663	430	*	35.379544532000004	145538451	145538451	1	NC_040253.1:145538234-145538663	0.9639886817322961	21	35	proximal	XM_004004570.4
NC_040253.1	145553899	145554339	441	*	11.474303455	145554122	145554122	1	NC_040253.1:145553899-145554339	0.9787557396002062	1	20	intron	XM_004004570.4
NC_040253.1	146279790	146280201	412	*	6895.268564548003	146279993	146279993	1	NC_040253.1:146279790-146280201	0.9510184066122023	56	56	promoter	XM_004023448.4;XM_012133419.3;XM_012133407.3;XM_012133412.2
NC_040253.1	148130420	148130902	483	*	17.963978241	148130677	148130677	1	NC_040253.1:148130420-148130902	0.9760271344073526	6	23	intron	XM_004004588.4
NC_040253.1	149166314	149166855	542	*	489.8810009929997	149166578	149166578	1	NC_040253.1:149166314-149166855	0.992553172253657	49	55	promoter	XM_027964865.1;XM_027964864.1;XM_004004603.3;XM_012133908.2;XM_004004602.4;XM_012133996.2
NC_040253.1	152196905	152197364	460	*	18.486698823	152197131	152197131	1	NC_040253.1:152196905-152197364	0.9643529743029249	7	26	intron	XM_027964892.1
NC_040253.1	153635460	153636244	785	*	5.790292422	153635662	153635662	1	NC_040253.1:153635460-153636244	0.9998039638002969	1	19	intergenic	NA
NC_040253.1	155293067	155293496	430	*	18.163776868000003	155293283	155293283	1	NC_040253.1:155293067-155293496	0.9855802777302032	2	19	intron	XR_003588214.1;XM_027964897.1;XM_004004638.4
NC_040253.1	159362064	159362515	452	*	57.556519256999984	159362278	159362278	1	NC_040253.1:159362064-159362515	0.975586936177534	18	37	proximal	XM_004004655.3
NC_040253.1	161817997	161818485	489	*	31.58407229000001	161818203	161818203	1	NC_040253.1:161817997-161818485	0.9519136916447409	7	34	intron	XM_004004669.3;XM_027964914.1;XR_003588218.1
NC_040253.1	163130210	163130644	435	*	1239.3968235330012	163130428	163130428	1	NC_040253.1:163130210-163130644	0.9678648544053297	38	53	promoter	XM_012136609.2;XM_004004678.3;XM_012136501.3;XM_012136474.3;XM_012136483.3;XM_004004677.3;XM_012136511.3
NC_040253.1	168538261	168538696	436	*	1457.4102692990002	168538476	168538476	1	NC_040253.1:168538261-168538696	0.9736932367993797	50	56	proximal	XM_004004692.3;XM_012137196.3;XM_027964945.1;XM_027964946.1;XM_027964947.1;XM_027964950.1;XM_027964951.1;XM_012137139.3;XM_027964948.1;XM_027964949.1;XM_027964953.1;XR_003588227.1;XM_027964954.1;XM_027964955.1;XM_004004691.4
NC_040253.1	168628822	168629242	421	*	100.40629838399995	168629027	168629027	1	NC_040253.1:168628822-168629242	0.9608616615447324	19	47	CDS	XM_012137115.2;XM_027964957.1;XM_027964958.1;XM_027964960.1;XM_027964956.1;XM_027964962.1;XM_027964961.1
NC_040253.1	169059615	169060046	432	*	99.52349630400006	169059828	169059828	1	NC_040253.1:169059615-169060046	0.9611487289593879	25	46	proximal	XM_004004697.4
NC_040253.1	171488258	171488711	454	*	67.01234351400002	171488485	171488485	1	NC_040253.1:171488258-171488711	0.9780174378320409	17	37	intergenic	NA
NC_040253.1	172922665	172923092	428	*	3350.16246272	172922876	172922876	1	NC_040253.1:172922665-172923092	0.9934374686825709	56	56	promoter	XM_012138159.2;XM_004004716.4;XM_027964979.1;XR_001434130.2
NC_040253.1	187768294	187768714	421	*	49.98521716000002	187768504	187768504	1	NC_040253.1:187768294-187768714	0.9961470875477774	17	42	proximal	XM_012138942.3;XM_027965002.1;XM_027965003.1;XM_027965007.1;XM_027965008.1;XM_027965004.1;XM_027965005.1;XM_027965006.1;XM_027965009.1
NC_040253.1	190831331	190831788	458	*	68.66352779800002	190831570	190831570	1	NC_040253.1:190831331-190831788	0.9598304056487701	14	28	promoter	XM_004004741.3
NC_040253.1	191382849	191383364	516	*	101.46216338700003	191383100	191383100	1	NC_040253.1:191382849-191383364	0.9878911084401529	19	42	intron	XM_004004742.4
NC_040253.1	200235100	200235564	465	*	282.11564209899996	200235305	200235305	1	NC_040253.1:200235100-200235564	0.9974320318960674	34	54	proximal	XR_003588459.1;XM_027965047.1
[truncated: 1,132 more rows]
