# Supplementary material for: Global Analysis of Transcription Start Sites in the New Ovine Reference Genome (Oar rambouillet v1.0)
Source: Front Genet. 2020 Oct 23;11:580580. doi: 10.3389/fgene.2020.580580 (PMC7645153; doi:10.3389/fgene.2020.580580)
Supplement: Supplementary file 14 [file Data_Sheet_1.ZIP › RNA_df_ramb1.tsv]

txID	Abomasum_pylorus	Duodenum	Reticulum	Rumen_atrium	Rumen_ventral	Spleen	Pituitary_Gland	Abomasum	Cecum	Esophagus_	Hippocampus	Heart_right_atrium	Peyers_Patch	Lymph_Node_mesenteric	Lymph_Node_prescapular	Spiral_Colon	Skin_haired	Urethra	Uterus_caruncle	Heart_Atrioventricular_Valve_left	Mammary_Gland	Heart_right_ventricle	Ileum	Retina	Adrenal_Medulla	Caudal_vena_cava	Rectum	Pons	Spinal_Cord_cervical	Thalamus	Adipose_subcutaneous	Urinary_Bladder	Cerebellum	Lung	Alveolar_Macrophages	Skeletal_Muscle_biceps_femoris	Skeletal_Muscle_semimembranosus	Ovary	Adrenal_Cortex	Descending_Colon	Gall_Bladder	Jejunum	Kidney_Medulla	Lymph_Node_mandibular	Omasum	Oviduct	Skin_non-haired	Ureter	Cerebral_Cortex
XM_027962292.1	0	0	0	0	0	0	0	0	0.020574100000000005	0	0.07342920000000001	0.046939400000000006	0	0.5059530000000001	0	0	0	0	0	0	0	0	0.07551730000000001	0	0.043535800000000006	0	0	0.19832600000000003	0.388342	0	0.6890910000000001	0	0.37437400000000004	0.45796400000000004	1.6628300000000003	0.04857620000000001	0.132995	0.20464900000000003	0.23492300000000002	11.073	1.7501300000000002	0.7872220000000001	0.10727700000000001	0.21570200000000003	0.125152	0	0.20117400000000002	0.08339740000000001	0.140545
XR_003588699.1	26.086	9.6245	15.6281	8.393070000000002	12.6608	3.9609100000000006	11.085	1.5491600000000003	12.1001	3.6318100000000006	60.5932	22.7909	2.9920700000000005	7.842220000000001	6.951090000000001	7.593470000000001	4.45607	21.5973	9.5654	15.9093	6.295860000000001	21.096800000000002	8.545330000000002	17.8057	16.9066	9.659170000000001	5.588440000000001	59.5057	48.316	54.9144	20.0506	0	37.047	8.8827	8.137340000000002	2.4099600000000003	2.4196600000000004	10.2736	15.7524	12.8416	17.8884	8.102450000000001	8.501260000000002	1.6962100000000002	4.071070000000001	8.903290000000002	4.5481300000000005	12.075	66.3039
XR_003588700.1	0.46102000000000004	1.2460900000000001	0	0.41286200000000006	0.284098	0.4975220000000001	0.6056840000000001	0.08611020000000001	1.0353800000000002	0	3.6586600000000007	1.36793	0	0.8556810000000001	0.37682000000000004	0.5242580000000001	0	2.1818600000000004	0.6670370000000001	1.2528200000000003	0.7497300000000001	0.556076	2.0487200000000003	3.3891600000000004	1.6443700000000003	0.7212910000000001	1.9331400000000003	2.6727100000000004	3.1078100000000006	6.655260000000001	1.9060900000000003	0	3.1614800000000005	0.19498600000000002	0	0.147596	0	0.579392	1.3480600000000003	0	0	0	0.9431910000000001	0	0	0	0.28846800000000006	0.42856400000000006	2.17492
XM_027962305.1	0	0	0	0	0	0	0.022777100000000005	0	0	0	0.17130600000000001	0.10798500000000001	0	0	0	0.024153900000000006	0	0	0	0	0.4904760000000001	0	0	0	0	0	0	1.2904300000000002	1.1900100000000002	0.07336650000000002	0	0	0	0	0	0	0	0	0	0	0	0	0	0	0	0	0	0	0
XM_027964169.1	5.590730000000001	0	0.4596410000000001	0.24982600000000002	0.32402400000000003	0.13259700000000002	0	0.0642299	2.4356400000000002	0.23526700000000003	1.7179100000000003	0.22344800000000004	2.6156300000000003	5.525130000000001	4.27125	1.1235	0.31946300000000005	0.8484750000000001	3.8731600000000004	0.30223300000000003	1.4791500000000002	0	2.4065400000000006	0.33709100000000003	0.6881160000000001	0	0.11983700000000001	1.7640800000000003	1.8143400000000003	0.8697660000000002	0	0	0.36388500000000007	0.20833900000000002	0	0	0	0.7290660000000001	0	0	0	0	0.028420900000000006	0.07672950000000002	0.11766800000000001	0	0.10863500000000001	0	0.044096100000000006
XM_027964177.1	0.10515400000000001	0	0	0.037926100000000004	0.13015500000000002	0	0	0	0.18772000000000003	0	7.027720000000001	0	0	0.8008600000000001	0.39871700000000004	0.379107	0.19759900000000002	0	0.621268	0	0	0	0	0	0.028017900000000005	0	0	16.7767	13.6767	8.97479	0	0	1.7822700000000002	0	0	0	0	0	0	0	0	0	0	0	0	0	0	0	0.7640480000000001
XM_027962318.1	0.8478360000000001	1.6498900000000003	15.6716	18.8622	22.9969	0.20922700000000002	0.17459700000000003	0.299769	9.6247	0	0.11191800000000002	0.22913600000000003	2.3988100000000006	0.07467780000000002	0.034701600000000006	20.95	0.12693900000000002	0	0	0.41830600000000007	0.10538200000000002	0.4441510000000001	2.6592400000000005	0	0.0160658	0.40819900000000003	0.30487600000000004	0.19601000000000002	0.329583	0.34195700000000007	0	21.3659	1.0522700000000003	0.6856340000000001	0.41085900000000003	0.14738300000000001	0.04106440000000001	0.43800100000000003	0.17473200000000003	6.6521	7.617860000000001	0.6694070000000001	0.382736	0.140241	3.5177100000000006	0.7114640000000001	0.15368600000000002	0.5429600000000001	0.70762100000000006
XM_027966744.1	9.886860000000002	0.6586650000000001	33.0975	10.2331	13.4164	7.510840000000001	4.4346700000000006	0.581029	0.012879500000000002	0.39109400000000005	0.290889	5.7901	1.0662500000000001	14.1618	0.5590780000000001	6.2431	2.2621200000000004	1.1285	0.0031395700000000004	1.1610200000000002	0.4159400000000001	6.158810000000001e-5	0.39810900000000005	1.04377	4.506570000000001	0	16.1952	1.9382900000000004e-5	6.339090000000001	0.45447800000000005	1.8132700000000002	0	10.3979	0.173718	0.17263900000000001	0.03280980000000001	2.8075900000000003	1.04506	1.6258300000000003e-4	0.033358900000000004	0	1.1318400000000002	4.878900000000001e-9	7.668680000000001e-4	0.0011881800000000003	0	0.010927100000000002	0.00858205	0.019396800000000002
XM_027966739.1	0.096143	17.7191	8.598290000000001e-4	4.637980000000001	10.6367	0.005746630000000001	0.04757750000000001	1.2607200000000003	14.7004	13.119	39.6338	8.4956	24.1399	0.25020400000000004	13.1213	6.522850000000001	12.7502	24.1106	0.03162890000000001	10.5799	13.4847	18.8827	12.6394	15.6167	10.2868	8.765550000000001	41.124	13.0082	11.0873	17.356	69.9617	0	19.9429	28.5507	7.884530000000001	24.5665	24.237	32.1001	30.1107	13.0698	0	7.366980000000001	11.0901	1.3138800000000002	8.8178	6.639410000000001	10.0624	14.4578	14.4091
XM_027966751.1	0	1.2743700000000003e-7	0	0	2.2130700000000005	0.49465700000000007	1.0934800000000002	0	0.7638610000000001	4.728930000000001	3.1265300000000004e-9	3.5876100000000007e-10	4.442450000000001e-6	1.0440600000000002e-9	1.5157400000000002e-9	0	6.523270000000002e-7	2.3643100000000006e-7	8.47784	0.09762270000000002	8.327650000000001e-9	0	2.3966200000000004	9.714640000000002e-9	3.6147100000000005	0	13.64	0	2.5125800000000003	2.5377100000000006	0	0	0	0	0	4.173450000000001e-10	0.7745430000000001	2.795130000000001e-10	0	0	0	3.1553900000000006e-9	0	7.395050000000001e-9	0	0	3.8504300000000007e-10	0	7.891620000000002e-10
XM_027966745.1	5.669580000000001	4.755450000000001	0	0.8557710000000001	1.7383700000000002	2.7065400000000004	4.99117	0.3866800000000001	1.2746500000000003	2.4929600000000005	2.8569800000000005	2.0854700000000004	0	2.1041600000000003	0	3.5610600000000003	1.7353400000000003	0	7.392540000000001	4.036560000000001	0	0	1.4832200000000002	0	0.20525600000000002	2.18813	11.8343	6.620690000000001	3.2986300000000006	2.64218	0	0	0.45388000000000006	0	0	0.27049100000000004	0.48931500000000006	0.28540400000000005	0	0	0	0	0	0	0	2.8684400000000005	0	0.8865740000000001	0
XR_003588706.1	1.0069100000000002	2.5900200000000004	0	0.289001	1.5126700000000002	1.2656700000000003	1.7193700000000003	0.07253220000000002	0.9768010000000001	0.298318	1.2113200000000002	1.1966400000000001	2.1055300000000003	0.8963230000000001	0.47203200000000006	0.8181950000000001	0	0	5.5776900000000005	1.6593600000000002	0.653599	0	0.41964000000000007	0	0.8804970000000001	0	5.170210000000001	3.0073400000000006	1.5869700000000002	2.2972	3.1638900000000003	0	4.594640000000001	4.29377	0	0.5781400000000001	0.37881300000000007	3.2862500000000003	2.03392	0	1.0443	2.7787800000000002	1.4013300000000002	0.6328590000000001	0.7918020000000001	0.563443	0.662406	1.25452	1.1820600000000001
XR_003588705.1	5.016990000000001	7.750680000000001	5.942910000000001	2.0545700000000005	4.255680000000001	2.6613800000000003	5.01348	0.8581470000000001	4.867770000000001	2.7890600000000005	3.6987100000000006	1.8468600000000002	6.089830000000001	6.771770000000001	6.774920000000001	5.18275	3.2064100000000004	3.4343200000000005	6.374770000000001	7.804730000000001	4.4815	0.623758	5.096640000000001	5.489380000000001	3.1658	3.7953400000000004	26.9283	7.448320000000001	5.8432900000000005	2.66387	15.1059	0	7.752480000000001	14.7966	8.631110000000001	0.8102250000000001	0.782452	13.012	4.18137	3.5166300000000006	0	1.8067300000000002	3.2435500000000004	0.48256600000000005	1.0828900000000001	4.152030000000001	1.0536500000000002	8.240240000000002	1.6392800000000003
XM_027966759.1	6.606540000000001	6.283680000000001	8.186090000000002	5.593060000000001	7.504980000000001	5.223350000000001	10.9791	1.2658600000000002	6.1495500000000005	6.798160000000001	7.043940000000001	5.43655	6.930720000000001	9.81394	8.53606	7.238740000000001	5.160150000000001	9.561350000000001	14.0148	9.972150000000001	7.6740400000000015	3.7751200000000007	6.602420000000001	6.921050000000001	3.0938600000000003	8.3755	20.9115	7.5518800000000015	8.241740000000002	6.614290000000001	1.9005700000000003	0	8.27569	6.452620000000001	3.3734300000000004	2.0193	2.45318	5.913470000000001	4.496510000000001	13.7934	0	2.10049	5.1591	0.6492080000000001	0.9705250000000001	3.4820800000000003	0.7058550000000001	3.5923700000000007	2.7553100000000006
XM_027966767.1	4.9392	1.9206900000000002	1.9874600000000002	0.48726500000000006	1.0474900000000003	1.1559300000000001	5.110580000000001	0.545591	3.0940400000000006	0.9371870000000001	0.8839110000000001	1.6984300000000003	5.082280000000001	5.669830000000001	4.68639	3.3367700000000005	0	5.003690000000001	1.9567900000000003	1.7311	2.25633	1.2488800000000002	1.9071400000000003	6.095580000000001	2.2932	3.2567900000000005	3.0032900000000002	3.9320600000000008	2.8953800000000003	0.608562	3.5487	0	2.9571	2.08889	0	0.48814300000000005	0.21681400000000003	3.5792900000000003	1.7139100000000003	0	0.10544300000000001	0.7013990000000001	1.6097900000000003	0.10569500000000001	0.35495800000000005	1.9641300000000004	0	2.8996	0.127978
XM_004003428.4	11.1943	14.0478	18.9131	18.2982	13.995	4.67367	3.6493900000000004	1.0793300000000001	9.527820000000002	7.815570000000001	12.4189	10.5554	13.9294	3.3028200000000005	10.5641	11.542	7.2412800000000015	13.1398	14.6899	5.901820000000001	4.7186900000000005	11.7019	9.282240000000002	0	6.097840000000001	1.3920600000000003	21.6752	11.3371	12.4704	10.9947	10.045	0	7.019160000000001	6.058230000000001	9.16106	2.7321100000000005	2.5498700000000003	14.997	2.3407400000000003	0	0	0	2.4705100000000004	0.45868700000000007	3.5008300000000006	2.7856900000000002	0.9925420000000001	8.77968	0.7894460000000001
XM_027966775.1	3.3863800000000004	1.8429800000000003	0	5.754430000000001	4.739610000000001	3.3657100000000004	1.8119100000000004	0.24506000000000003	5.695680000000001	0	19.9882	4.324660000000001	0	9.3381	3.4626100000000006	9.636320000000001	7.673950000000001	0	0	2.8964800000000004	3.3279700000000005	0	8.86443	9.759970000000001	12.2013	1.8302800000000004	4.719640000000001	3.9582200000000007	4.593260000000001	7.031330000000001	7.793150000000002	0	3.1385500000000004	3.9500200000000008	4.1455	0	1.0419300000000002	2.4734800000000003	4.4921500000000005	7.219330000000001	0	2.1215800000000002	7.515250000000001	1.2774200000000002	6.949450000000001	4.99802	2.5172	2.2967200000000005	3.4498800000000007
XM_027966781.1	21.5624	22.0039	19.6944	12.8216	16.2958	10.5374	19.4752	2.4640500000000003	17.0016	15.3163	31.5411	11.7444	20.0023	20.2329	13.8654	15.6046	14.4913	22.0982	21.6862	17.8113	13.7173	7.9438	14.6736	19.126	11.0709	17.5834	33.4459	29.5463	26.3368	29.0599	17.0221	0	33.5636	12.7814	5.467060000000001	3.6349800000000005	4.0810200000000005	15.5415	6.419720000000001	0	0	1.3944	5.873140000000001	0.42349600000000004	2.03757	8.199990000000001	1.9684200000000003	7.595990000000001	4.717820000000001
XM_027966791.1	10.9696	8.2952	10.8721	11.2833	13.5627	9.388140000000002	7.516940000000001	1.1817600000000001	7.877620000000001	13.223	37.6197	8.070070000000001	13.5774	3.4062800000000006	2.2264800000000005	9.0481	6.682960000000001	13.9871	9.808670000000001	6.021090000000001	7.868770000000001	9.1926	7.149580000000001	1.5610900000000003	8.2973	5.16715	8.00792	12.1323	7.8569	17.3471	4.192620000000001	0	6.119230000000001	2.8493700000000004	2.7284200000000003	2.9333400000000003	3.6733	6.2822	3.5529100000000007	1.0578600000000002	0.7101090000000001	0	3.0636400000000004	0.025924700000000005	0.926757	1.12105	0	2.3872700000000004	1.3523700000000003
XM_027966795.1	0	0	0	0	0	0.537135	1.449	0.15601700000000002	0.7171500000000001	0.9197500000000002	0	0	0	1.1877700000000002	0	0.39468700000000007	0	0	0	0	0	0	0.6211120000000001	6.189320000000001	0	0	1.2835100000000002	1.5786800000000003	2.00681	2.50925	0	0	1.8087200000000003	0.11307700000000001	0	0.10333700000000001	0.20284900000000003	0.5467770000000001	0	0	0	0	0.10534700000000001	0.14289200000000002	0.26490400000000003	1.18799	0.6647360000000001	0	0.37359100000000006
XM_027966796.1	13.2117	16.1177	31.4497	29.3474	44.6702	25.3853	23.5531	4.632770000000001	25.6748	13.982	59.9371	11.3642	23.6465	7.841040000000001	9.36443	46.1714	38.3417	12.6147	1.5143400000000002	19.087	12.085	67.0116	26.944	3.7879700000000005	103.31	3.2823100000000003	59.6484	15.1424	6.020060000000001	30.2551	28.9316	0	46.9205	27.3859	7.785960000000001	66.3317	111.718	20.7687	17.8159	0	0	7.984590000000001	16.8918	10.2149	33.8804	24.8996	20.8613	20.2863	34.7609
XR_001039844.2	7.025720000000001	2.8690700000000002	1.02509	2.3611500000000003	2.5333900000000003	1.0725300000000002	3.0777900000000002	0.48093800000000003	7.400570000000001	1.4225400000000001	9.71592	1.9209800000000004	3.7096200000000006	2.00069	2.2786700000000004	6.610190000000001	2.9021500000000002	6.0751100000000005	3.7037100000000005	4.07361	2.8610200000000003	1.6872800000000003	3.4419800000000005	5.748630000000001	1.4601200000000003	9.758610000000001	2.6000600000000005	6.2482	4.72782	6.944950000000001	3.0834600000000005	31.4932	31.2675	5.51409	1.3342	1.2728700000000002	1.8034600000000003	5.763130000000001	3.7715100000000006	27.0298	29.3609	4.2963	7.158610000000001	1.0874	5.2163	3.8497600000000007	3.7281300000000006	8.1601	9.351250000000002
XM_027966820.1	1.2456900000000002	0	0	0	6.314630000000001e-4	0	0	0	0	0	0	0.19826200000000002	0	0	0	0	0	0	0	5.5096300000000005	0	0	7.602230000000002e-8	0	0	0	0.6253850000000001	0	0	0	0	0	0.5629010000000001	0	0	0	0	0	0	0	0	0	0	0	0	0	0	0	0
XM_027966826.1	0	0	0	0	0.570879	0	0	0	0.7023110000000001	0	0	0	0	0	0	0.4190340000000001	0	0	0	0	1.6415900000000003	0	0.0032656100000000004	0	0	0	0	0.0018026300000000002	0	0.0014444900000000003	0	0	0	0.013858100000000003	0	0	0	2.2631800000000004e-4	0	0	0	0	0	0	0.21719200000000002	0	0	0	0
XM_027966822.1	0.076408	0	2.0745100000000005	0	0	0.12145200000000002	0	0.27348700000000004	2.0677200000000004	0	3.0353400000000006	2.2782300000000007e-7	0	0	0	0.46648000000000006	0	0	1.6562600000000003	0	0	3.1447200000000005e-4	0.5300260000000001	0	0.7659080000000001	0	0	0.30828500000000003	0.350316	1.5458500000000002	0	0	0	0.595022	0	0	0	0.604874	0	0	0	0	0	0	0	0	0	0	0.618013
XM_027966813.1	0	0	0	0	0.44128200000000006	0	0	0	0	0	0	0.129195	0	0	0	0	0	0	0	0	0	0	1.9702100000000002e-5	0	0	0	0	0	0.022839900000000003	0	0	0	0	0	0	0	0	0	0	0	0	0	0	0	0	0	0	0	0
XM_027966802.1	0	0	0	0	1.0256300000000003e-7	0	0	0.30196100000000003	0.0026725800000000004	0	0	0	0	0	0	4.800110000000001e-6	2.0587500000000003	0	0	0	0	0	1.0966	0	0	0	0	0.7862770000000001	0.38433500000000004	1.08346	0	0	1.8037500000000002	2.3637400000000004	2.3993000000000005e-8	0	0	1.5931900000000003	0	0	0	0	0.6772870000000001	0	0	0	0	0	0
XM_027966818.1	13.9085	0	6.3232	5.367180000000001	8.1207	1.6735900000000001	0.5393260000000001	0.29992800000000003	18.8452	2.7266400000000006	38.9644	2.01886	0	3.3808400000000005	3.1360900000000003	9.3908	4.7465	15.5815	10.3906	0	0	1.5838600000000003	4.4969600000000005	0	1.2934900000000003e-7	9.14919	7.026310000000001	4.905690000000001	4.007090000000001	22.1069	4.576770000000001	0	7.446620000000001	0.7775330000000001	0	0	0.33825900000000003	3.9415	0	0	0	0	1.1843100000000002	0	0	0.39363900000000007	0	1.9248600000000002	0.15841100000000002
XM_027966808.1	5.385070000000001	5.998340000000001	1.8447600000000004e-7	0	1.4286100000000002	0.6451120000000001	0.40814200000000006	0	5.397050000000001	0.006326560000000001	4.7119800000000005	0	14.7765	0	1.0208100000000002	4.12295	0	0	0.06351970000000001	0	4.59935	0	0	3.5398	2.8157600000000005	0	1.6617100000000002	1.18416	0	0	0	0	1.21449	3.1283900000000004	3.0865200000000006	0.45738000000000006	0	0.0013687900000000002	0.351154	45.4251	1.4754500000000002	1.5741100000000001	1.2091	0.31511000000000006	2.1367200000000004	0	4.016850000000001	3.0517100000000004	6.659140000000001
XM_027966834.1	11.4156	9.885230000000002	4.908310000000001	1.5004700000000002	21.8507	7.138220000000001	9.5067	0.804977	5.0921400000000006	6.711150000000001	31.2268	4.68681	5.942	8.27575	2.8242200000000004	7.264680000000001	2.73837	16.739	0	0	0	0	4.70286	5.3552800000000005	3.2490100000000006	0	10.5558	10.5556	10.7546	6.392610000000001	13.3618	0	5.829130000000001	1.4090500000000001	0	2.4051800000000005	1.7812800000000002	3.5038200000000006	0	0	0	0	0	0	0	0.33039500000000005	0	1.8982800000000002	0.7274820000000001
XM_027966844.1	4.8160900000000005e-9	0	13.8372	7.0781100000000015	3.3324700000000003	5.830250000000001	2.9754600000000004	1.2595600000000002	9.34214	5.888820000000001	0.16858800000000002	7.141710000000001	0	9.637340000000002	8.660470000000002	5.604140000000001	5.428000000000001e-4	10.5069	28.0324	0	22.4568	4.210930000000001e-6	9.336630000000001	1.0924400000000002e-5	6.870610000000001e-4	9.053840000000001	12.8989	9.01819	5.79792	0.010984300000000002	6.255	0	2.69614	6.746910000000001	4.7302100000000005	0.9438140000000002	0.39035800000000004	0.6930120000000001	3.2273500000000004	0	0	1.6919900000000003	17.3265	1.1444500000000002	2.4502100000000002	1.0892800000000002	3.2219300000000004	8.08543	0.05560530000000001
XM_027966855.1	16.8864	14.3954	13.3934	10.798400000000001	1.13508	4.523	4.726870000000001	1.3043300000000002	9.323970000000001	12.1181	34.482	7.947350000000001	17.8875	4.4229	6.409530000000001	11.3724	15.4067	4.93416	0.0016960300000000003	27.0537	0.0028021800000000005	15.1991	9.2874	21.5022	15.4335	8.709670000000001	21.5725	11.1396	12.3845	34.2873	17.9632	0	38.3799	26.48	12.7235	18.3394	13.3916	37.1013	14.9779	0	0	3.9564700000000004	6.469620000000001	1.2003800000000002	7.365260000000001	11.7865	4.290020000000001	5.544420000000001	19.1194
XM_027962323.1	5.2405100000000004	5.082330000000001	3.8886400000000005	2.2835700000000005	4.064620000000001	4.8961500000000004	7.353180000000001	0.6218030000000001	4.1053500000000005	3.8658400000000004	4.436580000000001	1.8955900000000003	3.6479200000000005	3.5572	2.5903500000000004	3.5152400000000004	2.4508600000000005	9.109380000000002	4.53842	6.986770000000001	2.7518300000000004	1.6002200000000002	2.5963700000000003	6.023220000000001	2.3779300000000005	4.91504	13.395	5.777140000000001	4.994890000000001	5.370780000000001	2.4391100000000003	0	7.6589	4.889710000000001	1.7410800000000002	1.0763300000000002	0.6853600000000001	3.4351900000000004	1.417	0.43844500000000003	0.276961	0.6399210000000001	1.3407300000000002	0.17169500000000001	0.9056550000000001	2.2374700000000005	0.6345480000000001	3.7685900000000006	1.0817100000000002
XM_027966881.1	199.559	116.489	121.6	68.7015	80.1127	60.5661	145.47	15.6858	132.325	70.8833	90.541	101.247	101.71	97.4122	81.6953	121.375	44.3013	273.737	208.507	182.665	106.691	68.8695	96.5175	257.805	85.9191	209.934	108.789	216.623	277.395	117.045	57.29	0	59.9897	120.634	132.601	19.1607	20.8545	125.576	58.8188	0	2.4694	15.6893	109.373	5.628480000000001	12.8533	88.3065	5.8029	139.308	33.3295
XR_003588720.1	0.8001720000000001	0.5751280000000001	0.30319100000000004	0.9464550000000002	1.5679800000000002	1.3682500000000002	2.3276700000000003	2.8613800000000004e-7	0.13681300000000002	0.7135450000000001	0.600762	0.646839	0	0.24527100000000002	0.7554850000000001	2.0022200000000003	0	0	0.3953050000000001	1.4218600000000001	0.09670190000000002	0.18204000000000004	0.158256	0.7427340000000001	0.30618900000000004	0.06980680000000002	0.41543700000000006	2.9929	2.0394900000000002	1.0245	1.0674400000000002	0	3.2991400000000004	0.6590550000000001	5.140350000000001	0.22822400000000004	0.5600080000000001	4.221330000000001	1.8281800000000004	0	0	0	2.2508900000000005	0.023882200000000003	0.12267800000000001	0.41877900000000007	0.10229300000000001	2.5479	0.49700200000000005
XM_027966869.1	44.0583	22.9915	44.619	52.4527	33.4607	28.1883	32.6501	9.587740000000002	35.3697	73.8042	60.0927	27.5861	38.7029	16.2002	19.5379	30.9002	13.8748	80.6228	39.652	53.4214	20.4845	29.9116	20.567	50.3492	19.7933	15.5711	34.569	18.2463	20.1743	27.0655	57.1072	0	56.5957	29.4745	37.3379	78.766	57.9994	57.022	45.234	5.8361600000000014e-5	3.1009900000000006e-6	8.790510000000001	65.3641	7.985810000000001	24.7243	29.1105	16.5314	34.0963	19.7513
XM_027966876.1	46.1586	73.4094	34.2839	10.6337	25.1405	52.6296	41.5872	6.675430000000001	22.7626	14.9993	7.880280000000001	9.172290000000002	11.1022	6.3877	1.4717100000000003	60.8993	8.976820000000002	0.010655000000000001	8.56812	11.6922	18.167	7.722190000000001	29.1633	28.391	10.576	26.784300000000002	31.3973	12.7477	9.29949	16.4584	6.382850000000001	9.181690000000001	3.832860000000001e-8	5.715530000000001	1.1527800000000001	8.925860000000002	4.80665	17.4909	2.0862900000000004	7.7728100000000016	0.07681740000000001	0.030128000000000002	0.7957540000000001	0.286057	2.3219600000000002	0	1.7474600000000002	6.3546700000000005	0.0012280900000000003
XR_003588721.1	1.5946300000000002	1.3480300000000003	1.4010900000000002	1.9359200000000003e-5	0.017305900000000003	0.023811900000000004	7.378380000000001e-4	0.28104900000000005	1.0799900000000002	0.12180800000000001	0.576767	0	0	0.5198940000000001	0.6168870000000001	0.226978	0	0	0.5260570000000001	1.9429700000000003	0.45896600000000004	0.20440500000000003	1.3108800000000003	2.2872900000000005	0.31699600000000006	0.5129710000000001	4.262150000000001	0.039191100000000006	2.3328500000000003e-9	0.4291960000000001	2.8017700000000003	0	2.4500100000000003e-9	1.1614900000000001	1.6000300000000003	0.22172700000000004	0	3.6855700000000007	0.7004190000000001	0	0	0	0	0.21626700000000001	0.205551	1.5999600000000003e-9	0.07553560000000001	1.1042100000000002e-4	4.756970000000001e-4
XM_027966888.1	9.82271	2.3649500000000003	2.7541	3.7344800000000005	6.488180000000001	4.29349	3.3124700000000007	0.31498000000000004	4.79398	7.690710000000001	26.1069	8.574530000000001	10.9854	4.004370000000001	5.7614	3.8065400000000005	3.1056700000000004	7.9302	3.2931	0.9949650000000001	1.9716800000000003	9.622140000000002	5.542950000000001	5.328050000000001	8.42669	4.743110000000001	7.028120000000001	9.9864	8.93392	11.7258	21.8012	0	21.2936	5.763520000000001	7.164560000000001	7.123	6.520610000000001	5.295450000000001	27.5357	0	0	1.6437700000000002	28.0079	3.4947600000000003	13.5739	8.853550000000002	17.2037	5.990060000000001	55.8868
XM_027966891.1	49.862	44.3055	41.4297	46.8242	37.663	26.3689	17.7256	9.257450000000002	43.8558	53.7241	281.991	72.1428	66.9164	44.3775	41.901	30.3552	32.1448	49.4757	44.0224	69.0612	45.8184	93.9438	68.3787	92.1718	101.207	70.1773	79.2488	72.088	72.5537	172.473	50.196	0	117.187	41.5917	43.1122	29.3095	20.9365	42.2759	36.3184	11.6505	0.8383990000000001	14.2199	58.4451	8.240290000000002	26.665	37.0951	16.5393	45.6667	124.772
XM_027966899.1	1.5795300000000003	1.1103100000000001	0.8330160000000001	1.0197800000000001	1.7813900000000003	2.9359600000000006	1.6735400000000002	0.07657870000000001	1.06468	0.9273460000000001	1.4426200000000002	0.6827770000000001	0	2.7209300000000005	1.3687	1.1828100000000001	1.0923	0.7462650000000001	1.8822400000000004	1.8707100000000003	0.6208150000000001	0	1.44826	0	0.546417	1.2660200000000001	3.3795500000000005	1.3970300000000002	1.5121500000000003	1.2654900000000002	0.4574790000000001	0	2.4162800000000004	4.773490000000001	1.1023100000000001	0.15222600000000003	0.10881500000000001	2.2119800000000005	0.6763260000000001	0	0	0.15466200000000002	1.4327800000000002	0.30001400000000006	0.348461	5.994810000000001	0.17612100000000003	1.4096800000000003	1.1553200000000001
XR_003588731.1	1.3489300000000002e-9	0	0	0.16603500000000002	0	0.19728300000000001	0.05469760000000001	0.05248570000000001	0.128915	0	3.0796400000000003e-9	0.12367900000000001	1.3737500000000002	0.273241	0.23108900000000002	0.06624580000000001	0	0.834999	0.36487500000000006	2.2090800000000005e-8	0.40161600000000003	0.5509700000000001	0	1.1985900000000003	0	0	0.24401400000000004	0.11995000000000001	0.29110700000000006	0.11533500000000001	0	0	0.4994930000000001	0.19066500000000003	0	0.07039210000000001	0	0.22687600000000002	0	0	0.08546320000000002	0.36362800000000006	0.060934900000000014	0.06116310000000001	0	1.09271	0	0	0.03917480000000001
XM_004001757.4	55.6301	67.1577	63.7793	47.1653	43.6337	37.8847	27.0847	11.4654	44.0445	62.7425	45.3484	42.5087	39.678	45.1865	55.5069	44.0862	46.1515	40.8654	39.5292	51.3594	54.0697	53.8668	48.7463	48.8114	49.0759	48.084	72.9515	40.6856	37.8122	47.6349	74.8509	0	42.3988	48.7597	39.7291	58.846	43.0332	47.1814	63.8075	1.4127100000000001	0.8654480000000001	11.4923	47.8206	6.716890000000001	19.0144	44.3172	8.38169	49.7191	30.3774
XM_027966895.1	6.727260000000001	20.8352	3.1581700000000006	1.4277700000000002	1.7422100000000003	2.0435100000000004	1.0226400000000002	1.0671800000000002	3.3926600000000007	3.7838200000000004	1.2766500000000003	2.7043900000000005	3.2411600000000003	4.8595500000000005	4.936050000000001	2.5871100000000005	1.3494100000000002	11.8698	13.2111	8.07445	5.9556	1.1724700000000001	2.5270400000000004	11.5266	2.77674	2.7999100000000006	5.588850000000001	6.781860000000001	4.8496	4.017030000000001	3.9637	0	5.519630000000001	6.380380000000001	0	0.24995800000000004	0.35952200000000006	8.751510000000001	2.1748900000000004	0	0.607936	0.8723590000000001	0.9881760000000002	0.20736100000000002	0.220567	2.5427900000000005	0.285457	8.839530000000002	0.9457700000000001
XM_027962325.1	0.33024400000000004	0.18083100000000002	0	0.09175720000000001	0.14303300000000002	0.08779770000000002	1.6743800000000002	0.018828100000000004	0.129203	0.05131590000000001	0.4093300000000001	0.11841400000000002	0	0.33939700000000006	0.340664	0.14408700000000002	0.07360440000000001	0.570037	1.4984	0.20720400000000003	0.23817900000000003	0.04721430000000001	0.18345400000000003	0.6940740000000001	0.08742030000000002	0.20844500000000002	0.38976600000000006	0.30976200000000004	0.45408600000000005	0.25965600000000005	0.16216200000000003	0	0.9794350000000002	6.228310000000001	0	0.048261000000000005	0.08593840000000001	0.9571300000000001	0.17347500000000002	1.6106	3.9881400000000005	0.22342100000000004	0.22347800000000004	0.04797390000000001	0.07516560000000001	9.043310000000002	0.09256290000000002	0.3357	0.34342700000000004
XM_027962331.1	7.343630000000001	5.563060000000001	7.682180000000001	2.0256600000000002	2.8647700000000005	2.2074200000000004	0.08017700000000001	1.0448600000000001	3.4491	0	0	0	4.63754	0	0	2.5468	0.7517750000000001	0	1.17826	0	0	0	7.320490000000001	0	0	0	0.13807200000000003	0.08019170000000002	0.018986600000000003	0.05119720000000001	0	0	0.03847550000000001	7.619710000000001	0	0	0	0.04722370000000001	0	0	0	0.10565900000000002	1.2744600000000001	0	1.2811900000000003	0.7370860000000001	0.3299	0.4517340000000001	0.03461500000000001
XM_027966918.1	0	1.8542600000000002	0	0	0	0.11633300000000002	0	0.6457320000000001	0.015081500000000003	0.08101940000000002	0	0	0	0	0	0.10646800000000001	0	0	1.0695700000000001	0	0.10203300000000001	0	0	0	0	0	0.041212000000000006	0.024218900000000005	0.15261000000000002	0	0	0	0.10467400000000002	0.027110800000000004	0	0	0	0	0	0	0.377047	0.24831900000000004	2.7326700000000006	0	0	0	0.189035	0	0
XM_027966922.1	2.5029600000000006e-7	0	0	0	0	0	0.07984280000000002	0	0	0	0.07808150000000001	0	0	0	0	0.020723500000000002	0	0	0	0	0	0	0	0	0	0	3.809640000000001e-8	0.42420100000000005	0.06235520000000001	0.28937700000000005	0	0	1.3746300000000002	0	0	0	0	0.015063100000000003	0.03234170000000001	0	0	0	0	0	2.0824700000000006e-10	0	3.1200800000000007e-9	0	0.018794900000000003
XM_027966924.1	0	0	0	0	0	0	0.00967685	0	0	0	0.04938830000000001	0	0	0	0	0.007124890000000001	0	0	0	0	0	0	0	0	0	0	0	0.05302920000000001	0.005215020000000001	0.256844	0	0	1.2999200000000002	0	0	0	0	0	0.11400800000000001	0	0	0	0	0	1.14206e-9	0	8.664730000000002e-9	0	0.46447200000000005
XM_027966927.1	9.665550000000001e-8	0	0	0	0	0	0.43353900000000006	0.07241990000000001	0.08862010000000002	0	0.304505	0	0	0	0	0.005238350000000001	0	0	0	0	0	0	0	0	0	0	4.112260000000001e-8	1.9627400000000004	0.2966	1.1849	0	0	4.976240000000001	0	0	0	0	0.0029639800000000006	1.1685500000000002	0	0	0	0	0	1.4831300000000004e-8	0	1.0158000000000001e-7	0	0.6906200000000001
XM_027966952.1	1.7450200000000004e-6	1.1331300000000003e-7	0	0	0	0	0.17730700000000002	0	0	0.017959300000000004	3.9092300000000004	0.393149	1.1744200000000003e-7	5.764550000000001e-9	0	0.11950200000000001	0	0	0	4.09822e-9	0	2.5307700000000004e-9	0	0	5.873600000000001e-9	1.0686900000000002e-9	5.318700000000001e-7	3.6284500000000004	0.6331	4.93538	3.3605800000000004e-9	0	9.471390000000001	0	4.586710000000001e-8	0	0	0.28531100000000004	0.023123800000000003	0	0	0	0	0	0	0	0	1.3621200000000003e-7	0.54407
XM_027966959.1	6.723610000000002e-7	1.1370800000000003e-7	0	1.8757500000000003e-9	0	0	1.0068	0.12233500000000001	0.11489600000000001	0.592917	15.5482	0.30742600000000003	1.8057400000000002e-6	1.4096200000000004e-7	0	0.029563300000000004	3.5730600000000005e-9	2.1419800000000005e-7	0	1.0686200000000002e-7	0	6.279670000000001e-8	0	0	3.2601200000000005e-9	3.0666600000000004e-8	5.784720000000001e-7	17.221800000000002	3.0876	20.7354	3.808510000000001e-7	0	34.8445	0	1.7345200000000002e-6	0	1.4478500000000001e-9	0.05675280000000001	0.9582420000000001	0	2.5662100000000006e-7	2.9341100000000007e-8	0	0	0	0	0	0	22.305
XM_027966932.1	0.112143	0	0	0	0	0	0.25083300000000003	0.04134850000000001	0	0	0.15526700000000002	0	0	0	0	1.1889900000000003e-9	0	0	0	0	0	0	0	0	0	0	0.0027515800000000004	0.197171	0.04939740000000001	0.40976300000000004	0	0	0.9047540000000001	1.0921900000000003e-6	0	0	0	3.4548500000000005e-6	3.4297500000000007e-8	0	0	0	0	0	1.2342100000000002e-5	4.7495300000000014e-7	1.28388e-4	0	0.009716160000000001
XM_027966937.1	0.044952000000000006	0	0	0	0	0	1.3639700000000001	0	5.279110000000001e-8	0	0.6108730000000001	0	0	0	0	2.7982500000000007e-10	0	0	0	0	0	0	0	0	0	0	0.0030718500000000005	0.9285240000000001	0.23692900000000003	1.6986	0	6.474150000000002e-5	3.3327	1.8076900000000002e-6	0	0	0	6.474380000000001e-7	1.2821100000000002e-6	0	0	0	0	0	9.132210000000001e-4	0.012097600000000002	0.00431468	0	0.37176100000000006
XM_027966966.1	1.2408100000000002	0.007818120000000001	0	4.003090000000001e-5	1.3268700000000002e-5	0	0.579238	0	0	0	8.1129	0.323672	0.0013561100000000002	5.057140000000001e-4	2.3736800000000005e-8	3.816000000000001e-9	1.2803800000000003e-5	0	2.19247	4.264800000000001e-4	0	8.436420000000001e-4	0	4.0780100000000004e-6	0.014375300000000002	1.2379600000000002e-4	0.05766030000000001	1.6869100000000004	0.502955	7.230990000000001	9.731230000000001e-5	0	6.3202	4.0737600000000004e-6	4.0190500000000004e-4	0	7.468370000000001e-6	4.980190000000001e-5	1.4234700000000003e-8	0	1.8876300000000004e-5	2.2089700000000003e-5	0	0	0	0	0	0.023856400000000003	0.288262
XM_027966971.1	0.4976030000000001	0.008127430000000001	0	0.0015167000000000004	0.00121691	0	3.2946100000000005	0	4.072220000000001e-8	0	32.5675	0.25254800000000005	0.021451700000000004	0.012781600000000002	7.312320000000002e-7	8.748710000000002e-10	4.0147300000000006e-4	0.03654260000000001	1.1082000000000001e-4	0.011507000000000002	0	0.021744100000000006	1.2752200000000002	4.65287e-6	0.008317340000000001	0.0036797100000000005	0.06502150000000001	8.153530000000002	2.4743100000000005	30.7731	0.011525300000000002	0	23.6665	6.830660000000001e-6	0.015730900000000003	0	3.17255e-4	9.414890000000001e-6	6.119240000000002e-7	0	0.0168983	0.005537100000000001	0	0	0	0	0	0	12.3339
XM_027966943.1	0.4828200000000001	0	0.020282400000000003	0	0	0	0.8826600000000001	0	0	0	0.318205	0	0	0	0	0.14989100000000002	0	0	0	0	0.015067800000000003	0	0	0	0	0	0.140744	1.0694800000000002	0.764565	0.44915700000000003	0	1.1002500000000002e-5	0.6603780000000001	0.08337580000000001	0	0	0	0.06358880000000001	9.424230000000002e-7	0	0	0	0.05284550000000001	1.1444200000000002e-8	7.832670000000001e-4	0.8208150000000001	0.004937770000000001	0	0.005584890000000001
XM_027966993.1	0.19694000000000003	0	0.623658	0	0	0	4.760210000000001	0	0.45742000000000005	0	1.2582400000000002	0	0	0	0	0.038204400000000006	0	0	0	0	0.42318700000000004	0	0	0	0	0	0.159009	5.018610000000001	3.6401500000000007	1.8721300000000003	0	7.755750000000001	2.4517700000000002	0.14349000000000003	0	0	1.4470200000000004e-10	0.012471900000000003	3.5653300000000006e-5	0	0	0	0.12247500000000001	2.957690000000001e-7	0.05880310000000001	0	0.16777200000000003	0	0.21651800000000002
XM_027966974.1	5.457060000000001	0.537529	0	0.004420220000000001	0.004003850000000001	0.10994200000000001	2.1178900000000005	0	0	0	17.205	5.436370000000001	0.04900780000000001	0.04762550000000001	0.023200600000000005	0.9180180000000001	0.0010169800000000002	0	2.6084300000000002	0.03250680000000001	0	0.04954760000000001	0	4.082820000000001	2.0964500000000004	0.007640280000000001	3.4055600000000004	9.593390000000001	8.358910000000002	8.038120000000001	0.0036931500000000005	0	4.6235100000000005	0.45452900000000007	0.011482300000000003	5.466150000000001e-4	0.0010650500000000001	1.28272	4.4445900000000013e-7	0	5.53195e-4	0.00133028	0.24823700000000004	0.00200326	0	0	0	1.2943100000000003	0.16487200000000002
XM_027966978.1	0	0	0	0.006880310000000001	0.0072198700000000015	0	0.23751700000000003	0.13193100000000002	0	0	10.6728	0	0.06478800000000001	0.05979820000000001	0.028060400000000006	0.306018	0.0017946500000000003	0	8.132990000000001e-6	0.04350520000000001	0	0.07960590000000002	0.32624800000000004	1.1314100000000002e-8	0.0028013400000000003	0.013005200000000003	0	1.1057800000000002	0.6421500000000001	7.100280000000001	0.018261800000000005	0	4.3777	0	0.029381800000000007	0.00137727	0.0017644800000000003	0	1.6729500000000002e-6	0	0.013157800000000002	0.017357800000000003	0	0.004017820000000001	0	0	0	1.3867300000000004e-7	4.769150000000001
XM_027966987.1	2.2272900000000004	0.566389	0	0.16982100000000003	0.37368500000000004	0.23993800000000004	11.9441	0	0.6286590000000001	0	69.4305	4.301030000000001	0.783773	1.2197700000000002	0.7244600000000001	0.22903000000000004	0.032338700000000005	3.5329600000000005	1.2694100000000002e-4	0.8884630000000001	0	1.2928	3.5651700000000006e-6	4.8367700000000005	1.2302800000000003	0.22996400000000003	3.889830000000001	46.2139	40.8302	34.4033	0.444325	0	17.4517	0.7947810000000001	0.45521400000000006	0.04198590000000001	0.04588860000000001	0.25438400000000005	1.9354500000000002e-5	0	0.505515	0.339384	0.5868780000000001	0.06034330000000001	0	0	0	0	7.153050000000001
XM_027966997.1	0	1.6101800000000002	0.8453140000000001	0.14169500000000002	0.09888030000000002	0.03467800000000001	0.058460300000000014	0.04472610000000001	1.6829600000000002	0.32444100000000003	0.21554800000000002	0.22886000000000004	3.2136200000000006	4.696470000000001	2.7857400000000005	1.8607500000000003	0.30043800000000004	0.7794390000000001	2.3772500000000005	1.6611300000000002	1.08566	0.39193000000000006	2.8795	0.308512	0.08446090000000002	0	0.3341100000000001	0.5169590000000001	0.8237380000000001	0.1842	0	0	0.14281500000000003	1.0479	0	0	0.05333730000000001	1.1857700000000002	0	0	0	1.03736	0	0.23484700000000003	0.17538700000000002	0	0.30736700000000006	0.704779	0.155929
XM_027967009.1	10.123	8.103240000000001	7.072430000000001	4.375660000000001	7.997610000000001	4.732220000000001	5.364820000000001	0.7765250000000001	7.608440000000001	4.799110000000001	22.6995	5.073160000000001	9.86006	15.1812	7.153650000000001	7.496420000000001	4.0461800000000006	8.189950000000001	10.6701	5.3231	4.21898	2.6019300000000003	6.555620000000001	4.9075	4.07033	4.250090000000001	10.3785	10.6415	8.478080000000002	14.5643	4.799950000000001	0	15.1819	7.240220000000001	1.2861300000000002	3.4124600000000007	2.4015	8.716940000000001	2.2245200000000005	0.9710620000000001	0	1.14708	3.4545600000000003	0.49892200000000003	1.6449500000000001	2.3869700000000003	0.31629100000000004	3.0233800000000004	4.519660000000001
XR_003588740.1	7.477920000000001	5.279910000000001	4.8140600000000004	2.5658400000000006	5.172130000000001	4.22651	6.926640000000001	0.8403830000000001	4.14294	4.086720000000001	7.881510000000001	3.9423200000000005	3.5025600000000003	4.77683	3.4929700000000006	3.6511600000000004	3.0276400000000003	3.7722600000000006	4.118550000000001	3.3008700000000006	4.6036600000000005	2.7896900000000002	2.8875700000000006	4.973910000000001	3.5350800000000007	6.212020000000001	19.7132	10.7605	10.6565	7.297040000000001	5.134920000000001	0	10.4871	8.806390000000002	3.4771500000000004	2.5732500000000003	2.3107500000000005	11.1748	2.4532100000000003	0	0	1.2530700000000001	4.210560000000001	0.7694050000000001	1.02723	5.530480000000001	1.2630900000000003	4.773770000000001	4.722840000000001
XM_027967017.1	77.2547	33.8239	67.0968	31.6668	55.0915	29.8248	6.054550000000001	4.22416	52.4653	62.1611	13.427	28.343	55.1151	64.8118	47.0683	37.8731	19.378	41.1729	26.6934	21.4959	28.117	36.7603	52.5321	21.014	28.0965	17.437	39.2326	18.1995	19.7543	10.7774	19.3652	0	9.171820000000002	23.0869	45.1546	22.3511	25.8915	17.5407	7.227690000000001	5.608030000000001	0.168835	5.371580000000001	7.883160000000001	1.5885500000000001	6.586610000000001	3.8232600000000008	8.03067	12.1192	1.4824900000000003
XM_027967021.1	15.2826	9.97685	9.129010000000001	6.1325400000000005	8.098540000000002	10.5929	9.196920000000002	1.9731800000000004	9.22239	17.6281	19.443	8.784	8.633830000000001	8.187040000000001	7.345660000000001	7.773490000000002	7.4271	17.4376	13.7519	11.5619	8.06727	7.154360000000001	7.563360000000001	10.8247	8.382560000000002	8.869430000000001	32.1663	17.6229	16.9392	12.5944	9.771810000000002	0	15.9567	7.939910000000001	3.1382100000000004	5.24213	5.507410000000001	9.49186	5.004160000000001	1.4900400000000003	2.6607600000000002	2.0939	6.228320000000001	0.7598600000000001	1.3470100000000003	4.869770000000001	1.4251300000000002	7.993870000000001	3.5439800000000004
XM_027962335.1	0.26418	0.646881	0	0.06357390000000002	0.37930700000000006	0.33460500000000004	1.3501400000000001	0.08355510000000002	0.403693	0.05935800000000001	3.0232800000000006	0.15329	0.8881200000000001	0.7690960000000001	0.5275730000000001	0.45116400000000006	0.4175920000000001	0.43126900000000007	1.0640300000000003	0.31086	0.22992800000000002	0.328969	0.542128	1.0442700000000003	0.118471	0.15019200000000002	1.20653	1.9030400000000003	1.29157	0.9260820000000001	1.8784100000000004	0	0.7851440000000001	3.5820300000000005	0.6095700000000001	0.029348700000000005	0.05594280000000001	0.863195	0.617083	0	0.13821000000000003	0.05748010000000001	0.34008000000000005	0.013796600000000003	0.03571640000000001	6.844110000000001	0.10862500000000001	0.6756160000000001	0.7304870000000001
XM_027967025.1	19.3703	4.983390000000001	14.5815	10.277	18.3675	8.5263	3.5660800000000004	0.5276050000000001	11.0389	26.4784	90.0068	19.5401	5.2926	0.9362400000000002	1.5020200000000001	6.9677500000000014	14.6493	29.6066	20.3057	12.2705	6.673520000000001	22.1159	7.832790000000001	5.253260000000001	24.9408	19.3099	12.7165	38.6581	34.0776	63.8921	4.7879700000000005	0	29.0818	2.7954200000000005	0	11.6816	9.487090000000002	6.911750000000001	3.1708800000000004	2.03791	0.28106400000000004	0.9833650000000002	6.820150000000001	0.31526600000000005	3.6433	1.4162800000000002	5.00393	4.852240000000001	10.9637
XR_003588741.1	0.7925210000000001	0	1.8288900000000003	0	0	0.12300400000000002	0.303072	0.022623700000000004	0.170355	0.30991100000000005	4.849330000000001	0.20039900000000002	0	0	0	0.262828	0.6247950000000001	0	1.5472	0	0.376914	0.5694190000000001	0	0	0.12167500000000002	0.7235070000000001	0.23799900000000002	4.06078	3.2528900000000003	9.983060000000002	0	0	1.4366	0.126222	0	0	0	0.23353400000000002	0.277002	1.4648600000000003	3.1778400000000007	0.11964400000000001	0.33142000000000005	0	0.03856380000000001	0.4567900000000001	0.12829900000000002	0.37373500000000004	1.1643400000000002
XR_003588743.1	0	0	0.32446500000000006	0.04625320000000001	0	0.10205000000000002	0	0.012286400000000003	0.09741650000000002	0	0.12571300000000002	0.16431700000000002	0	0.07707730000000002	0	0.127307	0	0	0	0.21588400000000002	0	0.157282	0	0	0.133478	0	0	0.23472700000000002	0.10913600000000001	0.529822	0	0	1.1975200000000001	0.11668400000000001	0	0.08276170000000002	0.11685000000000002	0.10462900000000001	0	0	3.3659800000000004	0.36107000000000006	0.19415300000000002	0.07886440000000002	0.12002100000000002	0	0.7424060000000001	0.33865200000000006	0.662711
XM_012178476.3	0	0	0	0	0	0	0	0	0	0	0	0	0	0	0	0	0	0	0	0	0	0	0	0	0	0	0	0	0	0	0	0	0	0	1.4159300000000001	0	0	0	0	0	0.593902	0	0	0	0	0	0	0	0
XM_027964197.1	0	0	0	0	0	0	0	0	0	0	0	0	0	0	0	0	0	0	0	0	0	0	0	0	0	0	0	0	0	0	0	0	0	0	0	0	0	0	0	0	0.591006	0	0	0	0	0	0	0	0
XM_004003448.4	0	0.34214300000000003	0	0	0	0	0	0	0	0	0	0.05486830000000001	0	0	0	0.04718210000000001	0	0	0	0	0	0	0	0	0	0	0	0	0.05266300000000001	0	0	0	0	0	0	0	0	0	0.5650850000000001	0	0	0	0.07581310000000001	0	0	0	0	0.187315	0
XM_004001759.3	78.3923	57.9431	130.094	97.9428	89.6785	52.9717	21.3206	19.0097	79.2489	169.732	172.723	258.54	71.3063	40.3908	39.5821	81.0193	86.7079	40.4847	48.3134	44.8659	42.7902	314.19	70.3314	65.3294	208.437	36.5605	64.5719	63.4593	62.2667	140.373	180.258	0	95.481	44.1899	43.8286	136.128	167.729	57.6179	91.4191	37.458	2.2593700000000005	26.7779	55.2216	12.8313	79.7417	31.6134	172.445	47.665	80.6635
XM_027967036.1	0.9613160000000001	0	0	0.48469700000000004	0.9407880000000001	0.29766800000000004	0.25501100000000004	0.20748900000000003	0.312825	3.9230200000000006	0	3.0059800000000005	0	0	0	0	0	0	0	2.2107200000000002	0	7.122	0	0	3.0158700000000005	5.9741	0.41901900000000003	0.6825310000000001	0.250993	0.769692	3.2020300000000006	0	0	0.32698200000000005	0	0.9509380000000001	2.8361800000000006	0.40859000000000006	1.7042500000000003	0	0	0	0.5644730000000001	0.200609	0.19720600000000002	0	2.3417800000000004	0.868697	0.278459
XM_027967041.1	2.8661700000000003	1.5723600000000002	0.05442670000000001	0.06820610000000002	0.6451070000000001	0.9903020000000001	2.9845800000000002	0.16202600000000003	1.4834200000000002	0	0.05300870000000001	1.6514400000000002	0.146298	0	0.030137600000000004	0.9440860000000001	0.014827400000000003	0	0.24412300000000003	0.06793600000000001	0	0.072137	1.6237900000000003	0.15022800000000003	0.6959020000000001	0.036019300000000004	0.08238180000000002	2.0884400000000003	1.2550700000000001	1.0414200000000002	0.023738500000000006	0	1.3225200000000001	1.4980200000000001	0	0.6323440000000001	0.8479930000000001	0.80844800000000006	3.6214	0.22282400000000002	3.4979600000000004e-4	0	0.9179840000000001	2.2470400000000002e-4	5.784770000000001e-4	0	0.012415	0.901086	0.0011768400000000002
XM_027967049.1	4.3245000000000004e-10	0.5329670000000001	1.5945500000000001	0.269913	1.3332500000000003	0.44213500000000006	0.43725400000000003	0	0.25527900000000003	3.6437500000000007	1.0892800000000002	1.7537500000000005e-10	1.3610300000000002	1.6456100000000002	0.5594530000000001	0.8371010000000001	0	4.028220000000001	1.3185900000000002	0	1.0786300000000002	0.9499680000000001	0	1.9969400000000004	0	1.08336	0	0.36745400000000006	0.36535000000000006	0	2.7598900000000004	0	0.5551360000000001	0	0	5.459980000000002e-10	0.305277	0.14064000000000002	0	0	0.12474200000000002	0	0	0.03692000000000001	0.10241900000000001	0.30701500000000004	0	0	0.528672
XM_027967045.1	0	0	0.7010270000000001	0.7320980000000001	0	0	0.15405700000000003	0.07112170000000001	0	0	0.636638	0.426675	0.9878610000000001	0	0	0.9460340000000002	0.140554	0	2.39048	0.8117900000000001	0	0.40903700000000004	0	1.7726900000000003	0	0.44202900000000006	0.9175470000000001	0	0.8591430000000001	0.35512800000000005	0	0	0	0.126007	0	0	0	0	0	5.863740000000001	0.005906990000000001	0.5500520000000001	0	5.67641e-4	0.016182600000000002	0	0.10949400000000001	0	0
XM_004001760.4	2.9394200000000006	1.1586400000000001	2.00287	1.5805600000000002	1.4204100000000002	1.8705800000000004	0.030473200000000006	0.271376	3.1277100000000004	3.2325100000000004	0	1.1504800000000002	1.2736100000000001	1.4122500000000002	2.3447500000000003	0.8432610000000001	3.9722800000000005	8.56568	16.1943	8.769430000000002	7.783290000000001	0.317728	2.13376	0.49576600000000004	0.23696800000000004	3.3628600000000004	0.42943900000000007	0.25705700000000004	0.5062040000000001	0.09787610000000002	0.9485110000000001	0	0.06298550000000001	0.9545030000000001	0	0.03696990000000001	0.07700410000000002	1.4404400000000002	0.6888310000000001	0	20.9913	0.31884100000000004	1.1009600000000002	0.18654600000000002	0.7756500000000001	1.9000700000000004	0.9686340000000001	2.0884	0.32598000000000005
XR_003588748.1	0.7537760000000001	0	2.4931700000000006	0	0	0	0	0	1.7935	1.7047200000000002	0	0.9308090000000001	0	0.340102	2.8647600000000004	0.20879200000000003	0	5.443230000000001	9.602720000000001	0	4.243240000000001	0	0	0	0	0	0	0	0	0	0	0	0	0.44637600000000005	0	0	0	3.0260500000000006	0	0	0	0.662298	0.196311	0	0	0	0	1.7375700000000003	0
XR_003588750.1	1.02113	2.7201200000000005	3.9474900000000006	1.2335900000000002	2.0820200000000004	0.36876900000000007	0.545389	0.328956	0	4.0912600000000005e-5	0	0.6478910000000001	0	1.1999600000000001	0	0.728419	0	6.727910000000001	4.964550000000001	4.066090000000001	0	0	1.4285100000000002	3.1166200000000006	0.7045350000000001	0	0	0.8584170000000001	1.04617	0	0	0	0	2.39102	0	0	0	1.1146700000000003	1.4807900000000003	9.87667e-4	0.00111216	1.1622	0.4890320000000001	0.43183800000000006	1.2441900000000001	1.5101300000000002	0.9920860000000001	0	0
XR_003588749.1	1.9143300000000003	3.2097500000000007e-8	0.6002200000000001	1.7790200000000003	0.9387050000000001	1.4541400000000002	0.37001400000000007	0.3948900000000001	2.6479800000000004	1.1530700000000003	1.4093700000000002	0	8.123640000000002	2.3365600000000004	0	1.26981	1.9568100000000004	0	1.5815600000000003e-7	8.211540000000001	0.528869	1.5429400000000002	3.1598500000000005	0	0.9952760000000002	3.0012500000000006	1.3539600000000003	0.8380190000000001	0.8130870000000001	0.7944900000000001	2.16231	0	3.5269	2.1508700000000003	0	0.5202410000000001	0.366306	2.7349500000000004	2.2682900000000004	5.5765	11.5635	1.02441	0.9989780000000001	5.827910000000001e-10	0.263282	1.8973	3.0473700000000003e-6	2.8145800000000003	1.3088600000000001
XR_001433684.2	4.38137	2.2609900000000005	4.992510000000001	2.0563200000000004	2.7068700000000003	1.8214600000000003	0.9643970000000001	0.04399270000000001	2.3164400000000005	3.3594200000000005	6.196610000000001	1.20412	6.4546	3.9651500000000004	1.7259400000000003	2.0929200000000003	0.8544130000000001	2.28291	6.773380000000001	0.8311400000000001	1.9459400000000002	1.3664700000000003	2.2882800000000003	5.288970000000001	1.8067800000000003	1.5042300000000002	2.0581500000000004	2.6942600000000003	3.00349	2.0248600000000003	4.16401	0	14.4863	8.099770000000001	3.4573400000000003	1.8930800000000003	1.3121	6.571680000000001	2.7881200000000006	22.8625	35.0742	6.723220000000001	4.378010000000001	1.3843300000000003	6.8737	3.8282500000000006	2.77159	5.7201900000000006	5.9457
XM_027967064.1	16.8303	0.8374610000000001	9.626120000000002	3.6440800000000007	12.2926	4.7272	7.9503	0.8711720000000001	3.9878300000000007	6.463870000000001	9.832530000000002	6.887590000000001	4.59008	4.226610000000001	1.1108400000000003	7.965610000000001	0	4.48636	6.881970000000001	1.6740200000000003	1.6403900000000002	1.15111	2.1636200000000003	7.423	1.5977400000000002	3.2115200000000006	4.439420000000001	6.2779	6.508710000000001	2.5108900000000003	0	0	3.5366300000000006	1.1776700000000002	0	0.8681920000000001	0.9365160000000001	1.24676	1.2764700000000002	0	1.5334700000000003	0	1.3457100000000002	2.2723000000000003e-10	0	1.6657900000000003	0	1.9196200000000003	0.6202620000000001
XM_027967071.1	2.2003600000000003	8.448480000000002	9.5621	5.0595	8.839190000000002e-9	3.4572200000000004	1.6686900000000002	1.1681400000000002	11.2616	12.7834	14.5361	5.746620000000001	5.1462200000000005	6.5993900000000005	8.121310000000001	4.474810000000001	5.840380000000001	7.229460000000001	8.593320000000002	9.956750000000001	8.565920000000002	9.249340000000002	9.322770000000002	6.0595300000000005	7.0235	10.5166	9.970290000000002	7.175040000000001	7.103180000000001	10.3863	7.7353	0	13.224	14.3606	5.310310000000001	12.3731	11.561	10.5161	5.554280000000001	5.0899600000000005	0.008513820000000002	2.6731400000000005	7.2312	1.0760900000000002	2.69519	4.480130000000001	2.4880800000000005	11.8344	7.945690000000001
XM_015091638.2	12.1629	10.2514	8.760750000000002	4.995140000000001	6.826370000000001	5.913860000000001	14.3315	1.4001700000000001	9.509490000000001	5.450740000000001	10.6712	4.998360000000001	3.0815100000000006	5.462010000000001	4.4337	7.858110000000001	4.213190000000001	11.8683	11.1747	6.941070000000001	6.718480000000001	3.5133400000000004	5.301850000000001	10.5399	4.9281	14.7788	10.7715	11.0696	11.6346	9.715240000000001	3.3922300000000005	0	14.9675	21.0745	2.1518400000000004	2.06475	2.15797	7.851730000000001	4.8359700000000005	3.4296200000000003	4.178240000000001	1.8389100000000003	6.116370000000001	0.6090800000000001	1.5222800000000003	53.6945	0.8222500000000001	11.2508	8.360880000000002
XM_027967088.1	11.549	16.3368	3.8352200000000005	1.5989100000000003	4.0076600000000004	8.103110000000001	4.7868	1.4839700000000002	5.005070000000001	5.4263	2.5456400000000006	3.0644100000000005	3.8809700000000005	2.2233700000000005	1.5680600000000002	4.3868	1.1187600000000002	15.6965	8.665960000000002	7.601740000000001	3.3743300000000005	0.9679170000000001	3.0214900000000005	8.930140000000002	5.2283800000000005	12.9017	8.899580000000002	4.0491	2.7717300000000002	1.7751900000000003	0.27657000000000004	0	6.5221100000000005	4.338780000000001	1.5606900000000001	0.40976100000000004	0.2532	1.4908200000000003	0.7566880000000001	0.4823410000000001	0.6292780000000001	0.4432650000000001	0.40691000000000005	0.13561	0.285735	3.3705500000000006	0.315375	2.74027	0.6389520000000001
XM_027964212.1	0	6.842480000000001	0	0	0	1.2176600000000002	3.1577500000000005	0	8.665770000000002	0	37.4031	0.11052000000000002	6.7293400000000005	0	5.077950000000001e-10	16.244	3.6863700000000004e-9	0	3.7144700000000007e-9	3.307410000000001e-8	0	0	1.5504100000000002e-9	0	0	0	1.8598	2.7365900000000005	0	1.5473600000000003	0	0	1.8619	0	0	0	0	0	0	0	0	0	0	7.858660000000002e-10	0	0	0	0	0
XM_027964211.1	0.8800930000000001	0	0	0.24425100000000002	0.36190400000000006	0.41848500000000005	0	0.14896500000000001	8.374160000000002e-10	0.3953610000000001	1.2582600000000002e-8	0	0	0	0.16837600000000003	0.07314850000000002	0.5446660000000001	7.603340000000001	1.4663300000000001	1.6939400000000002	0	0.24124700000000002	7.762640000000001	0	0.18147600000000003	0.6536660000000001	0	0	0.8641100000000002	0	0	0	1.3200600000000002	1.8399	0	1.1833200000000001	0.6785650000000001	0.35405100000000006	0.289671	0	0	4.3371200000000005	0.12918700000000002	0.05815830000000001	0.04056470000000001	0.7434540000000001	0.34156700000000007	0.197671	5.325550000000001
XR_003588754.1	2.3937100000000004	2.20901	0.295252	3.6809900000000005e-8	1.1831600000000002	1.9077500000000003	1.0526400000000002	0.5857580000000001	1.5254700000000003	0.08217540000000001	2.1337800000000002	0.5104270000000001	0.8852210000000001	3.6429800000000006	1.35156	0.8081300000000001	0.38176800000000005	0.293528	0.9753130000000001	0.34150600000000003	0.5131920000000001	0.31983400000000006	0	0.43243000000000004	0.45282400000000006	0.25280100000000005	0.7428350000000001	2.5608800000000005	1.9171400000000003	0	0	0	1.2649	2.2736600000000005	0.32069800000000004	0.25559600000000005	0.357984	0.781927	0.27585000000000004	0	0	0.12640900000000002	1.4287	0	0.13132800000000003	0.062739	0.09694220000000002	0.9739160000000001	0.16599000000000003
XR_003588753.1	2.4249100000000006	2.2497100000000003	0.8770180000000001	1.5651700000000002	1.2010500000000002	1.6655800000000003	1.0744500000000001	0.302746	0.7987940000000001	0.21919900000000003	0	1.2959500000000002	1.8997400000000002	2.9556500000000006e-9	1.4493	3.3073300000000003	0.9356500000000001	0.7952450000000001	2.3822	0.8193980000000001	1.3862300000000003	0.9437640000000002	2.3481600000000005	1.1029	0.5697400000000001	0.672151	2.2632600000000003	1.04567	1.3211300000000001	1.5975300000000003	1.9103	0	0.4288600000000001	0	0.8412500000000002	0	0	0.3958320000000001	0.5038910000000001	0	0	0.23344700000000002	0.9013680000000001	0.31893000000000005	0.26360700000000004	2.9188600000000005	0.23281400000000002	0.9852910000000001	0.3332800000000001
XM_015091818.2	80.223	30.4267	33.6031	38.9419	41.6186	40.6959	42.6908	8.35092	56.6569	72.5309	96.3344	53.1558	41.4231	52.2982	57.0671	40.4834	21.1561	69.3326	81.8602	60.6654	38.3872	37.7998	39.7262	77.523	51.2517	72.5707	114.471	75.4026	58.7426	68.5808	86.0198	0	96.7813	69.5199	3.3373500000000004e-8	54.6351	38.8234	73.4211	53.5944	66.2373	0	19.9903	60.7974	11.6185	27.3511	35.3023	23.0367	47.1219	59.301
XM_027967105.1	5.4865200000000005	25.811	10.9057	0.8985050000000001	1.7048800000000002	3.2388800000000004	7.316370000000001	1.1572	5.377280000000001	2.3958300000000006	11.3106	1.8444300000000002	0	9.15787	12.7298	7.413520000000001	15.6292	0	4.953030000000001	6.521430000000001	20.4774	7.270410000000001	11.3893	14.2897	6.594790000000001	0	5.212290000000001	5.904950000000001	9.292320000000002	5.5359300000000005	5.289600000000001e-6	0	27.8125	20.331	49.0206	0	4.288640000000001	9.87221	11.3515	0	2.9093100000000005	8.90163	20.7214	0	1.7448900000000003	0	2.2486500000000005	8.24322	4.356860000000001
XM_027967110.1	0.22321900000000003	0.8160350000000001	0.297659	0.142879	0.41315900000000005	0.37434700000000004	0.15121600000000002	0	0.6539140000000001	1.7552700000000003	20.0728	1.3711400000000002	0.560099	0.279729	0.26254900000000003	0.6042580000000001	0.10522600000000001	0.5492650000000001	0	0.20021400000000003	0	1.1179900000000003	0.4199220000000001	0.4464870000000001	0.9681490000000001	0.38252500000000006	0.07740670000000001	3.5657900000000007	1.17863	9.72966	0	0	6.104040000000001	0.15005700000000002	0.39044400000000007	0.17249000000000003	0.10893500000000002	0.521642	0.16681100000000001	0	0	0.159257	0.23164000000000004	0.26526500000000003	0.023894300000000004	0	0.035167500000000004	0.06130670000000001	3.3889400000000003
XM_027967117.1	0.38010400000000005	0	0.395641	0.52336	0.13898700000000003	1.5448	0.018477300000000002	0	0.028630700000000005	3.4226400000000003	0.337255	1.8462800000000004	0	0.09438780000000002	0.143459	0.028972200000000007	0	0	0.22672200000000003	0	0.06835160000000001	3.2004400000000004	0.10710300000000002	0.15018800000000002	2.17275	0.38693000000000005	0	0.549039	0.5708160000000001	1.8506500000000004	0	0	1.4111400000000003	0.11983300000000001	0	4.26402	3.2657	0.07947470000000001	0	0	0.12372700000000002	0.05181020000000001	0	0.03434140000000001	0.11014300000000002	0	0.704123	0.08114750000000001	0.24195000000000003
XM_027962384.1	0.523225	1.6476700000000002	0.30541000000000007	0.27423100000000006	0.17831600000000003	0.21395400000000003	1.1947200000000002	0.45587600000000006	0.35743300000000006	0.31483400000000006	3.5092700000000003	0.21165400000000004	0.5843410000000001	1.1193400000000002	0.9085560000000001	0.22987000000000005	0.10833100000000001	0.8532710000000001	0.701277	2.3691	0.35287900000000005	0.21856600000000004	0.6016640000000001	2.0775500000000005	0.313356	0.19808100000000003	0.38572500000000004	4.479760000000001	3.3879400000000004	4.0017	0.25321000000000005	0	12.0158	7.9953400000000014	0.608554	0.24240100000000003	0.18413500000000002	0.9942400000000001	0.166693	0	0	0.19940500000000003	0.37569300000000005	0.05805330000000001	0.06030890000000001	0	0.19190100000000002	0.42362800000000006	2.0225100000000005
XM_027967122.1	0	0	0	0	0	0.009869850000000001	0.06646210000000001	0.020309500000000005	0.07029280000000002	0	0.05081390000000001	0	0	0.07114810000000002	0.21418500000000001	0	0	0	0	0	0	0	0	0	0.018506100000000004	0	0.03151690000000001	0.15111700000000003	0.22531500000000002	0.11287300000000001	0	0	0.28989000000000004	0.06691460000000002	0	0	0.04099520000000001	0.05107360000000001	0	0	0	0	0.04397670000000001	0	0	0	0	0	0
XM_027962393.1	0	0	0	0	0	0	0	0	0	0	0	0	0	0	0	0	0	0	0	0	0	0	0	0	0	0	0	0	0	0	0	0	0	0	0	0	0	0	0	0	0	0	0.190897	0	0	0	0	0	0
XM_027962398.1	0.286853	0.17443000000000003	0	0.06832910000000002	0.11841400000000002	0	0.732624	0.10391600000000001	0.05967200000000001	0.25893000000000005	0.7488270000000001	0.10784900000000001	0.9541140000000001	0.700358	0.08693840000000001	0.12263500000000001	0	0.9402540000000001	0	0.6745800000000001	0	0	0.351953	0.37259000000000003	0.142322	0	0	1.0058300000000002	0.5032850000000001	0.21625600000000003	0	0	3.5903500000000004	1.7681800000000003	0.6776120000000001	0.06611770000000002	0.06108500000000001	0.192339	0	0	0.31538200000000005	0	0.21954600000000002	0	0.04341300000000001	0.7059280000000001	0	0.43198300000000006	0.04883260000000001
XM_027967129.1	4.938550000000001	9.154380000000002	0	0.9571470000000001	3.8831300000000004	2.3935400000000002	3.7244700000000006	2.05595	3.2858800000000006	0	10.17	1.8039500000000002	6.178540000000001	3.7402900000000003	1.7943600000000002	3.8972200000000004	0	0	3.2723800000000006e-9	0	1.7434200000000002	0	1.7197900000000002	5.971610000000001	3.4224200000000007	0	2.2784500000000003	3.3491900000000006	3.5930900000000006	7.199970000000001	1.7952600000000003	0	5.359590000000001	2.74183	0	1.1974300000000002	0.6051230000000001	1.0315600000000003	0	0	0	1.1653200000000001	2.8490500000000005	0.12269100000000001	0.36039800000000005	0	0	0	0.40098400000000006
XM_027967134.1	3.5992400000000007e-7	0	0	2.7729800000000004	0	0.6262880000000001	1.7308900000000003	0	0.7591630000000001	0	3.4428000000000006e-9	1.5466600000000001	0	1.7346600000000003	0.6613700000000001	1.7571300000000003	0	0	0	0	0	0	0	0	0.141963	0	0.52702	1.1191700000000002	0	0	0	0	1.2949200000000003	1.0027700000000002	0	1.1492300000000002	0.5224570000000001	1.3339400000000001	0	0	0	0	0.8177080000000001	0.14525000000000002	0.38666500000000004	2.3556500000000002	0	0.9932380000000001	0.687494
XM_027967147.1	0	9.509900000000002e-9	0	0.5008250000000001	0	0.20897800000000002	1.4239200000000003	0.8561930000000001	0	3.7101300000000004	4.64514e-9	0	0	0.795305	0	0.0016493300000000003	1.3961900000000001e-9	1.1938200000000002e-8	5.0184100000000007e-8	3.447390000000001e-8	2.5893100000000002	3.1487600000000007	1.8565900000000003e-8	0	0	3.916650000000001e-8	1.4668700000000001	1.5819800000000002	2.1729900000000004	1.04895	0	0	3.3906100000000006	2.5439300000000005	0	0.21855700000000003	0.7385510000000001	0.8185650000000001	2.3771600000000004	0	0	0	1.9961200000000003	0.151789	0.397139	0	0	2.2400100000000003	2.2191
XM_027967151.1	3.0696900000000004e-9	0	0	0	0	0.013687400000000002	0.7572010000000001	0	1.5855300000000002e-9	0	1.7633700000000003e-9	2.3238200000000004e-9	0	0	2.9379300000000006	0.45041100000000006	6.391740000000002e-7	1.3422500000000002e-6	5.840090000000001e-6	2.0331700000000003e-6	0	0	2.02273e-6	0	0	5.852490000000001e-6	0	1.7915800000000002	0	0	0	0	0.733624	0.7785690000000001	1.8119400000000005e-7	0.07045640000000002	0	0	0	0	0	0	0.21883100000000003	0	0.10115500000000001	0	7.136070000000001e-9	0	0
XM_027967140.1	0.6917490000000001	3.9206	7.194510000000001	0	0	1.5459600000000002	0.37903500000000007	2.8168400000000005e-6	9.540130000000001e-9	0	2.5484800000000005	1.28929e-4	0	0	1.2489400000000001e-4	0	3.2046200000000002	5.570570000000001	4.288640000000001	4.526090000000001	0	0	4.95178	2.9109300000000006e-5	6.0703000000000005e-5	4.51782	1.1636	0	0	0	0	0	0	0	3.5506900000000003	0.078103	0.44195200000000007	0.36790500000000004	0	0	0.44229500000000005	0	0	0	0	0	1.11925	2.3683200000000004e-6	0
XR_003588767.1	10.9332	7.306960000000001	4.15418	3.9898800000000008	7.066610000000001	11.0642	20.5962	2.0767800000000003	17.8764	9.174690000000002	19.686	15.9456	7.564020000000001	13.1528	8.324040000000002	9.94339	13.0331	7.224340000000001	15.0053	4.7526	5.343210000000001	5.2635	8.363640000000002	30.186	23.8356	15.1675	17.8357	25.7924	32.8393	20.2712	17.753	0	18.3231	11.3356	17.135	3.0505100000000005	5.2642500000000005	11.0337	1.6240200000000002	0	0	1.5341900000000002	6.942540000000001	2.6267700000000005	1.2723	25.4493	7.155730000000001	9.387030000000001	7.874190000000001
XM_015091821.2	36.4414	23.0145	36.1513	37.1827	28.5836	24.891	19.4419	3.8392	33.9295	32.8623	23.3417	26.5582	12.8697	23.5613	23.7874	30.1232	26.5541	0.45912800000000004	18.8114	30.589	20.961	32.4551	22.1789	14.8828	26.346	22.8684	16.6164	47.4953	48.5805	45.8354	16.3832	0	42.0996	29.3147	50.2899	22.3343	19.7558	21.6632	12.9616	0	0	1.2623800000000003	14.4086	3.1336500000000003	10.6271	27.469	6.787510000000001	17.8312	18.7829
XM_015091823.2	2.6558100000000002	0	0	2.1480900000000003	1.5225600000000001	3.0828300000000004	1.8927400000000003	0	2.7932700000000006	2.9164700000000003	28.1307	0.8558910000000001	1.0433500000000002	3.1711400000000003	4.621390000000001	1.7605800000000003	6.866710000000001	0	0	0	3.8660300000000007	0	5.250610000000001	14.1277	2.6361600000000003	0	2.9745100000000004	8.864270000000001	1.6863900000000003	10.9863	5.709890000000001	0	4.23671	3.4197600000000006	17.755	3.3013500000000007	1.9031100000000003	2.0243400000000005	0	0	0	7.822670000000001	2.34446	2.27674	3.4223500000000007	0	5.555550000000001	2.4964800000000005	6.6986
XM_015091822.2	0	0	0	1.2585	0	0.41938300000000006	0.31954600000000005	0	0	0	14.8345	0	0	4.915610000000001	2.6476600000000006	0	0	20.8076	0	0	1.6016400000000002e-4	0	3.3395800000000007	6.056490000000001	0	0	4.239940000000001	8.44536	15.0522	9.413370000000002	0	0	17.8967	0	0.10797300000000001	1.0081200000000001	0	2.62381	3.6477700000000004	15.7999	2.6698600000000003	0	1.9817600000000002	0	1.6036700000000002	0	1.05716	5.25332	1.36227
XM_027967173.1	51.4271	16.6661	4.351240000000001	4.756450000000001	8.1878	28.0583	7.829260000000001	0.9536920000000001	10.2036	12.2994	115.93	25.4965	3.9293100000000005	4.5054	7.4291800000000014	14.7401	12.5966	1.9186200000000002	4.00515	5.195220000000001	5.3972	43.6513	14.9448	31.7456	31.2954	13.063	1.6345700000000003	136.284	184.751	102.528	8.206090000000001	0	91.0676	98.4135	0	31.8928	20.4449	7.827450000000002	14.7864	8.705160000000001	0.6314520000000001	32.3745	8.31826	33.2698	5.365080000000001	3.1300800000000004	26.9931	9.937130000000002	125.526
XM_027964223.1	0	0	0	0.026085200000000006	0	0	0.016979400000000002	0	0	0	0	0.18089100000000002	0	0	0	0	0	0	0	0	0	0.19628900000000002	0	0	0	0	0	0.9203590000000001	1.46192	0.22817900000000002	0	0	0	0.019856100000000005	0	0	0	0	0	0.729682	1.23476	0	0	0	0	0	0	0.042894600000000005	0
XM_027967226.1	0	0	0	0	0	0	0	0	0	8.25125	16.5346	2.6549	0	0	0	0	0	0	0	0	0	2.5335	0	0	17.6453	0	0	2.6726	0.15074	19.8277	0	0	7.054190000000001	0	0	5.850430000000001	8.524020000000002	0	0	4.697350000000001e-8	3.070900000000001e-5	0	0	0	0	0	0	0.159537	15.6847
XM_027967230.1	0	0	0	0	0	0	0	0	0	4.188320000000001	0	24.587	0	0	0	0	0	0	0	0	0	61.4496	0	0	49.3731	0	0	0	0	5.925440000000001	0	0	0	0	0	48.153	28.5872	0	0	7.986480000000002e-5	1.6707200000000002	0	0	0	0	0	1.4686100000000002	0	5.150040000000001
XM_027967246.1	1.0074600000000002	0	0	0	0	0	0	0	0.07344050000000002	1.9689800000000004	1.2486	0.8506300000000001	0	0	0	0.10205200000000002	0	0	0	0	0	0.19501200000000002	0	0	1.2348700000000001	0	0	0	0	0	0	0	0.8365480000000001	0	0	0.9046460000000001	3.6404100000000006	0.13082200000000002	0	0	3.1059200000000002	0	0.10801600000000001	0	0	0	0.23601300000000003	0	0.43777200000000005
XM_027967235.1	0	0	0	0	0	0.5676340000000001	0	0	0	37.3941	0	4.7898700000000005	0	0	0	0	0	0	0	0	0	5.488630000000001	0	0	0	0	0	0	0	0.6425090000000001	0	0	0.16448600000000002	0	0	7.327930000000001	9.770150000000001	0	0	0	0	0	0	0	0	0	0	0	0.17855600000000002
XM_004001766.4	39.9777	17.3399	39.5644	19.4885	14.4252	22.84	7.083160000000001	4.12828	37.1589	16.2472	25.1816	12.2894	16.9156	28.4696	23.6509	19.4402	19.8133	31.2222	39.1782	47.8847	43.4727	9.281960000000002	21.9648	33.5461	19.2352	80.6428	28.9117	30.1342	23.308	41.2483	37.8932	0	12.2969	41.5552	33.6299	5.41424	4.929670000000001	29.8526	21.886	3.3532	0	8.29466	39.8619	3.9032300000000006	4.682840000000001	15.5313	6.339080000000001	63.1737	22.2782
XM_027967237.1	69.5238	23.6817	61.532	50.4062	48.2714	23.6282	15.6674	3.6225400000000003	78.331	0	6.248120000000001	1.2193500000000002	21.1975	42.7093	35.078	44.8913	21.8669	31.7233	19.2846	47.1569	39.609	0	30.4865	17.8616	4.570790000000001	275.482	42.0895	9.535090000000002	11.3488	6.721350000000001	91.5377	0	5.853330000000001	136.515	153.234	0.289426	0.5404030000000001	21.2851	52.8503	42.6633	3.3687900000000006	26.3626	102.444	25.4883	35.2271	42.6197	18.8826	128.16	8.60021
XM_027967205.1	8.587980000000002	0	0.278164	0.701984	1.3038700000000004e-7	1.2246100000000002	0	0	1.7292500000000002e-4	2.8716400000000006	0	0.9675240000000002	0	0	0	0	0	0	0	0	0	5.7192300000000005	1.4801500000000001e-6	0	1.5303300000000002	0	0	0	0.45461900000000005	0	0	0	0	8.959330000000002e-8	0	1.1021	0.10640400000000001	1.0783900000000002	0	0	0	0	1.1807500000000002e-8	0.40154600000000007	0	0	0	2.0656000000000004e-7	0.37253400000000003
XM_027967210.1	0	0	1.6863200000000003	0	0	0	0	0	1.7224400000000003e-4	0	0	0	0	0.8785970000000001	0	0	0	0	1.2361600000000002e-5	0	0	0	1.3906	0	6.396330000000001e-4	0	0	0.34774200000000005	0.29371	0	0	0	0	0.7512460000000001	0	0	0	6.342950000000001e-5	0.013425600000000003	0	0	0	0.7589580000000001	4.0041100000000006e-8	0.5016240000000001	0	0	0.0032257600000000007	0
XM_027967220.1	4.47909	0	0	0	1.0839400000000001	5.317850000000001	0	0	0	0	0	0	0	0	0	0.23143800000000003	0	0	1.0661300000000002	0	0	0	0.8344590000000001	0	0.0011258200000000002	0	0	0	0	0	0	0	0	0.5150610000000001	6.013990000000001	0	0	0	2.27335	0	0	0	1.3262600000000002	0.819428	0	0	1.4158800000000002	0	0
XM_027967203.1	0	0	2.3273100000000003e-9	0	0	0	0	0	0	0.8516720000000001	0	0	0	0	0	0	0	0	0	0	0	0	0	0	1.52694e-4	0	0	0	0	0	0	0	0	7.886760000000001e-9	0	3.7959600000000004	1.9925	3.012040000000001e-7	1.2241900000000003e-8	0	0	0	0	1.5389500000000003e-6	0	0	0	0	0
XM_027967199.1	1.8986900000000003e-4	0	0	0	0	3.0588500000000007e-7	0	0	0.32546700000000006	2.1499800000000002	0	0.8228540000000001	0	0	0	0	0	0	0	1.7184700000000002	0	1.6889200000000002	0	0	1.7527700000000002	0	0	0	0	0	0	0	0	0	0	1.2027500000000002	1.0608300000000002	0	0	0	0	0	0	0	0	0	0	0	0
XM_027967191.1	2.5036800000000006e-6	0	0	0	0	1.2089500000000002	0.07954100000000001	1.8900800000000002	0	2.5260700000000003	0	6.138490000000001	0	0.42345000000000005	0	0.042326600000000006	0.7239010000000001	0	0	0	0	3.6322900000000007	0	2.6762600000000005	3.7060200000000005	1.3088700000000002	0	0	0	0	0	0	0	1.8479600000000004e-7	0	0.539946	0.7384300000000001	2.2418800000000003e-5	0	0	2.4190000000000004e-8	0	0.18303900000000004	0.25923100000000004	0.17273500000000003	0	0.6490650000000001	1.2894600000000003	0
XM_027967214.1	1.7763900000000005e-7	0	0	0	0	2.3713600000000005e-8	0	0	0	0	0	0.807969	0	0	0	0.011853	0	0	0.08666780000000002	0	0	0	0.03978460000000001	0	0	0	0.006817240000000001	0	0	0	0	0	0	2.7426700000000006e-7	0	0	0	2.8559700000000003e-6	0.11928100000000001	0	0	0.017715800000000004	5.817110000000001e-6	0	0	0	1.7465100000000002e-9	1.28445e-4	0
XM_027967200.1	0	0	0	0	0	0	0	0	0	2.8280400000000004e-8	0	0	0	0	0	0	0	0	0	0	0	0	0	0	0	0	0	0	0	0	0	0	0	0.064142	0	0	0	0.010397100000000001	0	0	0	0	0	0	0	0	0	0.8228070000000001	0
XM_027967194.1	0	0	0	0	0	0	0	0	0	0	0	0	0	0	0	0	0	0	0	0	0	0	0	0	0	0	0	0	0	0	0	0	0	3.746670000000001e-7	0	0	0	2.5958700000000005e-8	0	0	0	0	0	0	0	0	0	3.3112500000000005e-5	0
XM_027967182.1	0	0	0	0	0	0	0.009676890000000002	1.6602100000000003e-7	0	0	0	5.9529900000000006e-9	0	0.03916070000000001	0	0.0025851900000000002	0.0318459	0	0	0	0	0	0	0.21330600000000002	0	0.047758400000000006	0	0	0	0	0	0	0	0.8894310000000001	0	0	0	0.5379210000000001	0	0	0	0.7494300000000002	0.12082200000000001	0	0.007283580000000001	0	0	0.004216590000000001	0
XM_027967186.1	6.407570000000001	0	5.868480000000001	0.15252300000000002	0	1.9980500000000003	0.13690600000000003	0	0.8081520000000001	4.085350000000001	0	3.5954200000000007	0	0.9581830000000001	0	0.8009530000000001	0	0	1.7383300000000002	0	0	5.5074	0	0	4.477690000000001	0	0.64992	0.6645880000000001	0.20920600000000003	0.48353500000000005	0	0	0.22784800000000002	0.688324	0	1.9007500000000004	1.8613200000000003	0.31687600000000005	0	0	0	0.43640900000000005	0.8580870000000002	0.102359	0.22515600000000002	0	0	1.7929700000000002	0.22239000000000003
XM_027967244.1	31.9374	12.0132	20.4768	24.4161	13.6305	5.50067	4.5641	3.9048400000000005	2.9597	2.1611800000000003	0	2.4931700000000006	29.1404	22.3113	12.4059	6.1303	0	42.9128	15.4331	21.6776	0	0	16.8072	24.6639	0	0	0.22347000000000003	0.12292200000000002	0.35644400000000004	0	25.3584	52.265	0.6707590000000001	40.0367	66.348	0.273347	0	3.4100400000000004	37.6632	183.345	0	52.1405	61.7562	10.618	74.2642	7.553190000000001	61.7941	26.9737	0.607789
XR_003588067.1	0	0	0	0	0	0	0	4.9201	0	0	0	0	0	0	0	0	0	0	0	0	0	9.165160000000002	0	1.8674800000000003	9.197910000000002	0	0.39211200000000007	0	0	0	0	0	0	0.27273800000000004	0	0	0	0	0	0	0	0.6585160000000001	29.2197	0	0	0	0	0	0
XM_027967263.1	0	0	0	0	0	0.5153760000000001	0	0.30295800000000006	0.6908150000000001	0.32943600000000006	0	0	12.9809	0	2.40147	0	0.45183500000000004	0	0	0	0.5930700000000001	0	4.4149	0	0	0	0.259002	0	0	0	0	0	0	0.686463	0	0	0	0	0	8.629990000000001	0	12.1075	13.0714	0.548282	0	0	0	0	0
XM_012182963.2	0	1.7579500000000003	0	0.197113	0	0	0	0	0.22195200000000004	0	0	0	0	0	2.6166	0.6258300000000001	0	0	0	0	1.9406700000000003	0	1.3009600000000002e-9	0	0	0	0	0	0	0	0	0	0	0.5706270000000001	0	0.038065600000000005	0	0.23095800000000002	0	0	0	0	12.0492	0.5539090000000001	0	0	9.066960000000002e-7	1.4514200000000002	0
XM_027967252.1	0	3.1017700000000006	0	0	0	0.45290800000000003	0	1.3907200000000002	0.7806280000000001	0	0	0	5.307220000000001	0	0	0.301302	0	0	0	1.6009200000000003	0	0	2.3631800000000003	0	0	0	0	0	0	0	0	0	0	0.9036930000000001	0	0	0	0	0	0	0	4.333310000000001	7.863690000000001	0.21050400000000002	0	1.1563600000000003	0	0	0
XM_012182918.3	0	3.3336500000000004	0	0	0	0.7954260000000001	0	3.9827400000000006	1.5254100000000002	0	0	0	16.1524	3.2755300000000003	0	1.4448	0	0	0	2.26554	0	0	13.4896	0	0	0	0	0	0.09021430000000001	0.9027530000000001	0	0	0	1.8079600000000002	0	0	0	0	0	0	0	0	10.9954	0.7730870000000001	0	0	1.3715200000000003	3.0672	0
NM_001009434.1	0	0	0	0	0	0	0	0.07734830000000001	0.23132800000000003	0	0	0	0	0	0	0.46915500000000004	0	0	0	0	0	0	0	0	0	0	0.30857300000000004	0.18750700000000003	0	0.33000500000000005	0	0	0	0.24549800000000002	0	0	0	0	0	0	0	0	0.5511180000000001	0	0	0	0	0	0
XM_027959101.1	20.7883	2.7980700000000005	0	0.09347300000000001	0.39931600000000006	21.4144	0.015576300000000003	7.061270000000001	1.1590500000000001	0	0	0	6.522160000000001	0	0.574593	5.020370000000001	0	1.25479	3.3136	0	7.433980000000001	1.2724900000000001	1.8622500000000001e-4	1.4426400000000003e-5	1.3098500000000003e-8	0	9.621590000000001	0.7530780000000001	1.1458300000000001	0	0	0	0.24849800000000002	0.432223	0	0.04317800000000001	0.021299000000000002	0.265452	0	6.162890000000001	0.401332	0.6769700000000001	0.18660700000000002	0.8423010000000001	0.23720500000000003	0.0021626600000000003	1.3941300000000003	0	0.08788980000000002
XM_027958636.1	41.393	35.3568	0	1.5086600000000002e-9	0	129.385	0	16.0087	6.5585	0	0	0.6005220000000001	1.0581300000000002e-5	1.4979700000000002	3.570600000000001e-8	19.0271	0	4.6525000000000015e-8	1.1015100000000002e-6	0	15.382	9.888520000000003e-8	11.0778	75.4248	9.573140000000002	0	26.2298	2.3108000000000004e-8	1.1749100000000001	0	0	0	0.43768500000000005	7.904690000000001	0	0	0	0.7089160000000001	0	2.5178000000000005e-7	0	0	0.30133200000000004	3.5010800000000004	0	11.5644	0	0	0
NM_001146271.1	2.3356300000000005	0	0.38453600000000004	0	0	2.3308700000000004	0	6.4590700000000005	0	0.10068300000000001	0	0	0	0	0.21883600000000003	0.49816000000000005	0.689528	0	0	0	0	1.7437	0	0	0	0.25279500000000005	0	0.16685000000000003	0	0.05900210000000001	0	0	0	0	0	0	0	0	0	0	0	0	0.021079300000000002	0.05939820000000001	0	0	0	0	0
XM_027967270.1	80.225	22.6834	53.3846	17.5372	23.2207	5.477360000000001	0.8840190000000001	2.0574200000000005	58.1118	34.0929	4.4317400000000005	20.5492	36.1213	9.40839	6.377490000000001	29.1305	5.3035	151.019	95.7512	67.206	37.6629	14.9186	37.6097	37.2195	22.3843	34.4782	10.5231	11.7456	12.0464	4.784	1.4173400000000003	0	40.2938	37.4422	0	6.673160000000001	3.3869300000000004	78.0349	2.1795600000000004	11.0533	1.1478400000000002	10.6611	1.20229	0.782912	1.3101700000000003	4.748050000000001	3.4605900000000007	49.7056	0.562065
139	0	0	0	0	22.5475	0	0	0	0	0	0	0	0	0	0	0	0	0	0	0	0	0	20.4018	0	0	0	0	0	2.4068100000000006	5.24999	0	0	0	0	14.1014	0	3.9196100000000005	0	10.5593	0	93.5942	0	3.6981500000000005	7.048470000000001	0	0	0	0	4.405930000000001
XM_012183170.3	98.9072	39.0842	73.3416	59.4209	56.2899	42.0146	26.7978	8.433280000000002	74.0038	71.7734	140.949	100.278	46.4717	45.9967	39.0909	54.6692	52.0104	70.1194	88.9826	68.8733	67.4951	99.5645	51.8955	96.8724	101.219	99.2576	169.932	95.0035	84.2023	139.792	62.416	0	81.5795	47.282	33.9705	73.8952	60.8356	53.6672	51.3178	2.6639300000000006	5.326580000000001	12.5452	60.0951	7.335320000000001	22.4401	62.9846	13.0724	64.1447	81.9958
XR_003588794.1	0.28975000000000006	0	1.4368700000000003	0.09461220000000002	0.35150200000000004	0	0	0	0.14244	0	0	0.17239900000000002	0	0	0	0.14517300000000002	0	0	0	0	0	0	0	0.9976980000000001	0	0	0	0.35849300000000006	0.16482100000000002	0	0	0	0.42408500000000005	0.8732750000000001	1.7761400000000003	0	0.1929	0.24377900000000002	0	0	1.3194100000000002	0	0.10168200000000001	0	0.10619100000000001	0	0	0.682	0.23630800000000002
142	0	0	0	0	0	0	0	0	4.0324800000000005	0	0	0	0	0	0	5.559520000000001	0	0	0	0	0	0	0	0	5.7773200000000005	0	14.2711	0	0	0	0	0	7.174460000000001	6.373030000000001	0	0	0	1.8210900000000003	0	0	30.8823	0	0	0	0	0	0	0	0
XR_001042479.3	1.14399	0.6691150000000001	0	0.5983470000000001	1.4016500000000003	6.603350000000001	0	0	4.578250000000001	0	0.702053	0.10750500000000002	0	0	0	7.1124800000000015	3.7266800000000004	0	0	0	1.1490600000000002	0	0	0	0.182433	0	0	0	0.10348800000000001	0.27416	0	0	0	0.29467400000000005	0	0.48057500000000003	0	0.22556600000000002	0	0	0	0	0.4441010000000001	0	0.12459800000000001	0	1.953	0	0
XM_004001768.3	15.8547	3.0290400000000006	10.6625	4.195220000000001	9.460830000000001	5.083610000000001	2.7315100000000005	0.48371200000000003	17.9282	18.118	11.8771	18.5991	4.177490000000001	9.23215	7.192450000000001	4.726470000000001	11.3726	31.6602	4.49783	32.2957	6.3745	10.9229	5.2428	24.7177	18.2805	44.8759	12.5769	12.1518	10.5219	8.023360000000002	1.3074400000000002	0	3.2448300000000003	8.879170000000002	0.5357670000000001	2.9954800000000006	1.4729	6.7185	1.1279400000000002	1.13308	1.7808600000000003	1.3355600000000003	6.3304100000000005	0.720091	1.2200400000000002	0.9834610000000001	4.15906	6.560510000000001	4.488
XM_027967301.1	0	0	0	0	0.08351090000000001	0.04395940000000001	0.09657150000000002	0	0	0.09139560000000002	1.2174500000000001	0	0	0	0	0.03456360000000001	0.24601100000000004	0	0.20488000000000003	0	0	0	0	0.7876170000000001	0.018327200000000002	0	0.19031100000000004	0	0.10407200000000001	0	0.8863310000000001	0	0	4.0697	0	0	0	0.024529600000000006	0	2.0299500000000004	0	0.255879	0.10296000000000001	0	0.04020880000000001	0	0.32627500000000004	0	0.273533
XM_015091828.2	0	0	0	0	0	0	1.12362	0	0	0	3.2273900000000006	0	0	0	0	0	0	0	0	0	0.29016200000000003	0	0	0	0	0	0.7643120000000001	0	0.8552460000000001	0	0	0	0.577705	15.1429	0	0	0	0	0	0	0	0	0	0.14455900000000002	0	60.9398	0	0	1.00303
XR_003588799.1	0	0	0	0	0	0	0.19867900000000002	0	0	0	0	0.09464720000000001	0	0	0	0	0	0	0	0	0	0	0	0	0	0	0	0	0.14422300000000002	0	0	0	0	1.1103200000000002	0	0	0	0.05667200000000001	0	0	0	0	0	0	0	5.9137900000000005	0	0	0
XM_015091829.2	0	0	0	0	0	0	0	0	0.029873700000000006	0	0.6397160000000001	0.31996100000000005	0	0.8732740000000001	0.603596	0	0	0	0	0	0	0	0	0	0	0	0	0.34163000000000004	0.23549600000000004	0.09274990000000002	0	0	2.1008200000000003e-4	4.97409	0	0	0	0.11876300000000001	0.38525100000000007	0	4.44465	0	0.05810450000000001	0	0	30.4405	0	0.132387	0
149	11.7291	0	0	0	0	0	3.0897300000000003	0	0	0	0	0	0	16.9813	0	0	0	0	0	0	0	0	0	0	0	0	0	0	0	0	0	0	3.3670700000000005	1.7977500000000002	0	5.470670000000001	0	4.939870000000001	0	71.933	218.048	0	7.631160000000001	2.4114600000000004	0	0	0	0	0
XM_004001771.4	2.8470900000000006	3.6096800000000004	1.3214900000000003	2.6086	2.5865700000000005	4.00912	2.616	0.9167980000000001	2.7548500000000002	8.99871	3.3968300000000005	4.309240000000001	7.969260000000001	6.9313	6.0967	2.8283200000000006	3.4678200000000006	0.7394580000000001	4.48066	5.135480000000001	4.996740000000001	12.5952	4.386280000000001	6.5139	15.167	4.215350000000001	3.3734700000000006	4.521850000000001	4.299480000000001	3.4550900000000007	2.6997800000000005	0	13.0215	6.267460000000001	5.865060000000001	3.0688300000000006	4.894550000000001	5.305430000000001	6.446760000000001	20.6705	37.4241	4.97341	4.484980000000001	1.3646300000000002	2.1775100000000003	4.615540000000001	4.049360000000001	6.865420000000001	7.563240000000001
XM_004001772.4	0	0	0	0	0	0	0	0	0	0	0	0	0	0	0	0	0	0	0	0	0	0	0	0	0	0	0	0.14178000000000002	0.20074400000000003	14.973	0	0	0	0	0	0	0	0	0	0	0	0	0	0	0.07226190000000002	0	0	0	0.166083
XR_003587326.1	0	0	0	0	0	0	0	0	0	0	0	0	0	0	0	0	0	0	0	0	0	0	0	0	0	0	0	0	0	0	0	0	0	0	0	0	0	0	0	0	83.7475	0	0	0	0	0	0	0	0
XM_027967321.1	419.547	339.546	223.9	626.299	331.596	362.271	168.338	132.84	274.588	273.284	8.09734	273.456	486.066	535.787	297.505	397.546	46.3767	479.551	655.557	570.67	285.486	181.922	252.843	268.25	33.7316	226.413	31.2416	156.672	154.809	94.0771	40.6843	429.474	18.16	45.05	85.0829	152.158	154.716	41.4741	656.018	0	0	4.984170000000001	1806.15	10.2678	456.69	126.3	7.582170000000001	125.881	71.6781
XM_027967353.1	1.2422700000000002	0.43123500000000003	3.2536200000000006	0.48402800000000007	0	0.7969670000000001	0.44106900000000004	0.32674300000000006	0.7696260000000001	1.6209900000000002	3.7270500000000006	2.2540100000000005	0	0	1.3893100000000003e-5	1.1605100000000002	0.641314	5.839110000000001	2.1459900000000003	3.6523600000000007	0	0	1.0613100000000002	0	0.03214940000000001	0.23047900000000002	0.6257760000000001	2.4264	3.0533300000000003	0.621793	1.4392200000000002	0	0.9076740000000001	0.8466710000000001	0.36412100000000003	0.5816040000000001	0.8570730000000001	0	0	0	0	0.736156	0.7890980000000001	0.16615300000000002	0.23804200000000003	1.8805800000000004	0.322089	0	0.6738970000000001
XM_027967343.1	7.455390000000001	4.864160000000001	4.800110000000001	3.2949900000000003	5.506010000000001	3.8762400000000006	3.8335100000000004	1.0001300000000002	3.5883900000000004	3.3902600000000005	0.7270260000000001	4.5986	7.7529400000000015	1.0251400000000002	0.7224680000000001	5.546590000000001	0.44808900000000007	0	7.235630000000001	0	3.4791700000000003	4.640320000000001	3.3307	4.2929900000000005	4.6716	3.0318500000000004	2.4915	9.49627	10.9708	0.8414770000000001	1.1701200000000003	0	1.8319800000000005e-7	3.5364800000000005	0	0.9483740000000002	0.9282660000000001	1.7906500000000003	2.4619500000000003	0	0	0	2.7415300000000005	0.12546500000000002	0.29415900000000006	0	0	3.5002	2.3668800000000004e-4
XM_027967337.1	0.5868890000000001	0	0	0	0	0	0	0	0	0	0	0.42437500000000006	2.4542300000000005e-8	0	0	0	0	0	0	0	0	1.6406800000000001	0	0	0	0	0	0.7142510000000001	0.6192420000000001	0.36360800000000004	0	0	9.653110000000002e-8	0	0	0	0.24619600000000003	0.11251500000000002	0	0	0	0	0	0	0	0	0	0	3.818310000000001e-8
XM_027967351.1	0	0	0	0	0	0	0	0	0	0	0	0	0	0	0	0	0	0	0	0	0	0	0	0	0.24845400000000004	0	0	0.028640400000000007	9.718060000000001e-4	1.4791	0	0	2.46681	0	0	0	0.05512210000000001	0	0	3.044	0.6406810000000001	0	0	0	0	0	0	0	0.27667200000000003
XM_027967340.1	0	0	0	0	0	0	0	4.4253500000000006e-8	0.25667700000000004	0	1.8383200000000002	0	0	0	0	0	0.021132900000000003	0	0	0	0	0	0	0.17053500000000002	0	0.08992850000000002	0	2.0741500000000004	2.0999300000000005	4.393860000000001	0.04189160000000001	0	5.623490000000001	0	0	0	0.264311	0	0	0	0	0	0.4484290000000001	0	0	0	0	0	0.8205830000000001
XM_027967331.1	0	0	0	0	0	0	0	0	0	0	0	0	0	0	0	0	0	0	0	0	0	0	0	0	0	0	0	0.15336700000000003	0.11425500000000001	1.8663	0	0	2.0742	0	0	0	0.06947080000000001	0	0	0	0	0	0	0	0	0	0	0	1.22924e-4
XM_027967359.1	10.0074	19.0732	5.428310000000001	2.6357500000000003	3.5730900000000005	28.6428	1.7974700000000003	4.431730000000001	6.611430000000001	5.654320000000001	8.793210000000002	8.058810000000001	2.2012	1.4730100000000002	1.3982	16.2902	3.5716	11.2884	10.672	13.9784	30.7408	1.5087200000000003	2.0773	19.0349	4.576180000000001	12.6615	20.3962	8.0732	6.618540000000001	13.1384	12.0766	0	2.1649300000000005	8.7374	0	0.660977	0.8151930000000001	8.572980000000001	5.501120000000001	0.8340960000000001	2.4154	0.501487	4.62893	2.6095900000000003	0.7714520000000001	14.6079	0.6874450000000001	13.9452	2.6646100000000006
NM_001162554.1	7.569450000000001	1.9584900000000003	9.84608	2.2890900000000003	5.928630000000001	2.6736500000000003	5.060910000000001	0.8187710000000001	13.2664	4.66912	7.501440000000001	2.4902200000000003	17.619	57.2005	28.6387	6.740910000000001	6.098070000000001	3.4186300000000003	3.0429700000000004	2.2916600000000003	7.418250000000001	1.6664900000000002	8.83041	2.52335	2.8489	2.2547900000000003	0.9663130000000001	6.190740000000001	4.663410000000001	21.4091	3.3285400000000003	0	18.0427	4.6580200000000005	25.1614	0	0.25911000000000006	2.4117200000000003	1.1060500000000002	0	0	0	1.40525	0.32438600000000006	0.30521000000000004	5.793240000000001	0.516398	5.03849	2.9406800000000004
XR_003587416.1	0	0	0	0	0	0	0	0	0	0	0	0	0	0	0	0	0	0	0	0	0	0	0	0	0	0	0	0	0	0	0	0	0	0	0	0	0	0	0	0	0	0	0	0	0	0	0	0	0
XR_003588803.1	0	1.5903300000000002	0	0	0	0	0	0	0	0	0	0	0	0	0	0	0	0	0	0	3.0908	0	0	0	0	0	0	0	0.30327400000000004	0	0	0	0	0	0	0	0	0	0	0	8.34655	0	0	0	0	0	0	0	3.6455600000000006
XM_012172538.3	0	2.3629400000000005	0	0	0	0	0	0.5669240000000001	0	0	0	0	0	0	0	0	0	0	0	0	0	0	0	0	0	0	0	0	0	0	0	0	0.13251500000000002	0	0	0	0	0	0	0	0.7141930000000001	0	0	0	0	0	0	0	0.26557000000000003
NM_001009453.1	0	0	0	0	0	0	0	0	0	0	0	0	0	0	0	0	0	0	0	0	0	0	0	0	0	0	0	0	0	0	0	0	0	0	0	0	0	0	0	0	0	0	0	0	0	0	0	0	0
XR_003588804.1	0	0	0	0	0	0	0	0	0	0	0	0	0	0	0	0	0	0	0	0	0	0	0	0	0	0	0	0	0	0	0	0	0	0	0	0	0	0	0	0	0	0	0	0	0	0	0	0	0
XM_015091832.2	0.08534350000000002	0.07807660000000001	0	0.04644710000000001	0	0.03700080000000001	0	0	0.07570740000000001	0	0.07822710000000001	0.025812	0	0.15823600000000002	0.29575000000000007	0.05472690000000001	0	0	0	0	0.590191	0	0	0.16894800000000001	0	0	0.030548400000000007	0.035167800000000006	0.04862030000000001	0.26975800000000005	0	0	0.021446500000000004	0.015737700000000004	0	0	0	0	0	1.5534	1.8687800000000003	0.09120870000000002	0.040881900000000006	0	0	0.6992450000000001	0	0	0.015968400000000004
XM_015091645.2	0.8497970000000001	1.3293100000000002	3.1773900000000004	3.0288300000000006	1.9370600000000002	0.39407500000000006	0.028359100000000005	0.23129400000000003	3.6613	0	0	0.17980300000000002	5.4672600000000005	3.0670700000000006	3.3100200000000006	4.60913	3.0275700000000003	0	0.18336200000000002	0.21082900000000002	0.312375	0	2.4050700000000003	0	0.16553600000000002	0	1.1477600000000001	0.024868200000000003	0.03456070000000001	0.047659700000000006	0	0	0	0.277175	2.63106	0.018120500000000005	0	7.464740000000001	0	0.7834260000000001	0.4861	0.6909080000000001	4.30278	0.31196000000000007	1.8840200000000003	0.4725790000000001	0.20830600000000002	0.424231	0
XM_015091833.2	0.32486000000000004	0	0	0.8152640000000001	1.9513	0.10832900000000001	0	0	0.07463910000000001	0	5.358220000000001	0	3.2276100000000003	0.7959480000000001	0	0.9162300000000001	0	0	0	1.01655	0	0	0	0	0	0	0	0.129082	0.266075	0	0	0	0	0	0	0	0	0.6361540000000001	0	0	0	0	0.11701300000000002	0	0	0	0	0.614862	0.523974
XM_027967386.1	0.16901100000000002	0	0	0.07562830000000001	0.28189600000000004	0.08787330000000002	0	0.04880460000000001	0.164973	0	4.0865100000000005	0	0	0	0	0.10556100000000002	0.21464200000000003	0.27431700000000003	0	0.590369	0.09741290000000002	0	0	0	0	0	0	0.11500200000000001	0.05637370000000001	0	0	0	0.015778700000000003	0	0	0	0	0.009844360000000002	0	0	0.17730500000000002	0	0.009388310000000002	0	0.010844600000000003	0	0.017293100000000002	0.6387760000000001	1.2451200000000002
NM_001205146.2	0.25315800000000005	0.6440680000000001	2.1558400000000004	0.8574790000000001	2.4642100000000005	0.05519790000000001	0	0.9005460000000001	2.8161300000000002	0	0	0	0	0	0	0.9955810000000002	0.7483200000000001	0	0	9.83299	0	0	0.29315600000000003	0	0	0	0	0	0	0	0	0	0	3.1692300000000007	0	0	0	0.030396300000000005	0	0	0	0.6947310000000001	0	0	7.836430000000001	0	0	5.744630000000001	5.077270000000001e-9
NM_001205148.1	16.5254	45.553	37.6159	31.4696	14.6263	0.06458830000000002	0	3.0208400000000006	27.2956	0	0	0	9.543790000000001	0	0	31.902	2.7379700000000002	0	0	39.0175	0	0	13.0362	0	0	0	0	0	0	0	0	0	0	0	0	0	0	0.011731700000000003	0	0.9925880000000001	1.7986600000000004	2.7007700000000003	0	0	9.80558	0	0.07829790000000002	26.3965	9.156670000000001e-6
NM_001205149.1	22.0613	25.4257	6.691950000000001	10.9154	10.0415	0.26465500000000003	0	1.0803900000000002	47.9583	0	6.701350000000001e-9	0	2.41767	0	0	42.547	0	0	0	0	0	0	2.8757600000000005	0	0	0	0	0	0	0	0	0	0	0.24250400000000003	0	0	0	0.027314	0	0	0.45072300000000004	0.768271	0.4330260000000001	0	9.398790000000002	0	0	4.359380000000001	0
NM_001205147.1	60.759	19.8397	63.9616	74.3747	82.3895	0.4722100000000001	0	14.4883	14.5258	0	0	0	2.2407800000000004	0	0	15.1558	0	0	0	6.651730000000001	0	0	0.6279070000000001	0	0	0	0	0	0	0	0	0	0	0.618604	0	0	0	2.4757100000000003e-8	0	0	0.4618920000000001	5.554260000000001	0.15833400000000003	0	11.856	0	0.07326640000000001	3.8670200000000006	0.08064040000000001
NM_001009189.1	5.581380000000001	101.606	313.611	331.618	239.84	9.280830000000002	0	5.9085600000000005	43.7659	0.22438800000000003	0.14899	0	144.356	0	0	25.8312	16.8314	6.478010000000001	0.50255	6.794420000000001	0	0	157.21	0	0	0	0	0	0	0	0	0	0	0.6673500000000001	0	0.04471690000000001	0	0	0	1.9106700000000003	0.42574200000000006	1.0224	4.604210000000001	0	15.0169	0.7015190000000001	0.07750350000000002	5.854990000000001	0
XM_027967414.1	0.09461390000000001	0	0	1.1152600000000001	1.4022300000000003	0	0	0.09321780000000002	0.18987800000000002	0	0	0	0	0	0	0.048749200000000006	0	0	0	0	0	0	0	0	0	0	0	0	0	0	0	0	0.08978550000000002	0.149568	0	0	0	0.024117900000000005	0	5.531460000000001	9.764240000000001	1.13159	0.09117850000000002	0.027794200000000005	5.114040000000001	0.3987200000000001	0.15360500000000002	0.6850250000000001	0.272448
XM_015091839.2	0	0	0	0	1.1886500000000002	1.7445200000000003	0.7660850000000001	0.275502	1.7462600000000001	0	0	0.36248900000000006	0	0	0	0.321016	0	0	7.512540000000001	0	0	0	0	0	1.6578	0	1.6835600000000002	0	0	0.8240140000000001	0	0	0.6274500000000001	0.38267300000000004	0	0.175911	0	0.34226300000000004	0	0	4.156230000000001	0	2.2566400000000004	0.28422800000000004	0.17744700000000002	0	0	0	0
XR_003588823.1	6.826230000000001	0	5.041410000000001	2.5619800000000006	6.044930000000001	0.341581	1.2682900000000001	0	2.6780100000000004	0.9253070000000001	10.112	1.8202800000000003	8.661010000000002e-5	0	0	2.08307	2.2830800000000004	0	2.8408200000000003	0	0	0	0.7516450000000001	5.600650000000001	0.18615500000000001	0	1.09271	3.9337700000000004	1.7875600000000003	4.41781	0	0	9.2046	1.2119600000000001	0	0.7307960000000001	0.6718550000000001	1.0444600000000002	0	0	0	4.109260000000001e-10	0.24736900000000003	0	0.20944300000000002	0	0	1.3446300000000002	0.256767
XM_015091836.2	1.1056200000000003	0.00225133	0.021108400000000003	1.9441600000000003	3.505770000000001e-7	0.11398800000000002	10.0388	1.06953	0.12424300000000002	0.010087700000000002	1.9630700000000005e-5	0.46991700000000003	0.16555200000000003	1.7571400000000001	0.004857700000000001	1.6275200000000003	0.0017216200000000003	3.4841600000000005e-4	9.038050000000002	0.24740600000000004	0.9771930000000001	1.6452300000000002	0.49716000000000005	3.8379500000000006	0	1.4809700000000003e-5	0.23537100000000002	4.467050000000001e-6	0.9918530000000001	6.691070000000001e-4	0	0	0	0.07018670000000002	0	0	7.304810000000001e-4	0.025926400000000006	1.9008900000000006e-7	0	0	0.024237	6.819310000000001	9.057240000000001e-5	1.8465100000000004e-10	0	0	1.14416	0
XM_012185800.3	32.7173	25.265	36.0451	15.8372	16.6672	12.9033	1.8047100000000003	0	18.6517	14.3112	16.7455	21.142	31.5388	2.2390100000000004	10.8644	8.492130000000001	12.5931	28.0362	1.7396300000000002	29.549	21.7315	13.1546	29.5764	0.0020511300000000004	12.249	29.0744	14.5016	20.6414	16.6723	15.3565	8.7895	0	11.8914	14.9347	5.9554100000000005	4.288660000000001	4.686850000000001	13.4855	1.8118200000000002	14.6097	0	8.245980000000001	7.809530000000001	1.21229	4.66781	13.8217	6.011580000000001	21.2	5.424980000000001
XM_015091837.2	2.1984	8.03719	0.05456850000000001	4.85498	8.995830000000002e-7	5.737550000000001	3.1162	3.5770500000000007	6.938630000000001	0.017194	3.2559300000000005e-5	5.138390000000001	5.335120000000001e-4	13.9962	5.5238700000000005	17.7609	0.004831300000000001	2.4504500000000006e-7	0.44080800000000003	0.04411690000000001	0.43701400000000007	2.73254	10.0809	17.3751	0.727485	3.453430000000001e-7	0.007018630000000001	0.9672870000000001	0.04295150000000001	5.65541e-4	0	0	2.2548100000000004	2.34621	0	0	1.2244800000000002	0.00247296	4.618150000000001	0	0	1.1903600000000002e-5	7.3919	5.420130000000001e-8	0	0	0	0.19249600000000003	0.35235500000000003
XM_012185957.3	3.4676300000000007	1.4594800000000001	1.3223400000000003	1.4411500000000002	1.4592700000000003	1.2051600000000002	2.0824800000000003	0.6276700000000001	2.08285	0	0.31955700000000004	2.0753800000000004	4.946490000000001	5.031420000000001	1.11966	3.7326100000000006	0.26205500000000004	3.3351800000000007	3.0397800000000004	3.2973700000000004	0.41109500000000004	0	1.11576	4.386210000000001	0.21642200000000003	4.681290000000001	0.589994	1.9961600000000004	0.9456950000000001	0.47567800000000005	0	0	2.6050100000000005	0.9872040000000001	0	0.143246	0.22324300000000002	1.16104	0.23997500000000002	4.422140000000001	0	0.44533600000000007	0.7558440000000001	0	0.335938	4.365450000000001	0.335992	2.5208700000000004	0.135414
XM_012185864.3	4.947550000000001	3.7489100000000004	3.4267500000000006	1.6796400000000002	1.3185200000000001	2.07587	3.2466500000000003	1.1104500000000002	1.9238700000000002	1.9139800000000002	1.7742700000000002	1.9487	5.991080000000001	3.1972800000000006	1.8729700000000002	3.7918900000000004	0.5734750000000001	16.1168	7.3643800000000015	4.471190000000001	1.5123400000000002	0.9970440000000002	1.09495	0.6242630000000001	2.30955	8.611540000000002	1.7177100000000003	2.6803300000000005	2.5355300000000005	2.0726400000000003	0.5068400000000001	0	4.5264500000000005	2.2626500000000003	0.7184300000000001	0.18343900000000002	0.14641900000000002	1.9029700000000003	0.5941770000000001	1.13315	1.3396100000000002	0.462948	1.8438	0.22348000000000004	0.298686	4.165760000000001	0.09561590000000002	3.1712900000000004	0.9765990000000001
XR_003588818.1	0.32835300000000006	0	0	0.522626	0.28968700000000003	0	0	0.300036	0.299665	0	0	0	0	0	0	0	0	0	0	0	0	0	0	1.1110600000000002	0	0	0	0.06169110000000001	0	0	0	0	0.06290620000000001	0.09368150000000001	0	0	0	0.05372030000000001	0	0	0	0.16729500000000003	0.22733300000000004	0	0.10709600000000001	0	0.35286000000000006	0	0
XR_001433705.2	0.275961	1.6110300000000002	2.0515800000000004	0	0.234555	0.40920900000000004	0.09602600000000001	0	0.5122610000000001	0.42052300000000004	0	0.07736950000000001	0	0.8165760000000001	0.20281200000000002	0.32922300000000004	0	0	0	0	0.619206	0.7305240000000001	0.553914	0	0	1.0521600000000002	0	0.212573	0.24441900000000003	0.187125	0	0	0.06850560000000001	0.41007000000000005	0	0	0	0.034495700000000004	0	0	0	0.059816200000000014	0.28926100000000005	0	0	0	0	0.08841610000000001	0.025699500000000004
XR_003588822.1	0	1.0111700000000001	4.681840000000001	0.5051770000000001	6.427290000000001e-9	0.29345200000000005	0.8749170000000001	0.23507500000000003	0.00433661	0	0	0	3.1637200000000005	1.5657900000000002	0.27470400000000006	0.502183	0	0	0	1.02513	0.263197	0.5852120000000001	0.41025000000000006	0	0	0	3.4074000000000006e-6	0.47683300000000006	0.26416300000000004	1.5074800000000003e-9	0	0	1.3296200000000002	0.07427520000000001	0	0.12637900000000002	0	0.18481000000000003	0	0	0.006607980000000001	8.218420000000001e-4	0.19486100000000003	0.05371660000000001	1.3659000000000003e-8	0	0	0	1.5310300000000004e-7
XM_015091840.2	1.5946100000000003	2.2214000000000006e-9	0	7.891740000000002e-9	0.40761100000000006	0.6139040000000001	0.25928700000000005	0	0.7582440000000001	0.6943050000000001	0.08622960000000002	0.9174700000000001	0	0	0	0.6483190000000001	0	0	0.5363060000000001	0	0	0	0	0	0.14882700000000001	0	0.19144600000000003	0.15017000000000003	0	0.5515220000000001	0	0	0	0.13324200000000003	0	0	0.08846370000000002	0	0	0	0.8187180000000001	0.05778360000000001	4.922840000000001e-6	0	0.021326	0	0	0.7528030000000001	0.05051890000000001
XR_003587434.1	0	0	0	0	0	3.9193700000000007	2.1072500000000005	3.2150900000000004	0	0	0	0	0	0	0	6.380010000000001	0	0	0	19.8803	0	0	0	0	0	0	5.378970000000001	3.4098900000000003	0	0	0	0	0	0	57.7147	0	0	0	0	0	0	0	5.662960000000001	0	3.022	0	0	7.2572100000000015	3.2098500000000003
XM_027967459.1	4.878560000000001	7.013070000000001	4.525970000000001	1.4187100000000001	1.4492600000000002	4.307880000000001	4.7984800000000005	0.6990940000000001	4.796550000000001	4.1227800000000006	19.2272	4.40913	23.7229	12.0997	9.1922	7.6187200000000015	1.6467	6.346430000000001	5.1717200000000005	2.6508400000000005	3.6671300000000007	2.2849500000000003	15.0867	4.764760000000001	2.8984500000000004	4.096540000000001	10.8413	8.219920000000002	6.738130000000001	9.144250000000001	25.7977	0	14.717	6.106520000000001	1.6367800000000003	4.867160000000001	2.9851600000000005	5.255310000000001	17.1553	0	0	2.2498800000000005	1.7213400000000003	0.41003600000000007	0.39417500000000005	2.71946	0.43124200000000007	3.0086200000000005	3.5323600000000006
XM_027967455.1	0	0.7371670000000001	0	0	0	0	0.03278810000000001	0	0	0	0	0	1.33092	0	0	0	0	0	0	0	0	0	0.11579900000000001	0	0	0	0	0.053081	0.08807710000000002	0	0	0	0.08379120000000001	0.06743570000000002	0	0	0	0	0	0	0	0	0	0	0	0	0	0	0
XR_003588825.1	5.13156	6.229180000000001	5.588790000000001	0.9557300000000002	2.6169500000000006	3.9975	5.940850000000001	0.6741530000000001	3.6514500000000005	4.355650000000001	6.334960000000001	3.5410700000000004	0	14.5009	3.1942900000000005	8.145650000000002	0	0	8.418470000000001	0	2.9972700000000003	0	5.166640000000001	8.664560000000002	0.49190900000000004	0	3.7111100000000006	4.44899	4.35568	7.300850000000001	8.472850000000001	0	5.260550000000001	0	0	1.1361800000000002	1.6323200000000002	0	0	0	0	1.21863	0	0	0	4.456650000000001	0	1.7017300000000002	0
XM_027967465.1	0	0.14692500000000003	0	0	0	0	0	0	0.06087560000000001	0	0.21853900000000004	0.023807300000000003	0	0.20137500000000003	0.204942	0.041223600000000006	0	0	0	0	0	0	0.07550450000000002	105.201	0	0	0.169081	0.42749200000000004	0.293831	0.7427950000000001	0	0	1.3846500000000002	0.360401	0	0.04799310000000001	0.10297200000000001	0.11902100000000002	0	1.9475100000000003	2.7668900000000005	0.08464950000000002	0	0.04571360000000001	0	0.9815030000000001	0.31542100000000006	0.131607	0.17986400000000002
XM_027967482.1	0	15.3586	4.781740000000001	11.9839	8.04775	4.569420000000001	2.51467	1.6119	7.893770000000001	0	11.444	0	22.0535	14.0983	4.01402	9.362430000000002	9.333280000000002	0.007714140000000001	0	3.2984600000000004	11.6261	6.454780000000001	14.7019	0.130452	0	0	7.029970000000001	1.2020500000000003	1.8162600000000002	5.211880000000001	0	0	1.9408400000000003	9.859480000000001	12.5589	0	0	3.8902500000000004	2.5938700000000003e-4	28.7329	1.1370900000000002e-4	9.956270000000002	8.186810000000001	2.2854400000000004	6.457230000000001	11.3822	5.358180000000001	1.7174300000000002	7.697530000000001
XM_027967478.1	14.82	0.0020677100000000004	0	4.4439400000000004	5.5605	5.609260000000001	8.310910000000002	0.9911430000000001	8.744470000000002	9.728	5.727280000000001	5.369230000000001	3.827860000000001e-6	9.297870000000001	15.2713	4.21581	1.9878700000000002	16.5704	10.9459	14.4395	0	1.4665600000000004e-8	2.6982600000000003	15.2745	7.689070000000001	16.8198	8.159260000000002	11.5182	12.4271	3.2906	6.824210000000001	0	8.47661	6.501080000000001	3.3488	2.6391900000000006	2.8840900000000005	7.449560000000001	7.7108500000000015	6.326810000000001e-8	1.8129700000000002	0	0.8676680000000001	1.3551300000000003e-8	0	0	1.2462400000000002e-9	7.691250000000001	0.9007460000000002
XM_015091647.2	2.0671500000000004e-8	0.05802680000000001	8.26659	0	1.8160400000000003	0.11646700000000001	8.906250000000001e-6	0	0.6775300000000001	0.05027660000000001	3.1358100000000007	2.4618100000000003	0	0	1.7332800000000003e-8	0.022931700000000003	0	1.1525600000000002e-8	0	0	7.784870000000001e-5	0	0	11.6752	1.8879700000000004	0	0.8859610000000001	3.6965300000000005	2.2316100000000003	10.0028	8.848020000000002	18.7986	20.8624	0.6307530000000001	0	4.11784	3.2857	4.9734	0	0	5.683900000000001e-7	5.532340000000001e-4	5.07591e-4	0.38877100000000003	0.6672410000000001	1.1717800000000001e-4	0.032667400000000006	6.263680000000001	3.3828800000000006
XM_027967472.1	2.0619300000000003	2.6790900000000004	4.458430000000001	1.3105	0	0.9658490000000001	1.5879100000000002	0.10386800000000002	1.1007200000000001	0	0.8864020000000001	1.0897700000000001	0	1.9106	0.7868640000000001	2.8817600000000003	0	0	2.3860500000000004	0	1.5896100000000002	0	0.9091250000000001	2.60869	0	0	0.5651520000000001	4.904490000000001	1.5896600000000003	1.0633500000000002	0	0	5.080990000000001	1.3770100000000003	0	0.5509020000000001	0.28944000000000003	1.8330100000000003	0	0	3.1691400000000005	1.0669100000000002	1.4901200000000001	0	0	0	1.8088600000000004	1.9722200000000003	0.8169710000000001
XR_003587411.1	0	3.3642100000000004	0	0.8660040000000001	0	2.0552300000000003	2.3512900000000005	0.26853900000000003	0.8919650000000001	0	0	0	0	7.147790000000001	2.0141700000000005	1.8604200000000002	0	0	4.52575	0	0	0	0	0	0.326122	0	1.1498700000000002	2.20563	3.4825200000000005	1.954	14.8528	0	6.862870000000001	9.068980000000002	0	0.5928900000000001	0.6665230000000001	6.160170000000001	4.9796	170.131	72.6771	29.6704	2.7447900000000005	0	4.0678	0	6.652330000000001	10.8589	4.7087900000000005
XR_003587408.1	0	0	0	1.2548900000000003	5.6721900000000005	3.1961600000000003	0	0	1.04539	6.392500000000001e-4	0	1.4763	0	1.8385500000000004	0.9588220000000001	0.7266220000000001	2.3026	0	0	0	0	0	1.0993400000000002	1.6591900000000002e-4	0	0	2.8964700000000003e-4	2.3114500000000002	4.664950000000001e-5	0.0010992600000000001	0	0	17.7526	6.578320000000001	0	0	4.222480000000001	7.072420000000001	55.9186	0	0	55.8341	50.5146	34.835	11.2908	0	34.3081	10.9101	13.7088
XR_003587409.1	0	0	0	0	0	0	0	0	0	3.5141200000000006	0	0.35665700000000006	0	0	0	0	0	0	0	0	0	0	0	4.245950000000001	0	0	0.911464	0	0.393286	0.9253670000000002	0	0	0	0	0	0	0	0	0	0	0	0	0	0	0	0	0	0	0
XM_027962417.1	3.0574200000000005	1.7032200000000002	6.582510000000001	4.362780000000001	1.8661200000000002	1.9484900000000003	2.6705300000000003	0.8130940000000001	2.2053200000000004	2.21992	1.5876700000000001	4.740150000000001	0	5.124280000000001	1.5450600000000003	3.2763800000000005	0.6618910000000001	6.685950000000001	7.262170000000001	1.6743800000000002	1.5853100000000002	1.0223900000000001	2.0265700000000004	5.377180000000001	1.7703200000000003	3.3950900000000006	1.2992700000000001	2.73817	2.9943900000000006	1.6098100000000002	0	0	3.3395700000000006	1.3439200000000002	0	0.725211	1.0979400000000001	0.9795970000000002	0	0	0	0	1.1960300000000001	0.06289800000000001	0.11786900000000002	2.3567700000000005	0	0.936749	0.276307
XM_027967486.1	3.5975500000000005	10.4639	1.8068600000000004	2.2302700000000004	1.8545900000000002	1.0002400000000002	0.41904500000000006	1.4802400000000002	7.931490000000001	3.4971	6.632440000000001	4.2314300000000005	15.5778	63.5109	55.1644	6.895850000000001	2.4675300000000004	3.6813	5.074120000000001	4.610250000000001	9.626260000000002	2.02152	11.1439	11.2368	1.9502600000000003	2.7657	3.1815900000000004	16.1642	19.2865	6.863660000000001	1.01025	0	1.8599800000000002	13.0087	25.8239	0.5153690000000001	0.36727600000000005	2.9394900000000006	1.642	1.2757200000000002	0.17753400000000003	4.461050000000001	6.883070000000001	2.4519	0.4875840000000001	1.9956100000000003	0.8167940000000001	3.6986500000000007	2.26649
XR_003588834.1	0	0.9916800000000001	0	0.08992090000000001	0	0.23941900000000002	0	0.19665700000000003	0.27461900000000006	0.7258230000000001	0	0.307476	2.7388600000000003	2.0651200000000003	1.6477400000000002	0.278689	0	0	0	1.7344600000000003	0.42046100000000003	1.3025300000000002	0.24192300000000003	0.9798820000000001	0.5455900000000001	0	0.38068700000000005	0.10899500000000001	0.07596570000000001	0.39475200000000005	0	0	0.14522900000000002	0.9706340000000001	5.25731	0.45567700000000005	0.29093600000000003	0.16959400000000002	0	0	4.382630000000001	0.8405	1.5743700000000003	0.5830630000000001	0.08896970000000001	0	0.174023	0.6663730000000001	0
XM_027964281.1	0	0	0	0	0	0	6.175340000000001e-7	0	0	0	0	0	0	0	0	0.0676989	0	0	0	0	0	0	0.007462410000000001	0	0	0	0	0.05307570000000001	0.175631	0	0	0	2.0879100000000005e-5	7.937500000000002e-6	0	0	0	0	0	0	0	0	0.19444200000000003	0	0	0	0	0	0
XM_027967493.1	1.0103400000000002	5.3749400000000005	0	0	0	0.44905800000000007	0	3.2135500000000006	5.22531	0	0	0	11.1488	0	0	4.69521	0	0	0	0	0	0	8.96151	0	0	0	0	0.09857910000000002	0.06722090000000001	0	0	0	0.127999	0	0	0	0	0	0	1.2222500000000003	0.548783	1.2201400000000002	0.41928000000000004	0.348874	0	0	0	0	0.09885990000000001
XM_027967499.1	2.0316200000000004e-5	3.811200000000001e-6	22.0746	10.5547	11.1263	1.2524400000000002	0	0	4.5162900000000005e-4	0	34.2918	0.06546090000000002	0	0.06877020000000002	0	0.41112600000000005	3.8721700000000006	6.458240000000001	0.167417	4.4878100000000005	2.6267800000000006	0	0	0.21840400000000001	0.9844970000000001	0.7633690000000001	0	13.9504	52.4833	4.79187	0	0	4.998690000000001	0.632928	0	0	0.017433300000000002	0.21822900000000003	0.148627	0	0	0	0.7665990000000001	0	2.9053700000000005	0	0.22849600000000003	6.3823	26.5441
206	6.091750000000001	0	0	0	0	0	0	0	0	0	0	6.323980000000001	0	0	0	4.423020000000001	0	0	20.5335	139.969	0	0	0	0	11.9019	0	0	0	0	0	0	0	3.9224400000000004	0	14.1014	0	3.6455800000000007	7.5089700000000015	0	0	289.023	0	28.118	8.530280000000001	9.159120000000001	0	29.5477	0	1.5071700000000001
XM_027967506.1	0	0	0	0	0	4.248430000000001	0	0	0	0	0.8920320000000002	0	0	0	0	0	0	0	0	0	0.41760300000000006	0	0	0.9564030000000001	0	0	0	1.4752800000000001	1.7325700000000002	2.1324700000000005	0	0	0.33736000000000005	0.052214100000000006	0	0	0	0	0	0	1.7499600000000002	0	0	4.6971300000000005	0.048874900000000006	0	0.15138300000000002	0	0.26731600000000005
XM_027967512.1	8.03401	11.9673	6.915960000000001e-6	3.2492100000000006	1.6457100000000002	6.461690000000001	8.285290000000002	2.6673100000000005	5.119840000000001	12.1654	8.069040000000002e-5	13.0309	17.6791	12.2314	13.1827	6.4871	3.6873700000000005	1.43508e-4	1.5534600000000003e-4	5.764220000000001	11.5125	10.7002	8.21902	5.414540000000001	7.590670000000001	0	3.3528800000000003	14.2533	16.4761	19.3961	10.0804	0	16.5844	5.085350000000001	0	7.834790000000001	8.730850000000002	2.8356700000000004	4.361460000000001	23.8525	5.591420000000001	1.3996	7.148520000000001	1.9470900000000002	2.6680600000000005	0	6.099820000000001e-5	7.699360000000001	11.3965
XM_004001779.4	7.202340000000001	6.354260000000001	12.3062	8.56028	7.455970000000001	3.2398200000000004	3.1233400000000007	3.3289700000000004	5.4588600000000005	4.05602	5.442410000000001	4.440040000000001	1.9847200000000006e-7	10.5762	0.024349100000000005	1.9281500000000003	5.157290000000001	6.986980000000001e-4	5.51118	0.0014180700000000002	7.280730000000001	3.7880400000000005	5.9011	0.005111020000000001	4.1708	1.9498200000000003	9.66496	5.258090000000001	3.0112600000000005	1.4051700000000003	6.3481	0	5.915440000000001	6.309820000000001	3.08534e-4	5.099830000000001	2.5302400000000005	4.2451	4.216970000000001	11.4363	0.47771900000000006	4.062710000000001	4.73791	2.21497	2.7601600000000004	16.5963	2.4775600000000004	7.0530300000000015	4.440830000000001
XM_012187476.3	8.21189	9.019700000000001e-4	9.44696	6.323550000000001	6.310090000000001	6.264220000000001	3.5218100000000003	0	6.372220000000001	8.31286	12.5605	0.59469	4.4526300000000006e-9	0.18692300000000003	8.63596	8.680250000000001	0.11247500000000002	23.5036	17.4557	19.8381	2.9595500000000006	0.06714020000000001	4.38318	25.6911	1.2651400000000002	18.9335	1.8830100000000003	1.8863300000000003	0.8228440000000001	5.264400000000001e-6	1.4933800000000002	0	14.3122	7.5984500000000015	12.6641	5.12147	4.6329400000000005	13.8182	10.9567	0.282274	0	5.737090000000001	10.5888	1.8721400000000004	5.177690000000001	4.553030000000001	10.2413	12.0129	4.057430000000001
XM_027967530.1	0	0	0.32572700000000004	0.21728700000000004	0	0.013082800000000002	0.014508300000000003	0	0	0	2.4126100000000004	0	0	0.07518230000000001	0	0.030971300000000007	0.10852600000000001	0	0	0	0	0	0	184.807	0	0	0.08595430000000001	1.19853	3.4602	0.046779400000000006	0.35207800000000006	0	3.6022100000000004	0.7720230000000001	0	0.21750200000000003	0.30997600000000003	0.7428330000000001	0.229948	3.9713400000000005	3.0286500000000003	0.18390700000000001	0.37124500000000005	0.20859100000000003	0.12006400000000002	0.7685930000000001	0.31901000000000007	1.4804100000000002	1.1400700000000001
XM_027967533.1	16.2564	2.1394300000000004	8.015120000000001	4.668360000000001	5.930580000000001	7.8778	1.10322	0.9931510000000001	10.7972	20.9253	49.4521	16.6948	1.8191	7.220180000000001	6.583840000000001	4.7342900000000006	11.8867	36.6861	16.7803	18.7396	121.521	21.569	4.23601	69.2957	17.4048	441.243	5.621550000000001	293.71	306.801	150.057	2.1545400000000003	0	18.517	11.7554	18.1665	3.3019400000000005	2.9890200000000005	5.718630000000001	2.1284400000000003	0	0	0.838999	27.5442	0.9144790000000002	1.9150300000000002	1.0864700000000003	4.8501900000000004	13.3808	24.0535
XM_012188247.3	2.32995	1.8960200000000003	2.3625	0.8263810000000001	2.01393	1.2270100000000002	0.7855570000000001	0.40418800000000005	1.2958300000000003	0.04949210000000001	1.6442800000000002	1.2159800000000003	2.4437400000000005	1.5150300000000003	2.2317400000000003	1.7190500000000002	0.5134970000000001	2.8908400000000003	2.3337100000000004	3.0711900000000005	1.18711	0.9901590000000001	1.9626	2.4743900000000005	0.5281170000000001	1.917	1.5843100000000003	2.2535400000000005	0.45715500000000003	1.7297800000000003	0.13882300000000003	0	3.0898400000000006	1.1675	0.6971600000000001	0.5935300000000001	0.792112	1.2988800000000003	0.8835750000000001	0.47263800000000006	3.9439200000000008	0	0.7278060000000001	0.21197800000000003	0	1.7611300000000003	0.19683900000000001	1.7099800000000003	0.005419730000000001
XM_012188187.2	2.5405400000000003e-6	2.5343900000000006e-5	5.408250000000001e-7	1.7446800000000003e-6	1.0518200000000002e-7	3.2194500000000005e-9	0.261668	0	0	2.0688400000000004e-7	1.4255400000000002e-5	8.271330000000001e-8	1.9049700000000003e-4	6.340750000000001e-6	2.9140900000000003e-6	0	2.8927400000000005e-6	6.616840000000001e-6	2.4525400000000004e-5	1.6012100000000002e-5	5.996610000000001e-6	2.8794100000000006e-5	5.077680000000001e-6	1.7034000000000003e-5	1.03876e-6	1.0944500000000002e-5	9.711760000000001e-6	5.205880000000001e-7	1.6017600000000002e-6	2.1582200000000005e-5	1.2451200000000003e-6	0	1.6111500000000003e-5	5.316440000000001e-9	2.3553200000000003e-5	3.2771500000000005e-6	1.7816700000000003e-6	0.19156600000000001	1.1024500000000003e-5	5.953530000000001e-6	7.273000000000002e-5	0.21445900000000004	0.39896000000000004	0	0.16988000000000003	0	0	6.508560000000001e-6	0.39878800000000003
XM_027967562.1	1.7346600000000004e-10	3.218350000000001e-5	7.673900000000001e-7	0.596936	0	0.22211900000000004	0.9884960000000002	0	0.319091	2.0007800000000002	1.8136500000000005e-5	0	2.3216200000000003e-4	1.6961100000000002	3.4894800000000005e-6	0.37903000000000003	3.7431800000000007e-6	0	3.0359800000000007e-5	2.0587100000000005e-5	7.99539e-6	3.3783400000000006e-5	6.534810000000001e-6	2.1211200000000005e-5	0.5152070000000001	1.3550500000000002e-5	1.2507700000000002e-5	1.4222300000000003e-8	1.9402200000000003	2.4012400000000003e-9	1.9860200000000003e-6	0	2.8690700000000006e-5	0.4919160000000001	3.6082600000000006e-5	0.147355	2.9842900000000005e-6	0.37908500000000006	1.3933700000000003e-5	6.921560000000001e-6	8.999680000000001e-5	0.303821	0.28620900000000005	0	0.22151000000000004	0	0	0.7915670000000001	0.5443530000000001
XM_027967572.1	0.07797150000000001	0.06100210000000001	0.47434100000000007	0.6228720000000001	0.8922760000000001	0.5033010000000001	1.2200600000000001	0.021614200000000004	0.46902600000000005	0	2.1661	0.05285450000000001	0	0.09715420000000002	0.0032681500000000005	0.22840200000000002	0.252977	0.33013800000000004	0	0.11828800000000002	0.019266000000000002	0	0.106301	0	0.09551920000000001	0.07580470000000002	0.015702	3.8922900000000005	3.0283700000000002	2.5110300000000003	0	0	3.4895100000000006	0.179655	0	0.007238780000000001	0	0.06562040000000001	0.26604700000000003	2.0900900000000004	1.7786100000000002	0.05349360000000001	0.06382030000000001	0	0.201834	0.35599800000000004	0.04055860000000001	0.010538800000000003	1.6530800000000003
XM_004001782.4	0	0	0	0	0	0	0.09284660000000002	0	0	0	0	0	0	0	0	0	0	0	0	0	0	0	0	0	0	0	0	0	0	0	0	0	0	0	0	0	0	0	0	0	0	0	0	0	0	0	0	0.32905500000000004	0
XM_004001783.4	0.06937030000000001	0	0	0	0	0.015060200000000003	0.06769090000000001	0.026019500000000004	0.017434	0	0	0	0	0	0	0.03504630000000001	0	0	0	0	0	0	0	0	0	0	0	0.279397	0.31272700000000003	0.534536	0	0	0.161036	0.031076100000000006	0	0	0	0	0	1.0329300000000001	1.0685	0	0	0	0	0.27548300000000003	0	0	0.4891960000000001
XM_004001784.4	0	0	3.1394700000000006	1.9602600000000003	2.48288	2.2984600000000004	0.05697130000000001	0	1.9103400000000004	0	0.42516600000000004	0.34075300000000003	0	0	0	0.30037100000000005	26.9052	0	0	0.8075430000000001	0.9909830000000002	0	0.21863800000000003	0	0	0	0	0	0	0	0	0	0	0.10828900000000001	0	0	0	0.16367900000000002	0	0	0	0	0	0	6.049980000000001	0.9348930000000001	3.7232400000000005	0	0
XM_027964300.1	0	0.26778900000000005	0	0	0	0.0319972	0	0	0.48209300000000005	0.19557000000000002	0	0.125533	0	0	0	0.22478300000000004	10.1837	0	0	0	0	0	0.26844	0	0	0	0.10130300000000002	0	0	0	0	0	0.08824300000000002	0	0	0	0.05171890000000001	0.05387990000000001	0	0	0	0	0.21043100000000003	0	0	0	3.9496400000000005	0	0
XM_027964306.1	1.1582100000000002	0	1.2932400000000002	2.3703400000000006	1.4295900000000001	1.0246100000000002	0.262023	0.27046200000000004	46.9514	0	0	0.47960800000000003	9.173150000000001	0.10311700000000001	0.023795100000000003	7.355410000000001	29.0659	0.8066580000000001	0	0.5752480000000001	0	0.411633	14.349	0	0.11050700000000001	0	0.05812840000000001	0.33396300000000007	0.023583400000000004	0.19121400000000002	0	0	0.23596900000000004	0.14694500000000002	0	0	0	0.17115200000000003	0.48353100000000004	1.2169400000000001	0.25448800000000005	0	3.6396	0.027333300000000005	4.237480000000001	1.9431100000000003	9.243680000000001	0.169078	0.07681000000000002
XM_015091849.2	8.577150000000001	4.6990300000000005	6.047180000000001	1.9790200000000002	1.9627800000000002	3.4755800000000003	0.5672630000000001	0	5.093470000000001	8.025480000000002	1.9715300000000002	13.5842	5.737620000000001	18.9387	19.9424	4.17921	2.11662	3.6997400000000007	6.537460000000001	10.7918	7.2473	12.5216	3.1026600000000006	44.7464	11.5502	3.7981300000000005	15.7085	9.541690000000001	4.188810000000001	5.722250000000001	10.3211	0	2.1539200000000003	17.6142	0	3.1908300000000005	4.175910000000001	23.077	3.2213	0	0.28974700000000003	1.25886	9.120040000000001	2.5532100000000004	0.8622390000000001	1.1066700000000003	5.413350000000001	10.6449	2.0838300000000003
XM_027967582.1	0	0	0	0.45851100000000006	0.5872710000000001	0.7021540000000001	0.35901900000000003	0.9261040000000001	0.67387300000000006	2.05337	0	2.3531400000000002	0	0.9277350000000001	3.9372	0.18654800000000002	0	0	0	0	1.1598300000000001	0	1.2204700000000002	0	0	0	1.0311200000000003	1.3360500000000002	1.34834	0.5846500000000001	0	0	0	6.767950000000001	0	0.5079720000000001	2.07846	6.724250000000001	1.6943400000000002	0	0	0	3.4605100000000006	0	0	0	0	0	0
XM_004001786.3	34.1246	10.6617	26.0767	19.4028	15.6123	12.526	11.5767	2.7135400000000005	20.8601	22.3806	104.331	50.2082	15.2337	17.374	15.2809	10.6466	17.9375	33.6786	23.5791	19.992	28.0649	49.8089	12.2286	41.4287	41.9425	24.6837	30.8382	54.7892	36.9154	76.5732	20.716	0	47.7872	25.0884	11.131	31.2681	18.7388	23.8694	33.2145	6.773060000000001	0	11.1026	59.1328	6.4972	25.8587	13.0337	20.8456	22.0234	98.1329
XM_012189642.3	0	1.3668600000000002	3.9098300000000004	2.3082100000000003	3.4433700000000007	0.44646500000000006	0.6360020000000001	0.22029500000000002	0.9195660000000001	0	1.6299200000000003	0.564247	0	0	4.755170000000001	0.28313000000000005	2.7965600000000004	0	0	0	3.6332	2.5317	3.2635	0	0	0	0	0	0.21206600000000003	0.7592220000000001	0	0	0.8534530000000001	0.22488700000000003	0	0.142468	0.33778300000000006	0.20520100000000002	0	0	0	0	5.4528300000000005	0.589716	5.2979400000000005	0	2.1873600000000004	0.8749910000000001	2.6297200000000003
XM_027967600.1	0.132669	0.04857530000000001	0.6896420000000001	0.269871	0.22795100000000001	0.05771510000000001	0.33338900000000005	0.010194600000000002	0.18751800000000002	0.144658	50.8843	0.11752200000000002	0	0.23063900000000004	0.29341200000000006	0.12197800000000002	0.04942090000000001	0.258562	0.5621320000000001	0.280735	0.09227680000000002	0	0.27599900000000005	0	0.19554600000000003	0.17992400000000003	0.14877700000000002	5.025720000000001	3.3305	49.2714	0	0	17.6355	0.05604340000000001	0	0.05273570000000001	0	0.38332900000000003	0.48993200000000003	0.37790300000000004	0.156425	0.10128100000000001	0.280081	0.06375710000000001	0.029814300000000005	0.10101600000000001	0.048199000000000006	0.10381300000000002	14.353
XM_027962424.1	0.356459	0	0	0.18866300000000003	0.22657300000000002	0.039038100000000006	0.130886	0.09699710000000002	0.22978800000000002	0.46897500000000003	0	0	0	1.8094	0.05066170000000001	0.184599	0	0	0	0	0.300202	0	0.48108900000000004	0	0.18141800000000002	0	0	0.43423600000000007	0.46298400000000006	0	0	0	0	0.30951100000000004	0	0	0	0.11575500000000001	0	0	0	0	0	0	0	0	0	0	0
XM_015091850.2	2.7235500000000004	0.9824460000000002	1.9442400000000002	1.5593100000000002	2.44288	1.1382400000000001	0.9254230000000001	1.2319600000000002	3.4237100000000007	3.6828600000000007	2.7711200000000002	0.5817260000000001	5.373890000000001	8.502180000000001	6.118960000000001	2.4803600000000006	1.9381700000000004	0	4.818810000000001	1.7815800000000002	3.1902700000000004	1.3671500000000003	1.9696900000000004	0.6773680000000001	1.3423500000000002	4.504720000000001	0.6112200000000001	2.3882100000000004	2.8518200000000005	0.8165920000000001	1.28072	0	1.6767400000000003	3.5364100000000005	15.0042	0.309945	0.11737300000000002	3.5529500000000005	0.42700800000000005	0	0	0.33905700000000005	0.572813	0.572235	0.503079	1.5228	0.20551700000000003	1.09552	1.1529
XM_012189978.2	2.0633800000000004	0	0	2.0553200000000005	0	5.330220000000001	6.194170000000001	1.2982300000000002	2.3504700000000005	2.13371	0	5.6830300000000005	0	15.4631	9.09387	3.7878	0	10.4826	26.3247	0	0	0	0	13.1226	2.27422	14.6408	2.2619100000000003	2.9171500000000004	2.9504300000000003	2.3984	0	0	4.880470000000001	4.10402	14.6918	0.7662030000000001	0.7316220000000001	1.1622700000000001	0	0	0	2.4027700000000003	4.429120000000001	0.43848300000000007	0	5.9336	0.8819980000000001	0	0
XM_012190033.3	8.1802	25.893	15.8285	2.3159500000000004	1.7684100000000003	4.847440000000001	5.4133	0.7296980000000001	5.0117400000000005	6.2326500000000005	0	3.6924100000000006	7.344640000000002e-8	9.551620000000002	3.6032200000000003	6.202520000000001	8.498830000000002	13.1365	0	9.045890000000002	0	6.662690000000001	4.00497	5.419050000000001e-9	0	0	4.417860000000001	3.9092900000000004	3.4394400000000007	2.2482500000000005	0	0	9.3767	3.3035800000000006	10.2238	0.23457900000000004	1.9517200000000003	2.03798	0	0	0	0	3.1899	0.24694600000000003	0.14594800000000002	7.811770000000001	0.12444400000000001	3.4399600000000006	0.7171820000000001
XM_012190083.3	6.452270000000001	1.5253800000000002	6.857500000000001e-7	4.4749300000000005	9.790530000000002	6.249430000000001	8.9032	4.822080000000001	12.4571	2.4861	5.034330000000001	0.020500300000000003	10.6377	0.05114330000000001	7.879330000000001	10.64	4.18336	2.5015400000000004e-8	4.426540000000001e-7	7.542620000000001	0.006002800000000001	1.6736	10.8828	7.003310000000001	6.366440000000001	11.8165	9.835350000000002	25.9733	15.2172	7.4635500000000015	2.4068100000000006	0	14.6523	21.1698	0.8433560000000001	1.232	1.9299900000000003	13.9026	8.2298	8.9261	2.6135100000000002	7.165210000000001	0.503008	1.5157800000000001	2.2353400000000003	35.0865	3.2592500000000006	27.685	5.822260000000001
XM_012189905.3	3.2275	2.0323900000000004	8.325050000000002e-7	0.013627600000000002	2.1788400000000005e-8	2.8910900000000003e-6	1.5602200000000002	0	1.3865500000000002	2.27369	5.943110000000001	3.6825300000000007	12.1162	14.2712	2.0795900000000005	0.9179530000000001	3.4423100000000004	4.658700000000001e-8	0	8.5226	24.3638	1.05306	0.022732800000000004	5.874	4.45593	11.1712	11.7666	4.925890000000001	12.4221	6.367580000000001	7.239150000000001	0	1.0039800000000001e-6	0	0.5754960000000001	0.772611	0	0	0	0	0	0	0.49149200000000004	0	0	1.4608000000000002e-7	0	0.013098500000000003	0
XM_012190411.3	6.808930000000001	2.9540300000000004	4.85383	0.784429	4.561570000000001	4.1955	11.0865	0.605507	24.9724	3.1875600000000004	1.1824200000000002	1.6357800000000002	4.60681	10.6889	5.800090000000001	18.4285	9.41576	7.003660000000001	3.5307400000000007	7.751520000000001	3.6821	0	3.3024	1.5755400000000002	3.2219800000000003	15.7636	6.226260000000001	9.655410000000002	13.5967	4.28469	6.708610000000001	0	12.4396	14.7673	6.665410000000001	3.2031400000000003	5.08154	13.8681	4.871880000000001	0	0	3.0747400000000003	7.636730000000001	1.5611400000000002	0.7067540000000001	21.2355	0.30649400000000004	22.4325	3.6528300000000007
XM_012190459.3	6.396790000000001	3.8603500000000004	0	2.0361200000000004	0	2.3326400000000005	0.633121	1.4867200000000003	0.11326300000000002	2.8958	0	2.2872500000000002	5.318290000000001	3.4786400000000004	4.608910000000001	0.43797700000000006	0	0	8.689630000000001	0	2.8292400000000004	0	1.8938600000000003	0	1.1401200000000002	0	0	2.2294600000000004	1.4460400000000002	0.9104970000000001	0	0	0.6862950000000001	0.35780900000000004	0	0.04174590000000001	0	0.148042	0.7693350000000001	0	0.9407920000000001	0	0.5974210000000001	0	0	5.389060000000001	0	0.6881780000000001	0.05456880000000001
XM_027967640.1	0.500882	0.31411900000000004	0	0	0	0.16721000000000003	0.391174	2.0237900000000004	0.09380810000000002	0.9883090000000001	0	0.737685	0	0	0.32045100000000004	0.24658200000000002	0	0	0	0	0	1.0143400000000002e-4	0	7.377180000000001	0	5.615760000000001	0	0.21741500000000002	0.5262260000000001	1.1210600000000002	0	0	0.24078200000000002	0.06314460000000001	0	0	0	0.14519900000000002	0.43274300000000004	0	0	0	0	0	0	0	0	0.263469	0.05413330000000001
XM_012190695.3	0.7753080000000001	0	0	1.3394100000000002	0.757712	0.21015600000000004	0.790865	0	0	0	0	1.0066400000000002	0	0	0	0.577462	0	0	0	0	0	1.8634500000000003	0	0	0	0	0	0	0.591743	0.7227990000000001	0	0	0	0.07430030000000001	0	0.04467970000000001	0.19162800000000002	0.10236900000000002	0	0	0	0.9369740000000001	0.46998100000000004	0	0	0	0	0.8371290000000001	0
XM_012094768.3	1.7330600000000003	3.2005600000000003	7.978880000000001	0	1.3657300000000001	1.0679500000000002	1.2460200000000001	0.48803700000000005	0.17782000000000003	0	0	1.6025900000000002	0	5.870690000000001	0	0.770244	0	0	3.2832800000000004	0	1.1299500000000002e-9	0	0	0	0.7161520000000001	7.105180000000001	0	1.4360800000000002	0.22912900000000003	0	0	0	0	0	0	0	0.21041000000000004	0	0.9331080000000002	0	0	0	0.5837770000000001	0	0	0	0.5959620000000001	0.6140120000000001	0.06616380000000001
XM_012190515.3	2.0639200000000004	0.019128800000000005	0	2.2500400000000003	0	2.3680800000000004	0	0	0	9.175060000000002e-10	1.6280400000000002	1.2352500000000002	0	0	0	0.6465810000000001	0	11.7771	0	0	0	6.890940000000001	0	1.0731200000000002e-5	0	4.831230000000001	0	0	0	0	0	0	0	0	0	0	0	0	0	0	0	0	0.08030010000000001	0	0	2.2119	0	0	0
XM_012095100.2	0.46965700000000005	3.6740700000000006e-5	0	0.5157910000000001	4.435060000000001	2.5219700000000005	5.315430000000001	1.14345	0.6388290000000001	2.4409400000000003	0.8956480000000001	2.8500800000000006	0	4.345160000000001	2.129	4.2863	0	0	0	2.5020400000000005	4.786840000000001	0.9117630000000001	2.17823	5.1405400000000006	1.8162100000000003	0.1622	7.226160000000001	5.252250000000001	6.407260000000001	4.623060000000001	0.015750200000000002	0	0	0	0	0	0	0	0	1.2761300000000002	0	1.7175500000000004	0	0	2.31503	0.28879400000000005	4.48695	0	0
XM_012094992.2	2.8002700000000003	3.1351700000000005	0	0.4482400000000001	0	1.5231200000000003	3.4457800000000005	0.8237840000000001	0.9099590000000001	0.9879440000000002	1.2803600000000002	1.5036700000000003	1.5700500000000002	2.6314300000000004	1.2011500000000002	2.79809	0.24223800000000004	2.4548900000000002	2.0455900000000002	1.8060400000000003	0	1.9115700000000002	0	1.2547	1.4535400000000003	3.1870500000000006	0.6213850000000001	4.541640000000001	2.3488800000000003	0.9429170000000001	0.860365	0	2.8649700000000005	1.02777	0.71852800000000006	0.023838	0.8085610000000001	0.4463	0.192589	0	1.2536300000000002	0	0.440607	0.080332500000000015	0.104177	3.8436200000000005	0.08160680000000002	0.90381900000000015	0.11147100000000001
XM_012095238.3	0	1.1013100000000002	0	0	0	0	0	0	0.6239620000000001	0	3.9086500000000006	0.38078900000000004	0	0	0	0.15486400000000003	0	0	1.8806600000000002	0	0	0	0	0	0	0	0	6.302410000000001	3.5262500000000006	4.362140000000001	0	0	8.166540000000001	0	0	0	0	0.353117	0	0	0	0	0	0	0	0	0	0	1.1525400000000001
XM_027967659.1	2.2860600000000004	2.1287	0	1.7517	4.625190000000001	1.8565800000000003	5.167870000000001	0.8875590000000001	1.6577	0.5799050000000001	6.489980000000001	2.5753100000000004	0	5.011780000000001	0	5.407370000000001	1.5208800000000002	8.225850000000001	3.0786100000000003	0	3.3807900000000006	2.0970700000000004	0.774642	0	3.1006	2.6054900000000005	0.6121040000000001	4.8225	4.749010000000001	0.11336000000000002	11.6166	0	42.1467	13.5753	12.303	3.1373800000000003	4.749460000000001	22.398	6.673680000000001	16.4106	57.6491	6.013180000000001	6.148390000000001	0.9823970000000001	2.3608700000000002	22.3646	3.5180800000000003	13.1306	16.1543
XM_027967666.1	8.251970000000002	1.8876100000000002	5.03347	33.7089	3.2067600000000005	0.6286320000000001	0.374941	0	2.8734200000000003	5.803070000000001	1.2239300000000002	0.7561550000000001	4.42881	1.7675700000000003	6.637270000000001	12.1762	15.9097	0	8.287440000000002	1.1092700000000002	0.6398010000000001	2.7369200000000005	16.9214	58.3138	0.9080490000000001	0.7375030000000001	0.548807	0.18577300000000002	0.29157700000000003	0.49943100000000007	14.4464	0	1.2350600000000003	8.854090000000001	57.9216	14.8098	6.020090000000001	2.9093100000000005	12.7436	41.2552	9.28696	29.6987	43.8399	12.2253	24.5722	1.03526	33.3389	0.1524	17.6647
XM_015091851.2	77.226	97.1375	52.2069	27.3329	35.3095	43.5329	94.2296	15.288	80.3951	34.486	66.0917	50.7368	59.561	112.162	79.8101	88.5856	45.6918	74.7684	98.7601	84.5349	95.9096	34.7669	50.9715	70.6505	55.6019	121.658	110.77	127.661	110.31	90.5525	48.6632	0	127.932	73.9343	49.76	8.164080000000002	11.2752	95.2668	48.0502	2.1856700000000004	1.6165700000000003	13.5087	19.0121	4.584770000000001	3.9165900000000007	155.11	3.1989800000000006	90.5672	33.8928
XM_012095332.3	0.24655300000000002	0	0	0.23125500000000002	0.6008930000000001	0.16503500000000002	0.05868950000000001	0	0.46625600000000006	0	0	0.33747400000000005	0	0	0.8282290000000001	0.25912900000000005	0	0	0	0	0	0	0.29307500000000003	0	0.180738	0	0.37447500000000006	0.316369	0.29480100000000004	0	0	0	0	0.205966	0	0.158812	0.16210400000000003	0.40290100000000006	0.9848520000000001	0	0	0	0.19233400000000003	0	0.5832160000000001	0	0.20210100000000003	0.505217	0.283241
XR_003587141.1	0	0	0	4.7153100000000006	0	0	0	0	0	0	0	0	0	0	0	0	0	0	0	0	0	0	0	0	0	0	9.198970000000001	0	0	0	0	0	15.4105	9.940540000000002	0	0	0	32.4613	30.5479	0	0	0	14.0307	0	0	0	0	0	8.80901
XM_012095418.3	10.9798	9.11194	7.8152	3.8228800000000005	4.46987	6.047140000000001	15.4902	2.0211300000000003	8.607120000000002	8.509330000000002	7.341070000000001	6.685740000000001	6.3178	10.5354	6.444550000000001	8.518790000000001	3.6681800000000004	12.8337	11.7813	11.6351	8.394580000000001	6.316890000000001	4.6948	13.3295	5.245090000000001	11.8572	10.3875	14.5375	14.1119	11.0697	4.5618	0	18.9133	6.7256	2.6094100000000005	1.6357600000000003	2.759	8.628750000000002	3.8487100000000005	6.099050000000001	5.391310000000001	2.1997800000000005	4.742280000000001	0.9949050000000002	0.805691	16.7542	1.5901	10.978	5.762360000000001
XR_003588865.1	0	0	0	0	0	1.8516400000000002	4.0144400000000005	0	0	0	0	2.33198	0	0	0	0	0	0	21.7233	0	0	0	0	0	18.4932	0	0	0	2.1002600000000005	0.34258000000000005	0	0	0	0	0	0	0	0	0	0	41.9019	0	2.6852200000000006	0	0	0	0	0	0
XR_001020895.3	0.44610400000000006	0.32123900000000005	1.41867	0.9156090000000001	1.0933400000000002	0.5399100000000001	0.43440600000000007	0.14203300000000002	0.6853420000000001	0.36452300000000004	0.48461600000000005	0.185122	0	0.441105	0.7163660000000001	0.4967710000000001	0.6410850000000001	2.5959400000000006	1.0792700000000002	0.6159920000000001	1.36095	0.23029000000000002	0.8393380000000001	0.36057200000000006	0.19698900000000003	0.8703480000000001	0.6776840000000001	0.5819110000000001	0.174828	0.545896	0.581038	0	3.4651200000000006	4.612830000000001	4.426760000000001	0.6553030000000001	0.359889	3.6453800000000007	0.5884490000000001	4.037020000000001	3.7204700000000006	4.95877	2.3013600000000003	0.7603900000000001	1.5527100000000003	4.32504	1.2726800000000003	3.6813400000000005	0.8166820000000001
XM_027967686.1	10.4886	54.1541	11.6063	6.023380000000001	8.080610000000002	31.3756	9.532490000000001	4.2904	14.4542	12.2099	31.2141	4.984580000000001	0.43000800000000006	15.7207	21.9643	23.7849	9.972450000000002	27.1643	11.887	28.9508	21.4924	10.1649	17.9061	26.7114	8.618960000000001	10.8318	15.3863	12.3213	9.385420000000002	28.7757	11.6833	0	29.7678	23.6662	23.0282	4.08713	2.9087300000000003	21.6631	6.438980000000001	2.8901700000000003	0.6938230000000001	3.7509500000000005	14.5487	1.8637600000000003	2.49677	21.5314	3.3350900000000006	18.647	7.686550000000001
XM_027967687.1	8.65248	13.8953	0	4.718040000000001	4.4235	11.7143	7.323190000000001	1.3674700000000002	3.2247900000000005	10.2436	7.709730000000001	7.5554	22.7725	15.5871	5.077990000000001	4.2164600000000005	3.977770000000001e-6	1.2010700000000003e-6	14.0574	1.7684900000000003e-4	1.5835400000000002e-6	7.951080000000001e-6	4.3544	6.315860000000001	1.36671	5.2982	8.3404	6.431530000000001	9.467990000000002	6.545820000000001	4.093270000000001e-4	0	5.5825700000000005	1.7595800000000004	5.39214	2.1283600000000003	2.6420800000000004	6.464240000000001	4.61141e-6	0	2.8315600000000003e-6	0	3.3414600000000005	9.238690000000001e-8	3.9481800000000007e-10	0	4.159970000000001e-7	1.7247200000000003e-5	1.9784700000000004
XM_027967745.1	0	1.11857	0	0.6499960000000001	1.3401600000000002	0.61006	0	0	0.7592320000000001	1.5559300000000003	754.187	1.1100100000000002	0	0	0	0.9829980000000001	0	0	1.6241100000000003e-6	2.2354400000000003e-9	0.9632720000000001	1.1566500000000001e-9	0	1.8217800000000002e-4	2.1322900000000002	2.0507400000000002	3.1299800000000007	40.4772	31.1203	440.18	0	0	297.687	0.14761500000000002	3.3673500000000005	0.6687460000000001	0.9925740000000001	1.0418600000000002	4.308050000000001	0.6522230000000001	0.13343800000000003	2.0251300000000003	0.24881800000000004	0	0.5870580000000001	0	1.0368600000000001	0	174.812
XM_027967752.1	0	0.007129330000000001	0	0	0	0	0	0	0.0013138300000000002	0	76.7571	0	0	0	0	0	0	0	4.535620000000001	1.9144200000000002	0.0016236000000000002	0	1.0404600000000002	3.4617700000000005	6.163330000000001e-10	0.0029482800000000006	2.8760200000000006e-7	2.5233600000000003	2.7850400000000004	69.9684	0	0	86.1671	0.06279090000000001	0.007473060000000001	2.2605800000000005	0	0	0.009271660000000001	0.0016784600000000003	1.8482200000000001e-4	0.00111533	0	0	1.0148600000000001e-4	2.24792	0.004456410000000001	0	17.5829
XM_027967728.1	0	0	5.529540000000001e-5	0	0	0	0	0	0	0	2.6185900000000007e-7	0	0	0	0	0	0	0	2.4060400000000004e-5	1.1356500000000002e-5	5.373410000000001e-9	0	4.896880000000001e-7	1.55684e-5	0	1.3487400000000002e-8	1.15084	0	0	1.0510900000000002e-8	0	0	0	1.0092200000000001e-6	6.481010000000001e-9	0	0	0	3.4587300000000005e-9	0	0	0	0	0	0	0	4.1385300000000006e-8	1.1585800000000002	0
XM_027967737.1	5.116140000000001	3.0539400000000003	2.9395	2.8973100000000005	3.3852800000000003	1.6011200000000003	3.4183400000000006	0.305385	3.7423400000000004	1.3311	53.1785	2.8347900000000004	5.533270000000001	3.2084400000000004	3.0337800000000006	3.1086400000000003	2.1555	6.606680000000001	2.3673300000000003e-9	1.5840100000000001	6.501930000000001e-4	2.12021	3.9647500000000004	2.2530900000000003	0.615453	0.0010900000000000003	5.206580000000001	20.4299	13.5485	91.322	0	0	65.0865	1.6302300000000003	3.8576800000000006e-5	0.6093360000000001	1.8928100000000003	5.467270000000001	5.383580000000001e-5	6.551650000000001e-6	1.8020900000000002e-6	2.9004500000000005e-7	1.6460900000000003	0.5187200000000001	4.635580000000001e-8	0	5.320850000000001e-4	2.3136400000000004	4.305710000000001e-9
XM_027967721.1	2.3250100000000002	4.659160000000001	3.4968200000000005	0.7838060000000001	0	1.4755700000000003	3.7189200000000007	0.6476930000000001	1.7286300000000003	3.4799	24.6623	2.18874	1.4823100000000002	2.6408300000000002	2.05975	2.1694800000000005	1.7813	3.5512300000000003	2.3250400000000004	2.7455100000000003	1.2032800000000001	0.9962690000000001	0	2.9940300000000004	1.5888500000000003	2.2291100000000004	3.3014	10.2319	8.472370000000002	38.91	2.4628400000000004	0	55.4465	3.2277900000000006	0	1.3625700000000003	1.15548	2.9600800000000005	0	0	0	0	2.5592500000000005	0	0.41198200000000007	0	0	1.6123600000000002	3.5238800000000006
XM_027967710.1	1.6776300000000002	0.393392	2.24182	0.18918400000000002	0.343828	0.255072	1.5898300000000003	0	0.40559600000000007	0.35255400000000003	17.4799	0.42929800000000007	1.21666	1.9600600000000004	0.25198400000000004	1.0491400000000002	0	0	0.916657	0	1.7510900000000003	0.6546710000000001	0	2.7567300000000006	0.506742	0	0	3.7338300000000006	2.5812700000000004	18.5094	0	0	5.849850000000001	0	0	0	0.30636300000000005	1.9471300000000002	0	0	0	0	1.1889900000000002	0	0.129673	0.8526490000000001	1.4377900000000001	0.7959490000000001	7.491710000000001
XM_027967756.1	0.583443	0.40031300000000003	0.391064	0.262516	0.27179200000000003	0.33604400000000006	0.35299500000000006	0.05456880000000001	0.519414	0	0.45826300000000003	0.209992	0.7347730000000001	0.458342	0.12595900000000002	0.6774680000000001	5.294720000000001	0.716408	0.21880200000000002	1.2706	1.4895400000000003	0	0.13672800000000002	0	0.29450400000000004	0.48364100000000004	0.8148650000000001	0.6482110000000001	0.33093600000000006	0.619291	0.595589	0	1.3311200000000003	1.0770800000000003	0.47347500000000003	0.06715700000000001	0.06764820000000002	1.0416400000000001	0.20732400000000004	0	0	0	3.2121100000000005	0.04401710000000001	0.265606	0.27529800000000004	1.1587100000000001	0.7146460000000001	0.29715
XM_004001790.4	121.712	106.373	105.557	128.535	97.6432	69.7959	54.8646	19.6554	99.6631	88.197	133.754	97.7595	133.108	108.261	113.422	95.0205	154.877	105.713	97.7688	100.461	109.634	113.948	144.032	123.881	99.762	113.642	143.156	112.817	93.1207	142.888	171.422	0	74.9802	88.4429	118.871	89.013	83.4412	144.269	100.411	26.0873	5.562760000000001	25.0475	67.6688	17.8254	49.1953	115.652	92.6472	117.392	49.8146
XM_015091857.2	11.3716	6.148520000000001	5.105970000000001	4.2581	5.2361	2.9076600000000004	24.3753	1.27618	8.17148	3.3924800000000004	36.0246	3.6295900000000003	10.3521	5.548110000000001	6.470240000000001	5.1875100000000005	2.9005300000000003	15.0288	10.1248	9.32262	7.5752700000000015	1.4732	7.431730000000001	7.209430000000001	3.0380100000000003	11.7609	10.8354	20.2022	12.4062	64.4549	6.443580000000001	0	52.6974	7.831970000000001	11.3963	3.1386800000000004	1.8928900000000002	13.3668	9.40112	10.1429	7.368690000000001	3.7403600000000004	7.474110000000001	1.24527	1.6437200000000003	3.8463500000000006	2.7995800000000006	10.4841	39.1285
XM_004001792.4	2.00559	2.3684200000000004	3.5226600000000006	3.5712	1.5956600000000003	0.526228	0.38090300000000005	0.8006980000000001	2.56409	0.23232400000000003	0.34828100000000006	0.34867000000000004	2.0806400000000003	4.55165	2.5015300000000003	4.840390000000001	2.4982800000000003	0.33353600000000005	0.10539700000000002	0.8194980000000001	0.8177120000000001	0.09086380000000002	3.8548600000000004	1.08346	0.390066	0.33512700000000006	0.29386000000000007	1.1018100000000002	0.8811050000000001	1.4428800000000002	0.44131500000000007	0	0.5983510000000001	0.720219	6.377160000000001	0.08070400000000001	0.05273260000000001	4.186940000000001	0.36054400000000003	10.6837	1.7084800000000002	4.65507	1.7969200000000003	0.6839090000000001	3.0675300000000005	1.1435400000000002	2.0245800000000003	0.788398	0.7047200000000001
XM_027967784.1	5.406130000000001	9.689880000000002	8.57042	5.227540000000001	10.9714	13.4358	3.3555	2.4633300000000005	7.410170000000001	26.3979	3.6382900000000005	9.518160000000002	14.7347	16.9821	12.1897	7.533450000000001	11.0931	11.8808	6.906820000000001	15.8905	14.8704	8.29757	3.9181500000000007	10.7223	6.478850000000001	13.6668	3.9157600000000006	8.6833	10.9957	6.141440000000001	0.9344220000000001	0	12.2695	12.5113	15.835	13.8006	15.7727	4.6780100000000004	1.31109	2.4479500000000005	5.979550000000001	1.5423800000000003	3.7359900000000006	0.8355440000000001	1.1350200000000001	16.5921	0.010393000000000001	17.0828	2.159
XM_027967781.1	3.3737400000000006	0.09670550000000001	0.181352	1.9115300000000002	0.018732600000000002	5.511620000000001e-4	0.029114100000000004	1.3135700000000003e-9	0.023494800000000003	0.008180500000000002	0.03915840000000001	1.2903	0.23466000000000004	0.0010319900000000002	0.008081640000000001	0.025848600000000006	0.05663840000000001	0.11324200000000001	0.161504	9.52061e-6	0.014384800000000003	0.019541600000000003	5.25759	0.009101020000000001	0.0030267000000000007	0.003887200000000001	0.016460600000000002	1.8608700000000002	0.0025689200000000006	0.024729300000000006	4.771360000000001e-4	0	0.007920630000000001	0.004872710000000001	0.03268530000000001	0.017218300000000002	0.010091800000000001	0.0063897400000000005	0.0027578600000000004	4.97777e-4	0.0010205200000000002	1.0928600000000001e-4	1.1017500000000002	0.0032584600000000003	1.4821900000000003e-4	1.3578300000000002e-4	1.7564100000000002	0.00126569	0.0014397900000000003
XM_012097385.2	2.6282000000000003e-10	5.466440000000001e-8	2.1491900000000004	1.01469	0	0.280575	1.1815100000000003	0	0.9955890000000002	0.025112100000000005	0.14989400000000003	1.9053400000000003	0	5.4096e-4	8.2021e-5	0.7285650000000001	0.22174700000000003	0	1.9147100000000003e-7	0.006027270000000001	0.0032916000000000004	1.5016100000000001	2.0047800000000003e-4	0.0019214900000000003	0.06238810000000001	0.021569700000000004	0.09989990000000001	4.1081	0.9756310000000001	0.23037000000000005	0.5222960000000001	0	3.6280900000000007	2.2615700000000003	1.5015800000000001	0.0024373300000000006	1.38898	1.2445700000000002	0.7241580000000001	0	0.16767300000000002	6.893460000000002e-10	0.848678	0.06275830000000002	7.011620000000001e-6	0.05820850000000001	0	1.2495100000000002e-5	0.0028378300000000004
XM_004001794.3	15.2936	12.6302	11.0881	6.384130000000001	8.214960000000001	8.4265	11.295	3.2111500000000004	8.699290000000001	9.819220000000001	10.6784	9.225140000000001	13.968	18.488	9.787030000000001	11.4003	1.1935300000000002	20.8039	17.0854	14.8285	7.622020000000001	8.128940000000002	8.956710000000001	14.1794	7.073810000000001	17.7032	7.457830000000001	16.1497	18.8318	10.7334	2.03818	0	24.1646	9.259920000000001	4.600270000000001	4.365150000000001	3.9620200000000008	5.58398	3.0516400000000004	0	0.5627580000000001	1.5023100000000003	7.182510000000001	0.18729300000000002	0.9373980000000001	12.4646	0.5497700000000001	12.7244	5.250280000000001
XR_003588884.1	3.0331	4.410920000000001	2.3397900000000003	3.8672	2.7112800000000004	2.4998	2.3064	0.7159850000000001	4.955820000000001	2.0023400000000002	4.632250000000001	1.2369700000000001	2.5004200000000005	5.742260000000001	6.016160000000001	3.4210400000000005	5.269070000000001	0	3.1761100000000004	5.813780000000001	10.4983	1.06211	5.320270000000001	6.652020000000001	2.9956200000000006	7.635370000000001	6.219090000000001	6.376290000000001	5.785920000000001	7.106490000000001	1.10983	0	4.801710000000001	4.46989	2.5138900000000004	1.6083200000000002	1.0540300000000002	4.957	2.8980200000000003	0.23604200000000003	0.378267	1.1207	4.70659	0.7789770000000001	0.9947250000000001	3.9880500000000008	0.597396	5.46712	2.8945100000000004
XM_027967800.1	1.16792	2.69438	1.7296000000000002e-4	0.849686	1.9839100000000003	1.22995	1.8114	0.316904	7.227210000000001e-6	0	0	0.8416780000000001	0.0031582000000000008	3.6808300000000007	1.2125100000000001e-4	1.5319700000000003	0	1.3398000000000001e-4	0.0011286400000000002	2.7617000000000006e-4	0	2.7315000000000005e-4	1.5672300000000001	0	2.1070400000000005	2.6208600000000003e-6	2.1317800000000005	0.8954080000000001	9.798600000000001e-6	4.702630000000001e-6	0	0	1.5729400000000002	6.11704e-8	0.013196700000000002	0	0	0.2608	0	0.005863860000000001	0.010979200000000001	0.34964400000000007	0.27862200000000004	0	8.563490000000001e-4	0	0.283227	2.8649200000000006	9.201580000000002e-6
XM_004001795.4	3.5312600000000005	0.30603600000000003	2.8855600000000003	1.3678	0.12046800000000002	0.7857140000000001	4.7541400000000005	0.8492130000000001	2.7014800000000005	2.2125100000000004	0	1.4917100000000003	3.5637800000000004	0.444327	2.0862200000000004	2.6224800000000004	1.0431200000000002e-8	2.25029	5.443650000000001	1.8820200000000002	1.4431200000000002	1.1181500000000002	2.8993100000000005e-5	5.214	3.1207600000000005e-4	6.590730000000001	0.004228710000000001	3.4642700000000004	4.616180000000001	2.6209400000000005	0	0	6.674560000000001	1.7073800000000003	2.47861	0.394253	0.29540800000000006	1.4426900000000002	0	1.7257400000000003	2.7928100000000002	0	0.5556070000000001	0.08328490000000001	0.164143	1.0800200000000002	0	1.1667500000000002	0.7419660000000001
XR_003588888.1	0.47405700000000006	1.9048800000000004	0	0.9434660000000001	1.8533	1.6150400000000003	1.2294300000000002	0.7241740000000001	1.6581	0	0.53024	0.0703166	1.16958	1.4543800000000002	0.44867300000000004	1.8685800000000004	0.7768700000000001	0	1.08963	0.7674270000000001	1.6675700000000002	0	0.9883890000000001	0	0.032135000000000004	0	0.7356060000000001	0.4389660000000001	0.16199100000000002	0	0.5027010000000001	0	4.894260000000001	4.28	3.2034	0.158705	0.544868	2.5717600000000003	2.8153900000000003	0.9608810000000001	5.4151	3.2494400000000003	2.1060900000000005	2.3604800000000004	1.9717200000000004	0	1.5026300000000001	2.07587	2.3034
XM_012097219.2	2.4920100000000005	1.05936	2.17919	0.38836300000000007	1.12291	1.5054500000000002	3.7167400000000006	2.8311500000000006e-10	4.1594500000000005	0	4.9192	0	3.4837000000000006e-6	3.2558300000000004	1.9758800000000003	3.966160000000001	3.1734	4.042750000000001	1.0852100000000002e-9	1.4942400000000002	3.5279	1.1000800000000002	1.7446700000000002	1.3265600000000003e-8	0.9068140000000001	7.197110000000001	2.5496100000000004	7.6994500000000015	7.3227600000000015	4.337910000000001	5.442970000000001	0	6.652480000000001	4.6913800000000005	0.8193690000000001	0.4958080000000001	0.8997750000000001	4.074	4.317690000000001	6.2863500000000005	2.7639900000000006	2.52986	3.1656100000000005	1.3475800000000002	2.3886	7.045740000000001	2.7172600000000005	3.2371400000000006	5.25081
XR_003587317.1	0	0	0	0	0	0	0	0	0	0	0	0	0	0	0	0	0	0	0	0	0	0	0	0	0	0	0	0	0	0	106.091	0	121.488	109.346	0	15.1264	10.0729	111.27	30.5479	0	0	13.2918	27.8123	27.5679	40.443	69.7162	24.83	131.553	34.7804
XM_012096691.3	2.9130300000000005	4.093260000000001	0.5717530000000001	2.2211100000000004	2.1423500000000004	0.11716500000000002	6.046660000000001	0.6038040000000001	3.0072600000000005	0.571844	3.7419300000000004	0.34542200000000006	2.1374400000000002	2.4044900000000005	1.9287100000000004	2.5181100000000005	2.2382200000000005	0	0.9538260000000001	2.1641200000000005	2.1418600000000003	0.7961820000000001	3.0717400000000006	4.0635900000000005	0.9266630000000001	0.354262	7.359240000000001	2.7122	3.1643100000000004	2.6285200000000004	7.045660000000001	0	3.0880800000000006	32.3574	1.4584300000000001	0.14309600000000003	0.03571320000000001	2.4916300000000002	2.0628900000000003	3.0292600000000003	0.33376500000000003	0.6219420000000001	7.285140000000001	0.25248400000000004	0.7883240000000001	66.6797	0.5262340000000001	2.9579100000000005	1.5819300000000003
XM_015091860.2	16.4929	14.4114	15.6477	11.4947	14.983	8.30685	6.828310000000001	1.4472700000000003	14.7313	13.1265	21.8961	11.6423	15.7996	13.2822	9.426240000000002	12.3423	17.2529	23.4405	16.2047	17.9702	16.9899	9.37376	11.816	11.9787	11.4862	12.9919	20.8565	15.7162	17.922	14.0488	30.2179	0	29.3696	20.5426	15.8219	10.6127	8.74093	22.155	13.0494	0	0	12.5978	10.8176	3.0333200000000002	9.528630000000001	10.8527	10.6403	13.3197	17.0981
XM_027967823.1	3.0395200000000004	2.9337600000000004	0.9595980000000001	1.5217	0.44469400000000003	1.1197800000000002	2.8801700000000006	0.6920660000000001	2.1130700000000004	1.0725900000000002	1.8453900000000003	1.6825	3.8900600000000005	4.246950000000001	4.252560000000001	1.9749400000000004	0.7049230000000001	4.003870000000001	4.68899	2.6285600000000002	1.5760300000000003	0.789989	2.48891	5.682250000000001	2.22731	2.9818700000000002	4.514670000000001	5.0231200000000005	4.71372	1.7832200000000002	3.9705800000000004	0	6.809	3.7782500000000003	0	0.7598700000000002	0.35558100000000004	3.5767	5.044080000000001	6.133830000000001	0	3.1064100000000003	2.9884800000000005	1.01737	1.6462300000000003	2.3494600000000005	1.6883200000000003	4.31878	2.2836800000000004
XM_027967834.1	0.011850300000000003	0.7314520000000001	2.3000200000000004	0.6162660000000001	1.0551300000000001	0.03356950000000001	0	0.23396200000000003	5.956180000000001	1.9146500000000002	0.6039850000000001	0.4727930000000001	2.1586800000000004	0.346411	0.619789	1.1508	1.1368500000000001	1.8241500000000002	0.28054500000000004	1.5286100000000002	2.65086	0.15513500000000002	1.0971800000000003	40.1684	5.6003	1.3401900000000002	1.2177400000000003	0.824926	8.77799	0.11974500000000002	0.554968	0	0.45978800000000003	0.548131	0	0.09894630000000001	0.031262200000000004	1.20365	0.25650900000000004	0.46193400000000007	2.2151500000000004	0.299698	0.21688700000000002	0.04358600000000001	0.7779070000000001	0.11606300000000001	0.7636320000000001	0.28951400000000005	0.7052990000000001
XM_027967828.1	4.503280000000001	1.2397800000000002e-5	1.8238900000000004e-6	0	7.810910000000002e-8	0.08602920000000001	0.0016420600000000003	0	1.0728200000000003e-6	1.5059100000000003e-5	2.7862100000000004e-6	0.9491500000000002	3.05698e-4	4.4424800000000005e-6	1.4694200000000002e-6	0.7654230000000001	6.706500000000001e-5	3.6790000000000005e-5	1.8250400000000004e-5	7.515960000000001e-6	1.6733300000000005e-5	1.5623400000000003e-6	7.003080000000001e-6	2.3337400000000003e-4	9.417550000000003e-7	1.6624700000000004e-5	3.798710000000001e-5	6.347050000000001e-6	3.2917500000000004	2.3387800000000002e-6	8.238870000000001e-6	0	2.5915100000000007e-7	1.4352200000000002e-6	0	3.834740000000001e-8	5.481380000000001e-9	4.395890000000001e-7	1.1221000000000001e-5	4.5303600000000004e-6	0	2.2740000000000003e-5	5.431620000000002e-7	1.2606200000000003e-7	5.075720000000001e-6	0	1.1834000000000002e-6	1.9848400000000003e-6	4.2411800000000004e-6
XM_027967832.1	0.0025656400000000005	1.0874900000000001e-4	6.199460000000001e-6	0	4.70261e-6	1.1848100000000001	0.071634	0	5.997660000000001e-6	6.066250000000001e-4	3.9253400000000006e-5	3.3523000000000005e-4	0.0012194500000000002	1.1104500000000002e-5	1.6719500000000005e-5	1.1427400000000002e-5	2.5779400000000005e-4	1.26348e-4	1.6919100000000001e-4	3.0534800000000005e-5	2.4432800000000004e-4	2.1241600000000003e-5	1.87924e-4	9.908130000000002	3.8620100000000007e-5	0.00033517900000000006	1.6256000000000002e-4	2.54452e-4	2.9699800000000005	9.548540000000001e-5	3.10686e-5	0	2.76006e-4	2.9302300000000003e-6	0	2.1969600000000002e-4	3.410350000000001e-5	3.2670500000000005e-4	3.13592e-5	4.405200000000001e-6	0	1.9896200000000004e-5	0.0015098200000000003	5.204450000000001e-6	6.561690000000001e-6	0	2.3293800000000003e-4	6.189350000000001e-7	7.621810000000001e-6
XM_004001798.3	54.5926	31.6709	44.3203	38.918	28.1774	27.8922	26.4276	7.464010000000001	39.383	18.8551	59.3158	36.5066	51.8912	35.7334	33.7798	33.8124	45.9515	40.586	45.2634	37.5285	38.2982	51.4144	42.5088	76.0865	49.776	60.4881	62.3094	47.0073	50.7949	75.0319	59.3972	0	59.5616	38.7087	30.3419	17.4807	15.3321	39.2619	39.135	7.0688900000000015	0	14.7601	73.695	12.6209	24.3954	32.6651	34.2969	40.1327	57.6272
XM_027967841.1	0	0	0	0	0	0	1.5504600000000002e-6	0	0	0	0	0	0	1.4102200000000001e-9	2.4779700000000004e-08	0	0	0	0	0	0	0	0	0.23702000000000004	0	1.1062800000000002	0	0.12456800000000001	0.016570500000000002	0	0	0	0	0	0	0	0	0	0	0	0	0	0	0	0	0	0	0	0
XM_027967843.1	3.1039500000000007	0.021058800000000003	0	0	0	0	0.37097800000000003	0	0	0	0	0	0	0.9697740000000001	1.1902800000000003e-7	8.23008e-9	0	0	0	0	0	0	0	0.6513990000000001	0	6.929140000000001	0	1.9960500000000003	1.0958900000000003	1.6151800000000003e-6	0	0	0.03784150000000001	0	0	0	0.4445300000000001	0.48903500000000005	0	0	0	0	0	0	0	0	0	0	0
XM_027967854.1	5.098720000000001e-10	0	0	2.2308600000000003e-6	1.5304200000000002e-9	0	2.8982200000000005e-5	0.398415	0.005200530000000001	1.4638700000000003e-6	1.3753900000000002e-7	0	0	1.0456700000000003e-8	2.4428600000000005	0.015468300000000003	0.0035993700000000006	3.864750000000001e-8	0	1.8153400000000002	2.4275100000000003	6.102050000000001e-8	1.0356300000000002e-8	7.049230000000001	0	7.3824	0.604848	5.3761	1.3388800000000003	2.4215700000000004e-8	0	0	0	0.6334710000000001	0.9546850000000001	3.7157800000000006e-9	0	0	1.7379300000000002	0	0	0	2.9417400000000005e-7	0	4.717090000000001e-6	0	0	0.553394	2.7728900000000003e-9
XM_027967855.1	68.2882	11.0471	53.034	27.9711	34.5477	20.0335	7.665650000000001	0.659884	29.7332	109.892	60.9868	42.5593	17.6416	9.313670000000002	10.5082	17.2673	12.381	43.4159	26.6688	13.9567	4.577050000000001	57.3892	19.3032	19.0135	41.5182	42.4821	14.4476	74.4592	77.5629	65.734	18.8307	0	49.2589	14.8196	29.3967	53.0958	33.471	15.166	11.8985	0	0	1.08929	13.5717	0.7450510000000001	8.037510000000001	7.731320000000001	0	13.3814	15.9844
XM_027967862.1	0	0	0	1.6200300000000005e-7	0	0	2.7718100000000006e-6	0	6.077470000000001e-4	2.2467800000000005e-7	2.1693300000000004e-8	0	0	1.1859300000000003e-9	0	9.454420000000001e-4	0	0	0	0.41798100000000005	0	0	0	0	0	1.1331900000000001	0.12418300000000002	0.33865100000000004	0.049692200000000006	2.2217900000000005e-9	0	0	0	0.03638550000000001	0	3.1199000000000003e-10	0	0	0	0	0	0	0	0	0	0	1.6807800000000002	0.03921940000000001	2.3476900000000005e-10
XM_027967870.1	4.933330000000001	0	0	2.74169	5.304520000000001	2.9957600000000006	0.9114860000000001	0.24534400000000003	4.338030000000001	22.2491	13.081	2.9197500000000005	0	1.4835800000000001	0	1.3147300000000002	0	0	0	3.5177500000000004	0	0	0.8403400000000001	0	7.635610000000001	7.2443	3.2585500000000005	5.498380000000001	3.5175400000000003	8.413570000000002	0	0	6.908150000000001	0.9975620000000002	0	6.466760000000001	2.9452700000000003	0.24696400000000002	5.815590000000001e-9	0	0	0	6.979730000000001e-10	3.0406600000000005e-9	7.156230000000002e-8	0	0.5901540000000001	1.1406800000000001	1.8560300000000003
XM_015091861.2	4.899690000000001e-10	2.18197	3.1689200000000004	0	2.1509800000000002e-4	3.5741700000000006e-4	1.3511500000000003	0.7208060000000001	0.005695330000000001	4.921050000000001e-5	13.0292	0	1.3470500000000004e-7	4.0293900000000005e-4	0.5267400000000001	3.12666e-4	0.313242	0	0.08352660000000002	4.961940000000001	0.8613130000000001	9.241890000000002e-8	5.460290000000001e-9	6.926310000000001	0	9.626820000000002e-5	1.1690800000000001	11.0691	13.5382	5.1281300000000005	0.21790500000000002	0	12.162	2.6119800000000004	0	9.956500000000001e-5	0	1.8563700000000003	0.8533380000000002	0	0	0	1.8854500000000003	1.3520200000000003e-6	1.2699400000000002e-5	0	1.9043200000000004e-5	0.5205	3.2839100000000006e-8
XM_027967877.1	0.560875	0	0	0.7727510000000001	0.636754	0.604836	0	0	0.40683900000000006	3.5522300000000007	0	0.37577600000000005	0	0	0	0.23696000000000003	0	10.6582	1.7775500000000002	0	0	0	0	3.857700000000001e-9	1.29011	0	0	0.8431090000000001	0.5594950000000001	0.8821110000000001	3.3293	0	1.3243200000000002	0	0	0.7341160000000001	0.16382600000000003	0.30659400000000003	0	0	0	0	0	0	0	0	0.175047	0	1.1803800000000002
XM_027967873.1	28.172	2.2603600000000004	11.4803	10.6519	10.3214	4.601280000000001	0.17469200000000001	0.15288000000000002	14.7859	18.5417	13.7074	12.7961	8.593060000000001	4.382	1.7407	6.022080000000001	2.48674	0	4.13372	2.8574900000000003	1.6050200000000003	6.828840000000001	4.54208	13.8321	5.696320000000001	3.1978500000000003	3.963040000000001	5.46881	4.246090000000001	5.453870000000001	10.9877	0	3.0558400000000003	5.454620000000001	5.0949800000000005	12.9371	7.731680000000001	1.9717600000000002	12.911	0	0	3.2332200000000006	1.5474400000000001	0	7.376010000000001	0	0	4.25067	3.3184500000000003
XM_027967860.1	9.35349	1.15379	0	1.3441	4.850810000000001	1.7446300000000003	1.2374300000000003	0.128259	1.7773900000000002	12.8792	10.1607	5.161430000000001	7.052650000000001	0.7778380000000001	5.9891000000000006e-5	1.8051800000000002	3.0009400000000004	0	1.608	0.035979000000000004	0	0	2.9295	0	1.3464400000000003	0	2.04496	2.2868800000000005	8.986780000000001	4.523490000000001	2.2522100000000003	0	3.1318100000000006	1.9841	8.409910000000001e-4	5.286780000000001	3.1113500000000003	2.2607800000000005	0	0	0	0	0.5788120000000001	0	0.5843450000000001	0	0	0.9179240000000001	0
XM_027967886.1	2.6486700000000005	0	0	2.9871	1.4313600000000003e-5	1.9109100000000004e-10	0	3.712560000000001e-5	0.6616900000000001	0.060569800000000014	1.4499900000000003e-9	4.01911	0	0	2.4238600000000004e-8	0.522749	0.0017057800000000003	6.973210000000001	0	1.9797300000000005e-8	3.6663700000000006	1.8760100000000002	0	0	2.8833700000000005e-5	0	0	0.16023400000000002	0.08266080000000002	0	0	0	0	0.153953	1.4303900000000003	1.1618800000000002e-4	3.5674800000000007e-7	0	1.7174500000000001	5.551960000000001	0	1.6622900000000003	0	0	1.8057200000000002	0	5.1224e-5	0	1.7205900000000003
XM_027967889.1	3.2556100000000003	0	0	1.0520900000000001e-5	3.2322900000000003	0.719651	0	0.06768350000000001	0.7871110000000001	2.5336	0.282747	1.1344100000000001	1.11251	0	3.9207500000000005e-9	0.009795580000000002	0.17517800000000003	2.0558400000000003e-4	0	4.735500000000001e-8	1.2885	3.4362200000000005	0	0	2.4539	0	0	0.338726	0.9290710000000001	0	5.607	0	0	0.6851560000000001	0	4.8622	0.7095600000000001	0.9494660000000001	0.8054290000000001	0	0	5.05639	0	0.7609700000000001	5.815410000000001	0	28.0042	0	28.2426
XM_027967850.1	0.520876	0.8254940000000001	0	0	0	0	0.06441370000000002	0	0.24848700000000004	0	0	1.6311600000000002	0	0	0	0	0	0	0	0	0	0	0	0	0.5861820000000001	0	0	0	0.37600700000000004	0	2.3402800000000004	0	1.7199900000000004	1.0108500000000002	1.2261400000000002	0.16232500000000002	0	0.6808310000000001	2.0365800000000003	0	0.3559800000000001	0.41341800000000006	0.9779790000000002	0.20376500000000003	0.733342	0	0.6081460000000001	0	2.2116
XM_027967895.1	26.3733	21.8563	17.7107	10.4032	13.7144	13.7791	20.6774	4.6837	15.2906	0.34144300000000005	24.2308	23.6716	17.3471	21.9306	25.8621	15.1987	11.3518	0.49797500000000006	2.8164900000000004	22.9172	26.4897	22.7624	24.287	44.7924	12.8855	59.5506	20.8844	21.0558	21.2521	26.1403	2.2262100000000005	0	27.5857	26.4185	22.1469	6.795140000000001	4.0007600000000006e-5	22.6448	26.2707	8.623880000000002e-7	3.15596e-4	1.6387800000000003	37.4116	2.6831300000000002	8.482170000000002	23.2762	11.7018	30.7321	26.4256
XM_027967904.1	49.3644	42.3293	36.8177	40.819	30.2853	37.56	39.9773	11.5665	42.7422	89.1742	39.7114	43.511	52.3927	58.5664	50.9793	43.0963	25.4186	59.7395	72.1455	57.9324	43.6189	35.6996	39.7262	58.8638	54.1903	21.862	48.0111	53.0649	54.3131	44.0203	46.7004	0	78.8218	58.9417	55.2923	54.2745	48.024	55.4847	42.6106	26.409300000000002	1.3410000000000003e-4	18.453	50.3149	9.21535	18.971	74.742	25.5488	60.1712	40.4596
XM_004001803.2	1.0627300000000002	1.7918300000000003	6.615070000000001	0.8863270000000001	1.2825400000000002	1.7887600000000003	1.0494	0.6904540000000001	3.2049200000000004	3.0099700000000005	0	0.34073300000000006	0	9.884870000000001	0.7200340000000001	1.4026100000000001	0	25.7675	12.747	8.9618	4.534020000000001	0	0	19.5643	0	4.124880000000001	0	4.300860000000001	4.25947	0.9083770000000001	9.481240000000001	0	4.4300500000000005	3.7098600000000004	5.45485	1.06116	1.1042	4.592550000000001	2.974	0	0	0	3.8361900000000007	0.5031850000000001	0.28389000000000003	12.222	1.1957900000000003e-9	0	0.6807610000000001
XM_012098256.3	2.6388700000000003	0	0	0	0	5.0808	0	0	0.874913	38.1377	1.67551e-5	1.9531800000000004e-10	0	0	0	0	7.634850000000002e-7	6.312320000000001e-9	0	2.8797600000000004e-9	2.4918100000000004e-7	0	1.3025400000000002e-7	1.8301200000000003e-9	0	5.743050000000001e-8	8.011970000000001e-9	0	1.2539200000000004e-10	1.0761800000000001e-8	9.04174	0	4.868120000000001	0	0	13.7011	15.0673	0.9610820000000001	1.4140900000000003	49.3896	13.1332	10.0319	0.6390880000000001	0.7759100000000001	1.6132100000000003	0	4.35444	1.41779	0
XM_027967908.1	4.84475	11.5848	27.9377	16.1347	35.701	16.6433	1.2739900000000002	2.16325	13.1596	1.4704400000000002	0.684003	0.7471600000000002	2.8648600000000006	1.6302400000000001	2.0286100000000005	8.657110000000001	18.6506	1.8335700000000004	1.9999100000000003	3.4301200000000005	17.5338	1.0861	3.7044300000000003	9.232960000000002	1.6862600000000003	2.5496700000000003	5.355060000000001	2.8494800000000002	3.2211700000000003	1.5586500000000003	0.7751480000000001	0	1.2399200000000001	6.316120000000001	1.9366800000000002	0.14020800000000003	0.16893500000000003	12.009	0.36767900000000003	12.6837	0.40565500000000004	1.17524	1.8469100000000003	9.765070000000001	15.5752	1.8206700000000002	16.638	2.8345500000000006	1.5608
XM_027967913.1	20.7798	9.869040000000002	13.4801	5.722880000000001	10.4821	6.202260000000001	2.5988400000000005	1.0627600000000001	12.7663	4.372960000000001	10.9733	12.9791	11.1232	6.023760000000001	6.475840000000001	6.755490000000001	9.637630000000001	14.2718	32.9431	5.636840000000001	11.8423	5.382710000000001	9.254270000000002	23.6424	14.8661	24.6192	19.7708	14.2244	16.0341	10.724	19.9507	0	3.6339700000000006	14.4974	12.3494	1.4263800000000002	0.9807400000000002	33.8227	9.88164	14.5059	0.616712	5.426770000000001	11.4963	2.6072100000000002	4.916550000000001	2.7400300000000004	16.9005	5.560230000000001	3.5558
XM_027967921.1	9.30512	1.30933	7.662080000000001	5.5623	2.6310300000000004	2.4913100000000004	1.5346100000000003	0.278778	6.922450000000001	5.46447	0	5.198270000000001	0	1.0103300000000002	0	3.6177700000000006	0.9281450000000001	14.3437	0	4.1921800000000005	3.1606200000000007	4.867580000000001	3.1025100000000005	13.592	2.2417	10.3287	1.3438800000000002	1.3665800000000001	1.0983600000000002	0	10.8714	0	0.8100330000000001	1.6053600000000003	3.2969200000000005	5.116790000000001	5.9839400000000005	1.3529200000000001	9.760510000000002	0	1.5785600000000002	0.6109910000000001	3.9733800000000006	0.41221100000000005	0.8692720000000002	0	2.1543400000000004	3.6964300000000003	0.8578990000000001
XM_015091863.2	9.103040000000002	11.3582	11.1254	11.7528	6.1683	10.4323	15.0773	2.53901	12.1573	8.33872	10.7127	13.5242	18.4382	14.7221	11.7964	11.610900000000001	7.952540000000001	5.186630000000001	13.6568	7.227540000000001	10.7336	8.36485	11.7302	7.3306200000000015	9.177370000000002	13.4674	13.0984	11.2973	10.7799	11.9306	6.231550000000001	0	8.384820000000001	9.096960000000001	3.6629500000000004	9.419940000000002	5.64282	4.98	3.0182900000000004	54.055	2.38906	4.59583	1.9451500000000004	1.7598700000000003	4.33804	4.578570000000001	6.364	3.8414700000000006	6.151480000000001
XM_027967927.1	3.7281800000000005	1.07851	0	0.7407200000000002	3.2100500000000003	0.6060180000000001	0.17641700000000002	0	2.4563800000000002	1.9972	0	1.3836	0	1.8826300000000002	2.3709800000000003	3.5728900000000006	0	4.267290000000001	0	2.4728100000000004	0	2.5378400000000005	2.47528	0	0.45631600000000005	0	1.4224800000000002	0.8677200000000002	0.9498030000000001	0	0	0	2.6556300000000004	2.1799600000000003	12.7832	0.5650480000000001	0.7566070000000001	4.010460000000001	0	0	3.3040400000000005e-9	2.0594300000000003	1.1409700000000003	0	0.35419600000000007	0	0.0015998600000000003	4.2564400000000004	0
XM_004001804.4	10.8868	10.9394	10.5616	5.770950000000001	5.81141	13.6972	5.437810000000001	2.3540700000000006	9.905640000000002	10.689	7.000590000000001	8.386740000000001	13.3773	17.6553	14.3337	9.374120000000001	10.1476	8.072040000000001	7.423930000000001	9.016110000000001	10.3374	7.502640000000001	12.0337	8.2424	6.762620000000001	4.9160200000000005	13.6119	8.30282	11.0857	8.27908	13.0082	0	4.93592	11.696	5.7483900000000006	12.3708	11.5593	9.220310000000001	7.8611	0	0.4961050000000001	4.02831	7.882990000000001	2.4178300000000004	2.5461100000000005	13.6416	0.8452580000000001	8.035470000000002	4.26876
XM_004001805.4	7.361690000000001	8.00003	5.134430000000001	2.1845300000000005	1.6620400000000002	4.479120000000001	24.2624	1.2496200000000002	3.9904100000000007	1.7815300000000003	28.7438	7.194410000000001	0	0.8986980000000001	3.5849100000000007	2.7473700000000005	5.8827	3.5127200000000007	10.1713	5.699630000000001	8.53541	7.138670000000001	4.42604	9.296380000000001	6.285050000000001	4.380310000000001	9.677730000000002	8.753210000000001	12.8263	21.1895	15.2379	0	6.644850000000001	31.0356	3.1357300000000006	0.565926	0.20046700000000003	7.128430000000001	7.769860000000001	0	0.32488400000000006	0.9061460000000001	8.884990000000002	0.46793700000000005	0.9734100000000001	104.656	1.7652400000000004	6.561220000000001	11.336
XM_004001806.4	75.254	45.6215	79.2926	98.4117	56.9188	50.837	28.5036	18.3456	60.2049	100.32	173.013	174.432	50.7156	64.4996	61.6242	57.028	78.2625	59.602	49.1138	75.4068	66.305	224.207	60.4373	81.7855	183.794	57.896	72.905	82.8566	54.7805	155.157	90.1893	0	61.6158	41.4091	47.945	88.3786	87.9335	57.1884	63.0864	2.7001500000000003	0.525826	25.2131	31.5456	16.3403	60.0708	43.2584	117.638	48.249	115.182
XM_027967969.1	0	0	0	0.317616	0	0.020135500000000004	0.03245390000000001	0.34593100000000004	0	0	0	0.17306300000000002	0	0	0.48485400000000006	0.08388330000000002	0.057190800000000014	0	0.09686320000000002	0	0	0.08372090000000001	0	0.251483	0	0.32091000000000003	0	0.05423560000000001	0.04524600000000001	0	0	0	0	0	3.2244600000000005	0	0	0.08650930000000001	0	0	0	0.164061	0	0	0.20269500000000001	0	0	0	0.035283800000000004
XM_027967959.1	0	0	0	0.13500700000000002	0	0.010252300000000002	0.012624200000000002	0	0	0	0	0.05985230000000001	0	0.6360150000000001	0	0.03943230000000001	0.030077600000000006	0	0.044252200000000005	0	0	0.033142000000000005	0	0.11557500000000001	0	0.157839	0	0.022016100000000004	0.021695900000000004	0	0	0	0	1.7639500000000004	1.08607	0	0	0	0	0	0	0.03444590000000001	0	0.05624940000000001	0.06301670000000001	0	0	0	0.008798360000000002
XM_027967974.1	0	0.20938600000000002	0	0	0.259572	0	0	0.014016800000000003	0.05787190000000001	0	0.20730800000000002	0	0	0	0	0.05292810000000001	0	0	0	0	0	0	0.05405230000000001	0	0	0	0.04023140000000001	0	4.600570000000001e-10	0.044432700000000006	0	0	0.07100110000000001	0.043937300000000006	0	0	0	0	0.17884400000000003	0	0	0	0	0	0	0	0.11199400000000001	0.062255000000000005	0
XM_027967981.1	0.17384000000000002	0.0017407800000000004	0	0	0.024808000000000004	0	0	0.03502380000000001	5.332650000000001e-4	0	5.210420000000001e-4	0	0	0	0	0	0	0	0	0	0	0	0	0	0	0	0	0	0	1.9533700000000002e-4	0	0	0	0	0	0	0	0.04149250000000001	0	0	0	0	0.019496300000000005	0	0	0	4.169890000000001e-9	0	0
XM_004001807.4	0.608971	0.31748200000000004	0.306935	0.21067200000000003	0.21468000000000004	0.52778	0.20921000000000003	0.05605160000000001	0.8499590000000001	0.15718000000000001	2.6765900000000005	1.06844	0	0.10805300000000001	0.0336979	0.648564	0	3.1228500000000006	1.0592400000000002	1.0145300000000002	0.40069400000000005	0.7401210000000001	0.523673	3.3321	0.5366740000000001	2.2669500000000005	0.307688	11.055	8.578570000000001	5.199210000000001	0	0	2.8654800000000002	0.024612900000000004	0	0.028948800000000004	0.03877680000000001	0.08758020000000001	0.301945	0	0.16973200000000002	0.22443600000000002	0.028417300000000006	0.025801300000000006	0.021134800000000006	0.23648400000000003	0.08909700000000001	0.19297300000000003	2.2794700000000003
XR_001022319.2	0.9442920000000001	0.5613290000000001	0.833694	0.21897700000000003	0.5756700000000001	2.9610900000000004	1.9613900000000002	0.36010500000000006	0.347177	0.6355510000000001	0.14054300000000003	0.8317620000000001	0	0.7758860000000001	0.34114400000000006	1.1134300000000001	0.8210120000000001	0	0.47943500000000006	0	0.7544670000000001	0.39957500000000007	0.4374100000000001	1.7959600000000002	0.9267730000000001	0.9446640000000001	2.1983400000000004	1.2139400000000002	0.7813470000000001	0.35650200000000004	0	0	0.0679373	1.3955800000000003	0	0.19155500000000003	0.19219800000000004	0.37696100000000005	1.198	1.6860900000000003	0.5741850000000001	0.24008300000000002	2.09675	0.261836	0.157643	1.30421	0	0.40524600000000005	0.26460500000000003
XM_015091865.2	5.226850000000001	3.0785200000000006	12.7677	20.1821	20.0914	5.839620000000001	2.1704100000000004	0.65385	6.860120000000001	2.0523200000000004	1.9936700000000003	3.3881300000000003	9.86977	8.797870000000001	6.392010000000001	5.4629	7.350560000000001	3.7131100000000004	6.3751500000000005	4.2282	3.5752500000000005	1.6232400000000002	6.260480000000001	2.3707300000000004	3.6239500000000007	3.6814400000000007	3.8555200000000007	3.3471400000000004	4.716240000000001	1.5146900000000003	13.2317	0	0.372804	2.41082	21.3252	0.36911900000000003	0.31754200000000005	2.9804900000000005	6.691940000000001	1.6114200000000003	0.167858	0.9893490000000001	2.12095	0.285133	4.7531	2.03935	0.7293630000000001	4.474520000000001	0.21852300000000002
XM_015091868.2	37.1798	26.9216	31.9804	23.1929	18.7299	16.13	20.541	6.037630000000001	42.7889	22.497	18.8088	48.84	20.8476	36.8853	31.2059	33.0941	25.0496	47.3392	44.1683	42.4233	31.0319	33.6793	32.9849	52.953	42.4423	82.0284	34.1668	29.7736	33.0845	22.3333	13.2901	0	9.080440000000001	33.4941	11.8454	6.063980000000001	8.022940000000002	26.3405	18.7713	22.9987	45.3412	10.2366	28.782	3.4308200000000006	6.1943	30.2236	4.357260000000001	39.603	23.291
XM_015091867.2	3.3381500000000006	3.5398700000000005	0	1.1166200000000002	0	1.06468	37.1018	0.26218100000000005	2.1794400000000005	2.2128500000000004	55.0097	1.6921200000000003	0	1.7483800000000003	2.7027400000000004	3.3889400000000003	0	4.4394	0	0	0	0	0.7813450000000001	0	0.24727700000000002	0	1.6258	13.1259	7.257740000000001	32.2049	5.6534	0	63.5905	3.6182700000000003	5.393230000000001	0.5010760000000001	0.37686900000000007	1.3228100000000003	0	2.4814600000000005e-5	6.816480000000001	0	0.60489	0	0	5.7417300000000004	0	3.3253500000000007	28.2169
XM_004001808.4	13.0308	8.576780000000001	11.2403	7.650390000000001	9.2284	6.527190000000001	11.3206	2.0714200000000003	12.7658	8.519150000000002	6.529380000000001	7.936070000000001	8.65942	18.9909	13.9236	11.3806	8.987940000000002	10.5094	11.7652	12.5647	11.4206	4.582650000000001	9.461440000000001	11.0061	5.615340000000001	16.9695	12.309	9.803870000000002	9.577020000000001	6.632020000000001	8.42444	0	10.7913	8.584060000000001	16.2053	3.1943100000000006	3.2839300000000007	9.381340000000002	8.879890000000001	2.537	1.6986500000000002	2.8506100000000005	12.3602	1.10474	2.4736800000000003	10.1985	1.31841	12.1569	6.710760000000001
XM_004001809.4	0.6583310000000001	0.23845800000000003	0.34675100000000003	0.794448	0.24299600000000002	0.27152000000000004	0.46221500000000004	0.06370120000000001	0.4119860000000001	0.35498300000000005	1.8319100000000004	0.44463600000000003	0.658298	0.32563400000000003	0.39204400000000006	0.749793	0.35996900000000004	1.2789200000000003	0.39683700000000005	0.4477	0.44076600000000005	0.16526000000000002	0.12300200000000001	1.2760500000000001	0.38596100000000005	0.21545800000000004	0.321267	3.1912800000000003	2.7530600000000005	2.9335700000000005	1.01876	0	1.7448500000000002	8.02509	0	0.23783000000000004	0.148243	0.6863150000000001	0.8367040000000001	0	0	0.29375900000000005	0.6763020000000001	0.03760970000000001	0.11527000000000001	33.0742	0.18656200000000003	0.280241	1.0393
XM_027968022.1	0	0.5055970000000001	0	0.14519400000000002	0	1.0251700000000001	0	0	0	3.2219100000000003	2.1882	9.88282	0	0	9.683550000000002	0	0	0	0	0	2.0867700000000002e-4	9.848550000000001	0.35758500000000004	29.7859	10.9615	28.9092	0	3.1506800000000004	4.095	2.9478400000000002	0	0	0	0	6.6703	3.9463600000000008	3.4434600000000004	0.9710200000000001	0	38.9485	0.7478270000000001	10.7466	0	3.2568800000000007	9.540670000000002	0	18.5828	0	6.306160000000001
XM_004001810.4	22.1712	20.6299	28.5159	44.0113	18.8703	14.73	13.4084	6.484460000000001	20.7284	18.2032	21.8415	16.6651	15.9175	37.8706	23.692	19.9844	20.3862	26.1674	46.4191	32.3964	41.9388	10.6627	21.5177	11.4963	19.9785	4.536020000000001	25.9062	25.2692	21.5499	31.1052	23.0223	0	28.7818	20.8537	28.2221	10.3985	5.866560000000001	27.9628	27.2225	0	0	2.8920400000000006	25.1794	1.8467200000000004	13.8663	40.851	3.6804	25.4835	16.2317
XM_027968041.1	2.8903200000000004	1.2565800000000003	0.305709	0.59991	0.6377060000000001	0.27639100000000005	0	0.25530400000000003	1.9340600000000003	1.6455800000000003	0.154764	0.702042	2.3035300000000003	0.142994	0.604253	1.8768500000000004	0.9647150000000001	1.12789	18.6271	0.39537700000000003	3.3947900000000004	0	1.7771200000000003	1.351	0.21682600000000002	0.38240900000000005	0	0.023476200000000006	0.097434	0	0	0	0.0628332	2.3652100000000003	0	0.07385810000000001	0.07658410000000002	1.5465500000000003	0	0	0.30828300000000003	0.32529500000000006	0.281783	0.05225410000000001	0.12180100000000002	1.1639100000000002	0.37219900000000006	0.20778000000000002	0
XM_012099589.3	1.9859	3.2910300000000006	0	0.8125570000000001	1.38655e-4	0	0.8644240000000001	0.27846000000000004	0	0	1.0229	0	0	0	2.7148	0.9893850000000001	0	10.3185	3.4548700000000006	0	0.013275500000000003	0	0	0	0	0	1.0271	0	0.9918160000000001	1.1783200000000003	0.9415020000000001	0	0	1.3924200000000002	2.3443300000000002	0	0	0	0	0	0	0.9539520000000001	0.35527500000000006	0	0	0	0	0	0
XM_012099679.3	6.334350000000001	2.35828	2.8492700000000006	2.5687300000000004	4.318560000000001	2.6939200000000003	1.1587600000000002	0.35732800000000003	3.2676600000000007	3.4104600000000005	3.6128300000000007	2.51	0	10.6185	5.713730000000001	5.0590600000000006	1.47385	0	6.032770000000001	7.529820000000001	5.649630000000001	2.0548400000000004	3.1022100000000004	9.077390000000001	3.9802300000000006	9.147230000000002	3.9687300000000008	5.176850000000001	5.960810000000001	4.8692400000000005	0	0	4.882620000000001	3.5305100000000005	0	1.04163	1.07268	4.618620000000001	2.8685200000000006	0	0.7446050000000001	0	8.5223	0.553606	0.713111	4.899430000000001	0.8826990000000001	3.2769100000000004	2.1642900000000003
XM_012099520.3	0	0	1.8001	0.9438680000000002	1.2714100000000002	1.6234400000000002	0.5263990000000001	0.576844	1.20365	0.7330450000000001	0	1.9538400000000002	8.1734000000000009	2.9024700000000005	0	0	0	0	9.209840000000001e-9	0	2.5564200000000006	2.2922	0.8321240000000001	0	1.0051700000000001	0	0.49639800000000006	1.7120900000000003	9.490300000000001e-6	0	0	0	1.8196300000000003	0	2.5315000000000005e-8	0.21507400000000002	0	1.6441700000000001	0	0	0	0	1.1972900000000002	0.11188500000000001	0	0	0	2.5848100000000005	0.23372000000000004
XM_004001812.4	1.8341300000000003	3.8726800000000003	7.202160000000001	5.913210000000001	3.3648400000000005	0.5955110000000001	0.036685300000000004	0.293364	4.90664	0.20611600000000002	0.20584300000000003	0.04485990000000001	7.665280000000001	7.7459	5.8436200000000005	8.25852	5.2941	0	0	0	0.25610400000000005	0.19237800000000002	5.806770000000001	0.5925300000000001	0.10205100000000002	0.24887600000000004	0	0.37361000000000005	0.28118200000000004	0.17683200000000002	0	0	0.15783400000000003	0.4622	5.7331	0.023110200000000004	0.024494700000000005	11.0947	0	1.9229	0	1.1311600000000002	0.04881020000000001	0.391342	2.5313400000000006	0	0.8201220000000001	0	0.40132900000000005
XM_027968086.1	0.13274000000000002	0.19380600000000003	0.13942700000000002	0.11585000000000002	0.03264940000000001	0.04597170000000001	2.2221800000000003	0.005116120000000001	0.2015	0.10833800000000002	5.811610000000001	0.10106400000000001	0.266315	0.09875290000000002	0.12351500000000001	0.12837500000000002	0	0.25955100000000003	1.3593	0.09396650000000002	2.57426	0	0.12489100000000002	0.526544	0.03602880000000001	0	0.294615	3.8506800000000005	1.1716700000000002	7.372030000000001	0.45754400000000006	0	18.5087	0.03504270000000001	0	0.009045270000000001	0	0.395145	1.4938800000000003	0	0.16939600000000002	0.06768140000000002	0.48685000000000006	0.00789535	0	0	0.03280140000000001	0.19233400000000003	4.062570000000001
XR_003587261.1	0	0	0	0	0	0	0	0	0	0	0	0	0	0	0	0	0	0	0	0	0	0	0	0	0	0	0	0	0	0	0	0	15.329	0	0	3.5995900000000005	0	4.678230000000001	0	101.853	132.418	0	0	0	0	0	0	12.1948	13.073
XM_027968103.1	3.1713700000000005	2.0875	1.18775	0.6698300000000001	0	1.0789	7.549090000000001	0.21573900000000001	2.1636800000000003	0.310406	26.1217	1.3348100000000003	0	0.284598	0.5806910000000001	1.2356200000000002	0	2.2263900000000003	0.6868080000000001	2.4815100000000005	1.6262900000000002	0.5716850000000001	1.5062800000000003	8.336010000000002	1.3015300000000003	2.4191400000000005	2.1842500000000005	16.2742	14.7038	23.0301	0	0	13.2995	0.7354390000000001	0	0	0.21466400000000002	0.9063760000000001	0	0	0	0	0.7905270000000001	0.06322980000000002	0	1.6925500000000002	0	0.8857720000000001	3.1677300000000006
XM_004001815.3	0.8247120000000001	1.0764300000000002	0.689992	0.8166510000000001	0.9437450000000001	0.9234430000000001	1.548	0.5068260000000001	2.3758800000000004	1.7819300000000002	24.0062	3.4742900000000003	1.3901400000000002	0.5843680000000001	0	0.7376360000000001	1.2686500000000003	7.367990000000001	3.7708100000000004	0.8587600000000001	3.0061200000000006	2.2319	0.7085760000000001	0.10533300000000001	1.9611600000000002	0.9389730000000001	2.9794600000000004	18.9142	16.5164	37.0899	0.547571	0	23.2109	3.2055300000000004	1.3793800000000003	1.6987100000000002	0.9484830000000001	1.4634200000000002	3.5409400000000004	0	1.5494800000000002	0.9181560000000001	1.9997600000000002	0.017806600000000002	0.5704840000000001	3.1365500000000006	0.45238200000000006	1.02496	23.4806
XM_015091872.2	27.1781	25.4512	33.7555	43.9575	32.7374	21.1621	30.7699	6.1046700000000005	27.3897	10.5678	35.5091	13.6492	38.2553	32.6336	22.7114	37.2989	34.111	19.8321	23.6446	28.0206	46.1038	13.7069	28.7106	32.7331	17.7343	27.701	60.7415	48.2918	41.7799	48.3659	38.885	0	26.9424	28.3339	32.9796	3.6216400000000006	4.5751800000000005	20.2831	21.4908	1.6341100000000002	4.444310000000001	4.218730000000001	22.4325	2.37876	8.285190000000002	27.0811	1.4072	28.4486	22.3674
XM_027968127.1	27.7844	24.6508	16.1337	17.3762	21.1151	13.8149	24.9401	2.3462500000000004	21.431	6.0016300000000005	92.9467	23.6601	19.3029	10.4673	13.4658	16.9259	17.3216	36.9357	14.6003	19.9134	17.9713	36.4398	14.3398	46.1754	36.8636	31.9139	30.9542	84.1932	73.8541	97.1264	27.7647	0	43.3456	11.7053	11.8372	6.871680000000001	6.678950000000001	23.2437	17.9605	7.351770000000001	0.702011	10.0569	7.982150000000001	2.5488	11.3175	8.9686	10.4147	14.2026	52.3088
XM_027968119.1	0	0	4.7198400000000005	0.6784190000000001	1.7001900000000003	0.31323100000000004	4.603680000000001	0	0	0	13.0749	3.2781300000000004	0	0	0.8230810000000001	1.2103100000000002	0	0	0	0	0	7.355460000000001	1.9199300000000004	0	0.7191620000000001	0	1.3177400000000001	23.9329	12.7542	9.256910000000001	0	0	0	0	0	0	0	0	0	0	0	0	0.8855650000000002	1.5081	0	0	0	0	1.19863
XM_012100011.2	3.0458500000000006	3.0340500000000006	4.987010000000001	4.3661	3.7480800000000007	2.2886500000000005	4.5941600000000005	0.005533780000000001	3.9155800000000007	4.991890000000001	3.2809100000000004	3.6088700000000005	2.3105900000000004	6.086550000000001	3.4755800000000003	2.7037100000000005	5.999370000000001	1.2242800000000003	4.92975	5.254840000000001	4.51606	1.3160700000000003	5.706050000000001	1.6538700000000002	0.612705	2.6962900000000003	4.257820000000001	5.537750000000001	6.519780000000001	4.6959	4.3963600000000005	0	6.622960000000001	2.31565	6.197240000000001	3.0574	2.5894500000000003	4.245780000000001	4.162780000000001	0.40993000000000007	0.65297	0.5356730000000001	4.88508	0.04773470000000001	1.9354400000000003	7.847940000000001	3.9856300000000005	7.360820000000001	0.015516200000000003
XM_012100061.2	1.0572300000000001	1.8687100000000003e-6	0	8.583800000000002e-9	0	1.0446300000000002	1.11657	0.8550040000000001	5.068350000000001e-4	2.8390300000000002e-6	0	9.208360000000002e-8	4.393120000000001	2.2417700000000003e-6	0.520571	1.4332400000000003	0.0054135400000000005	4.728750000000001	0	0	1.15884	3.1099200000000002	0.08871910000000002	4.28014	2.0767900000000004	2.7933100000000004	0.131111	0.8387340000000001	3.6450800000000004e-9	0.07826150000000001	0	0	1.7892900000000003	3.8086800000000007	1.2759200000000003e-8	0.029167200000000004	0.5421020000000001	0.0035217100000000004	3.774340000000001e-5	2.7774700000000005	2.31931	2.1356500000000005	3.5772500000000004e-5	0.44880600000000004	1.2841600000000003e-5	0	0.15886100000000003	1.3575800000000002	2.9173500000000003
XM_015091873.2	13.5273	40.4149	24.1706	23.723	24.5439	7.249	22.0832	3.2339	16.876	8.29283	18.1512	7.414380000000001	43.5023	75.9959	58.0684	15.538	17.7437	13.8398	21.0852	16.0228	31.8456	4.93885	36.8698	31.5943	6.708470000000001	28.0328	62.6997	25.2013	20.0281	32.7999	2.5655600000000005	16.1146	117.046	30.8683	12.6946	1.6910700000000003	1.0828200000000001	12.6832	2.9269800000000004	1.1054400000000002	1.6967100000000002	5.428230000000001	9.638610000000002	1.8066500000000003	4.370050000000001	11.7894	2.2682100000000003	17.359	9.989410000000001
XM_004001818.4	72.8403	44.3153	58.8318	86.6468	55.4298	30.2757	40.7958	12.355	62.3859	50.3706	86.8752	68.7374	44.1961	54.0467	54.9633	50.7462	33.8066	71.5815	71.438	90.6939	71.0183	58.2291	51.8828	82.8433	61.6587	81.3701	66.7418	72.3611	48.2392	100.975	53.2752	0	76.9556	42.2846	45.3016	57.2436	43.2973	53.4737	56.3467	31.7277	1.3456100000000002	19.484	85.1475	10.8983	22.7005	50.3281	16.476	78.0231	85.0813
XM_027968155.1	11.0163	3.8182900000000006	4.731910000000001e-7	7.7957100000000015	2.35083	35.5036	1.1542200000000002	0	13.9327	405.248	2.6199600000000003	8.260130000000002	2.08469	0	6.0871200000000005	8.28236	16.8439	3.8405300000000007	12.399	3.5272200000000007	3.2590800000000004	15.0815	10.5024	12.3461	13.6855	26.8649	1.3935100000000002	5.896950000000001	4.709950000000001	5.096430000000001	25.6354	0	7.001140000000001	7.678960000000001	5.352250000000001	346.67	241.863	33.8108	7.1306	19.1327	0	5.08168	0.6898710000000001	0	5.7708900000000005	1.2077700000000002	150.81	8.44663	3.5949300000000006
XM_027968144.1	7.620460000000001	1.30123	6.528830000000001	2.1645900000000005	8.00406	45.8072	0.9442290000000001	0.25305200000000005	7.098490000000001	266.163	2.6363	5.168280000000001	7.267150000000001	1.5513700000000001	0.9369940000000001	3.9830800000000006	2.66611	28.3038	6.288060000000001	7.7686600000000015	0	1.5931100000000002	3.3402600000000007	0	0.31678100000000003	7.408050000000001	1.8421	2.2834700000000003	1.9184900000000003	2.2685500000000003	0	0	0.34250800000000003	0.669641	0	15.2449	25.4946	2.9421400000000006	0	0	0	0	0	0	0.261699	0	0.44203300000000006	0	0
XM_027968151.1	3.7660200000000006	0	0	1.9832700000000003	1.3872	8.084280000000001	0.30771400000000004	0.22237000000000004	1.7738200000000002	52.2517	6.785880000000001	2.14685	0	1.3413800000000002	0.9669820000000001	1.9795500000000004	2.1990700000000003	10.4201	1.7543300000000002	2.18406	2.1165900000000004	0	0	0	1.6593100000000003	0	0.9861940000000001	1.1947900000000002	1.6509200000000002	0.46313100000000007	0	0	1.4985200000000003	0.20370700000000003	0	12.6852	15.5332	4.5822400000000005	1.5203700000000002	0	0.26403400000000005	0	0.175102	0	0.22938500000000003	0	0.7472710000000001	0.5653570000000001	0.21784800000000001
XM_027968158.1	4.580710000000001	0	7.8811300000000015	0	0	1.3861700000000001	0.521514	0.42022000000000004	0.5469240000000001	12.1697	0	2.3560600000000003	0	1.1145100000000001	0	0.537186	0	0	0	0	0	0	0	0	0.6028350000000001	0	1.6319200000000003	0	1.0270500000000002	0	0	0	0	0.6093	0	12.6658	10.4741	5.123530000000001	0	0	0	0	1.5745600000000002	0.34491700000000003	0.626684	0.401197	10.9816	1.5123900000000001	0
XM_012100981.3	63.9775	38.17	48.6174	58.6851	36.6748	34.1755	29.452	8.991570000000001	49.3709	50.2689	74.0755	22.068	31.9704	37.945	32.3647	46.0423	46.915	60.7448	75.6501	67.8781	58.4027	16.7561	39.763	52.9339	30.9253	83.0266	43.2365	61.3092	57.6079	67.4349	33.5317	0	54.2338	28.1603	13.065	37.1839	29.8448	48.5736	29.8579	10.2205	5.596	13.4639	30.6352	5.591210000000001	16.9279	40.7506	11.0421	37.8536	40.7418
XM_027964325.1	0	0	0.6737090000000001	0.8234100000000001	1.1082200000000002	0.05523490000000001	0.030497500000000007	0	0	0.16839800000000002	11.7802	0.07131070000000002	0	0	0	0.033292800000000004	1.6975600000000002	0	0	0	0	0	0	1.5022600000000002	0.10001000000000002	0	0	0.761125	0.7925740000000001	0.291003	3.0150600000000005	0	0.32569400000000004	0	0	0	0.037897200000000006	0	0.7507090000000001	0	0	0	0	0	0	0	0	0	0.192342
XR_003588083.1	0	0	2.0006600000000003	0.6609400000000001	0.9416850000000001	0.20638800000000002	0.04880330000000001	0.03640820000000001	0.14380600000000002	0	2.7775100000000004	0.22005500000000003	0	0	0	0.047928500000000006	1.3745200000000002	0	0	0.6318750000000001	0	0	0	0.7179150000000001	0.7458660000000001	1.2257300000000002	0	0.8482870000000001	0.32192000000000004	1.1643100000000002	3.0387900000000005	0	0.5006130000000001	0.38330700000000006	0	0.36471200000000004	0.06177810000000001	0.29549600000000004	4.638920000000001	0	5.920380000000001	0	0.46936600000000006	0.06103790000000001	2.1712100000000003	0	0.9755790000000001	0	1.8169700000000002
NM_001161867.1	44.2281	28.4695	25.1749	19.5413	25.113	23.0361	24.3353	6.231590000000001	30.1739	20.2799	17.5001	15.8796	39.9478	35.8346	18.671	31.6407	11.2181	46.0865	25.1775	16.9876	26.0841	14.5415	19.0938	36.4125	16.2326	42.1626	19.6293	42.6792	55.906	26.0986	18.6883	0	31.9834	24.686	49.1438	9.464760000000002	13.549	20.7463	16.7182	8.12602	1.0937100000000002	6.143060000000001	28.5777	2.4319500000000005	7.955590000000001	15.9368	7.3559100000000015	26.8977	10.8903
XM_027968192.1	54.9158	61.6159	53.4589	46.8108	38.9655	37.6094	45.4032	11.4933	59.9956	35.3331	6.985030000000001	33.7423	75.0695	32.8329	26.5979	68.4809	58.1621	33.8072	27.8598	48.1236	42.1009	45.0343	79.257	60.8694	28.713	69.5678	51.1049	17.677	16.6968	9.253790000000002	90.8281	0	9.478080000000002	69.7297	33.1337	17.5298	20.403	26.6026	81.3953	47.3381	2.2255400000000005	43.2768	63.9854	9.51054	23.8856	202.802	33.1853	60.4358	8.1839
XM_015091879.2	0.630754	1.6936	1.2101600000000001	1.8677200000000003	1.4719	0.5520970000000001	0.33151100000000006	0.079085	1.7854600000000003	0.12452200000000001	0	0.05496360000000001	1.3438500000000002	1.06058	0.5587050000000001	5.0593900000000005	0.3962760000000001	0.44783200000000006	0.13984800000000003	1.9875100000000003	0.44373900000000005	0	3.2171	0	0	0.27511300000000005	0.12582800000000002	0.5611170000000001	0.41374600000000006	0.45279700000000006	0.4734320000000001	0	0.7791660000000001	1.3683200000000002	1.2588100000000002	0.06038460000000001	0.03946150000000001	0.309335	0.311167	1.3225600000000002	1.7102500000000003	0.6844640000000001	1.056	0.10407100000000001	0.27379800000000004	2.6707600000000005	0	2.1308300000000004	0.11251000000000001
XM_004001823.4	19.4016	45.5719	54.9149	66.3789	61.1914	20.1751	0.5409780000000001	0.6383780000000001	29.0278	0.32681800000000005	0.22256100000000004	0.9352	99.3861	1.0505600000000002	1.8209900000000003	92.0954	10.6354	2.3604600000000002	1.0951600000000001	40.9603	14.2527	0.6185200000000001	97.47	2.3220400000000003	1.2619200000000002	0.7708010000000001	2.9165600000000005	4.658780000000001	2.6801200000000005	2.4551100000000003	8.68153	0	1.3929600000000002	25.1314	0	0.17679100000000003	0.31769300000000006	1.5707400000000002	6.078360000000001	15.5637	0.8370180000000002	21.8177	54.5905	1.01404	28.9074	48.1283	1.6057500000000002	45.097	0.7865800000000002
344	0	0	0	0	0	0	0	0	0	0	0	0	0	0	0	0	0	0	0	0	0	0	0	0	0	0	0	0	0	0	0	0	0	0	0	0	0	0	0	0	48.9215	0	0	0.30465300000000006	0	0	0	0	0
345	0	0	0	0	0	0	0	0	0	0	0	0	0	0	0	0	0	0	0	0	0	0	0	0	0	0	0	0	0	0	0	0	0	0	0	0	0	0	0	0	48.9215	0	0	0.30465300000000006	0	0	0	0	0
346	0	0	0	0	0	0	0	0	0	0	0	0	0	0	0	0	0	0	0	0	0	0	0	0	0	0	0	0	0	0	0	0	0	0	0	0	0	0	0	0	48.9215	0	0	0.30465300000000006	0	0	0	0	0
XR_003587284.1	0	0	0	0	0	0	0	0	0	0	0	0	0	0	0	0	0	0	0	0	0	0	0	0	0	0	0	0	0	0	0	0	0	4.87506	0	0	0	0	0	0	27.1729	0	0	0	0	0	0	0	0
NM_001127672.1	61.9923	49.7083	31.958	26.6622	22.0286	33.0068	67.1251	5.72003	40.6056	29.5346	32.521	24.1256	79.1321	86.9193	27.7956	59.9682	22.3769	28.3713	26.6895	28.4022	26.3415	11.2086	33.0125	35.2502	14.1651	48.3435	30.6895	60.8212	72.7672	39.1732	22.8173	0	32.0435	28.3376	27.5101	6.726950000000001	9.685720000000002	15.919	18.4465	0	0.531015	0.9836690000000001	32.8202	0.7930540000000001	0.9227870000000001	75.4996	1.1501800000000002	39.9671	6.354460000000001
XR_003588956.1	1.9320700000000002	1.7414100000000003	0.8644340000000001	0.8267740000000001	1.9695600000000002	0.9632390000000001	0.7771470000000001	0.38090900000000005	0.7981400000000001	0.6398370000000001	1.2894400000000001	1.0431800000000002	0	0.39704000000000006	0.47849900000000006	0.40367600000000003	2.8393100000000002	0	1.4229800000000001	0.5233070000000001	0	1.1745700000000001	0.7283480000000001	0.5940040000000001	1.0834500000000002	1.4723100000000002	1.8921300000000003	1.2323500000000003	1.4248900000000002	0.8348740000000001	1.1845500000000002	0	0.47939600000000004	1.01174	0	0.47928600000000005	0.4720440000000001	0.9819580000000001	1.5964100000000003	0	0	0.353432	1.8447400000000003	0.8593440000000001	1.0254900000000002	1.29238	0.7084790000000001	1.894	0.600438
XM_004001824.3	430.213	321.548	427.082	506.738	391.159	294.443	190.031	67.6938	382.664	477.946	728.142	1100.28	338.076	224.506	300.175	344.05	420.392	411.559	429.622	521.408	336.474	1220.35	461.449	450.479	1323.34	475.805	456.89	441.735	375.413	691.747	400.679	0	304.33	253.578	193.197	644.141	531.926	325.492	488.23	0	3.6442500000000004	236.544	492.369	177.714	417.784	338.984	511.524	391.03	727.204
XM_027968234.1	20.8385	10.5293	17.1148	26.2005	0	16.7671	6.937440000000001	14.1793	27.7089	73.3242	22.3454	38.263	61.8479	21.6729	35.9872	31.4798	60.2693	0	0	0	39.1559	58.6591	14.3014	28.0096	38.7573	0	15.7626	15.7504	22.0329	31.3215	0	0	11.9382	13.7758	0	107.727	142.671	10.2502	3.1926500000000004	95.5771	0	2.0406100000000005	1.6022600000000002	2.67411	3.0554700000000006	21.1879	40.5112	6.126740000000001	6.388580000000001
XM_027968253.1	0	0	0	0	0	0	0	0	0	0.663996	0	1.8416900000000003e-8	0	0	0.005251790000000001	0	0	0	0.49870100000000006	0	0	1.11323e-9	0	0	4.295600000000001e-6	0	0	2.3286000000000004e-5	0.00207673	0	0	0	0.11705800000000001	0	0.41791700000000004	2.0495300000000001e-4	0.0029222800000000006	0	0.10303700000000002	0	0	0	0	0	0	0	0	0	2.0109300000000003e-4
XM_027968272.1	0	0	0	0	0	0	0	0.39834700000000006	0	0	0	0	0	0	1.5872800000000002e-4	0	0	0	2.464860000000001e-7	0	0	0	0	0	0	0	0	3.36343e-4	0.5818470000000001	0	0	0	0.836883	0	3.8073700000000006e-6	0	0	0	0	0	0	0	0	0	0	0	0	0	0.09557010000000002
XM_027968298.1	18.8376	1.12183	2.6586600000000002	1.6283400000000003	2.2956200000000004	0.7319400000000001	0.23141400000000004	0	3.0488	0.2929	0.8791610000000001	4.092040000000001	2.2033600000000004	8.919080000000001	2.2489700000000004	3.5147	0.181041	8.15746	4.517440000000001	1.5675700000000001	0.09964050000000002	2.036	0.8239740000000001	6.286160000000001	0.6091310000000001	10.0326	0.19252800000000003	0.6509780000000001	5.3742900000000013e-11	0.7085770000000001	2.7655400000000006	0	1.3844600000000002	9.8513	0.6726660000000001	2.5630300000000004e-4	0.46131900000000003	2.49827	1.7716100000000004	1.3125100000000002e-8	0	2.9653	1.7268300000000003	1.1791800000000001	5.6414800000000005	2.4077100000000002	2.3811600000000004	2.5844500000000004	1.4685800000000002
XM_027968295.1	0	0	0	0	0	0	0	0.26643300000000003	0	0	0	0	0	0.19343000000000002	7.719020000000001e-4	0	0	0	4.372630000000001e-8	0	0	0	0	0	0	0	0	0.004745560000000001	3.759970000000001e-7	0	2.8290200000000005e-6	0	0	0	0.05719520000000001	3.92337e-9	1.2916300000000002e-9	1.2577e-4	7.223210000000001e-8	0	0	2.1295800000000004e-5	0	0.0012339400000000002	2.6256500000000004e-8	0	0	0	1.7698100000000002e-4
XM_027968292.1	6.322240000000001	0.9706390000000001	13.5167	3.3463800000000004	3.8129900000000005	0.9330420000000001	0.8195180000000001	0.5815920000000001	3.2975500000000006	1.2945300000000002	0.14101300000000003	12.8379	0	0	0.24429500000000004	0.49439700000000003	0.23655000000000004	4.31282	0	0.49852100000000005	0.5038	12.6722	1.3362	0.004926740000000001	7.119880000000001	2.14964	1.2398300000000002	1.1566800000000002	0.411243	1.2700300000000002	0	3.5155600000000007	1.37559	0	0	6.323940000000001e-8	9.927150000000002e-11	0	0	0	0.5660200000000001	0	0	0	0	1.1299800000000002	0	0.043829700000000006	0
XM_027968297.1	33.9665	7.164690000000001	10.5921	10.9624	13.1839	3.0364200000000006	4.863920000000001	0.8413690000000001	20.6009	5.6742	17.5302	4.347220000000001	3.2861500000000006	4.112990000000001e-5	1.7353300000000003	8.721	9.673060000000001	10.5757	13.5456	9.345950000000002	9.957580000000002	15.0704	8.151950000000001	11.6425	16.1169	26.484	13.0878	25.7018	22.359	22.0909	3.6496700000000004	2.2645600000000006e-5	38.2317	22.1618	4.798890000000001e-5	1.5550900000000003	0.7402750000000001	9.97361	4.365050000000001	0	1.2026900000000003	0.007942890000000001	17.2354	0	0.22952200000000003	6.484580000000001	0	18.2169	7.644990000000001
XM_027968281.1	0	0	0	0	0	0	0	0	0	0	0	0	0	1.6448500000000001	0.8662050000000001	0	0	0	2.3142400000000005e-10	0	0	0	0	0	0	0	0	0.41086700000000004	0.04585390000000001	0	0	0	0	0	4.7481800000000005	1.0122500000000003e-10	0	6.911240000000001e-9	0	0	0	1.0318900000000002e-10	0	0.27803900000000004	0	0	0	0	0.5162350000000001
XM_027968288.1	42.6394	7.469840000000001	18.4773	14.4877	11.1943	6.392850000000001	6.569440000000001	4.096290000000001	14.5376	10.9348	12.413	20.3881	13.2229	33.7739	35.4325	12.2467	0.764565	23.2221	21.082	15.9356	8.729270000000001	10.0855	8.69752	29.2414	19.4752	36.5087	5.362350000000001	38.9983	40.896	17.0564	7.409480000000001	0	10.316	23.2978	13.6394	0.8492200000000001	1.6528900000000002	9.076350000000001	5.295070000000001	12.1814	0.19681300000000002	5.873540000000001	10.946	1.6973500000000001	8.996260000000001	5.6821600000000005	4.1448	6.709980000000001	4.702210000000001
XM_027968263.1	0.679749	0	0	0.074841	0.25792000000000004	0	0.09325040000000001	0	0.04080530000000001	1.1808500000000002	0.1586	0.7412280000000001	0	0	0.03610610000000001	0.21724600000000002	0	0	0.5108900000000001	0	0	3.736000000000001e-9	0.08353120000000001	0	2.9161600000000005	0	0	0.295646	0.29155000000000003	0	0	0	2.8605300000000002	0.8984480000000001	0.509125	0.6293810000000001	0.8001030000000001	0.42168400000000006	0.24183200000000002	7.150210000000001	1.3171800000000002	0.26815200000000006	0.4917770000000001	0.07882320000000001	0.212547	0.34932500000000005	0.16870100000000002	0.21223100000000003	0.33273700000000006
XR_003587089.1	0	0	0	0	0	0	0	0	0	0	0	0	0	0	0	0	0	0	0	0	0	0	0	0	0	0	0	0	0	0	27.908	0	24.9013	19.857	0	2.2454400000000003	0	5.3601600000000005	18.4532	0	0	3.9025200000000004	13.8356	1.36617	26.5241	0	8.30995	3.0495	11.6206
XM_015091882.2	5.233460000000001	1.6170700000000002	2.3214900000000003	1.2203100000000002	2.1421400000000004	1.3265100000000003	1.1321900000000003	0.7375490000000001	2.9499800000000005	3.0874700000000006	0.5544830000000001	8.231990000000001	1.2346800000000002	0.8834230000000001	0.24783300000000003	2.7636	0.18079800000000001	2.1811200000000004	4.043050000000001	2.3308200000000006	0.5845640000000001	5.8362	0.8187790000000001	4.9162300000000005	4.10714	7.0107	1.6269500000000003	1.9497	1.1108500000000001	0.8642120000000001	1.3416800000000002	0	3.5076200000000006	5.36035	0.9474830000000001	0.32846300000000006	1.1407900000000002	2.82541	1.0073800000000002	3.2821900000000004	8.37658	1.8640300000000003	6.491930000000001	0.47885900000000003	1.3276500000000002	2.1842200000000003	0.8331620000000001	1.3038100000000001	1.43816
XM_015091655.2	0	0	0.18306200000000003	0	0	0.009761390000000002	0	0.060693000000000004	0.011539700000000002	0	0	0.260423	0.34212400000000004	0.9217330000000001	0.40401600000000004	0.020522800000000004	0.8281980000000001	0	0	1.29994	0	1.3574700000000002	0.10493000000000001	0	0.30317700000000003	0	0.8223260000000001	0.257925	0.26093600000000006	0.25805900000000004	0	0	0.26780200000000004	7.769980000000001	0	0	0	0.08925000000000001	0	0	0.5931600000000001	0.11572200000000002	0.07202010000000002	0	0	0	0.27359700000000003	0.7223260000000001	0.031015100000000007
XM_012101902.3	0	0	0	0	0	0	0	0	0	0	0.24962600000000004	0.07191970000000002	0	0.10007500000000001	0	0	0	0	0	0.277386	0	0	0	0	0	0	0.11137400000000001	0.09955320000000002	0.13776400000000003	0.12587	0	0	0.149457	0.9129730000000001	0	0	0	0.07712480000000002	0	2.12732	1.9839500000000003	0	0.05360730000000001	0	0.027764500000000004	0.32454700000000003	0.31272900000000003	0.07269870000000002	0.11545000000000001
XM_012102101.3	2.3476600000000003	1.587	1.6500100000000002	4.573410000000001	2.4157400000000004	1.9229400000000003	1.2211900000000002	0.5484460000000001	2.1260900000000005	2.6882900000000003	2.2470900000000005	4.060130000000001	0	0.46917600000000004	0.7212990000000001	2.13912	0.39951800000000004	9.5841	1.6836600000000002	3.0939100000000006	2.31592	4.94007	0.5245230000000001	2.7361200000000006	3.2028900000000005	2.00578	1.0926900000000002	1.7118400000000003	0.7940920000000001	2.3497800000000004	10.0888	55.598	1.6650800000000003	3.9641300000000004	3.2651900000000005	8.097380000000001	4.9458400000000005	13.1052	1.6682200000000003	22.0742	0	0	5.6665	0.7619300000000001	3.7527100000000004	4.40047	3.2674900000000004	4.782440000000001	1.1753
XM_012102245.3	1.2089400000000001	0	0	10.2473	6.006090000000001	2.2481400000000002	1.0062700000000002	0	0.625144	17.4172	1.8950600000000002	6.461010000000001	2.37543	0	2.672430000000001e-10	0.7460700000000001	0	0	0	64.7418	0.022036600000000003	9.4921	0	1.2053300000000002e-5	10.4925	0.35560500000000006	0	1.7764900000000003	0.23195700000000002	1.2258600000000002	0	0	0.6955800000000001	0.30905400000000005	3.8275700000000006	19.5494	18.7022	2.4383300000000006	0	79.6879	11.1015	4.840550000000001e-9	1.4924400000000002	0	0.43500800000000006	0	2.6502200000000005	0.8968710000000001	0.6117530000000001
XM_004001827.4	26.5702	20.9332	27.6719	21.5591	13.1625	11.9295	9.016250000000001	6.124290000000001	6.825820000000001	19.8123	13.6605	8.66482	0.0017358400000000002	3.2339600000000006	11.5166	6.1679	3.6420600000000006e-9	1.3809100000000003	31.9787	0.7888210000000001	28.0973	16.1588	12.8381	3.4759100000000007	6.874030000000001	3.1295200000000003	18.2851	4.0367	2.7202900000000003	6.821280000000001	35.8563	0	6.668290000000001	22.8277	12.5145	36.4112	26.5573	78.3877	14.4279	0	0	4.480910000000001	21.6374	0.6195080000000001	4.977520000000001	7.386380000000001	2.2057100000000003	50.6356	1.3055900000000003
XM_004001828.4	10.8477	10.1197	11.2988	12.3289	6.405370000000001	7.3448600000000015	6.180880000000001	7.038340000000001	12.303	45.8245	0.9241050000000001	39.0261	3.4778400000000007e-7	9.956890000000001	4.4044300000000005	8.636920000000002	2.7396400000000005	12.3642	10.7092	16.0456	14.4795	67.4883	5.931630000000001	25.6891	39.3193	13.4121	6.816850000000001	7.7099600000000015	8.087480000000001	8.938630000000002	14.59	0	13.0366	10.7196	0	108.55	80.7246	23.9405	10.1826	4.3666100000000005e-6	8.687320000000001	3.1930100000000006	13.5981	1.2181300000000002	2.1436100000000002	20.1232	6.426150000000001	17.7493	2.8175800000000004
XM_004001826.4	8.170640000000002e-5	0.288822	0	0.004014050000000001	0.035631800000000005	0.21015000000000003	1.0881300000000003e-8	0	0.5959740000000001	7.133050000000001	2.4854600000000002	1.9787000000000004e-7	15.8671	1.9388500000000005e-7	3.952170000000001e-9	0	5.570990000000001	2.5172700000000003	0	1.9336200000000003	5.766970000000001	3.920250000000001e-5	5.970170000000001e-9	0	21.4361	0.003968450000000001	1.5133700000000003	0.209269	4.775920000000001e-5	1.4465700000000001	3.5338700000000004e-4	0	0	1.8333500000000003	0.23896000000000003	2.7886300000000004	4.470930000000001e-5	1.2237900000000002	10.7295	4.5735800000000005e-4	0	8.4722	5.860680000000002e-7	2.0949400000000003e-8	11.5744	0	3.8088200000000008	1.2647300000000001	0.41853300000000004
XM_027968325.1	52.3675	51.7764	65.5222	41.4074	43.9087	32.3804	27.3473	10.9454	29.5494	132.329	17.2515	85.4395	25.4574	16.4887	14.3349	25.2826	6.892650000000001	46.3861	53.0798	56.2847	15.7435	98.8383	22.1781	32.9743	46.9432	14.9431	19.1662	16.7207	18.2976	10.5541	64.8928	0	27.6483	29.1403	30.0491	155.779	145.283	78.5924	37.3329	0	0	0	52.5102	0	0	34.2794	0	58.8781	2.4770700000000003
XR_003587401.1	0	15.4809	85.0139	2.4819500000000003	0	9.611180000000001	10.3799	1.5725900000000002	2.01581	0	0	19.4029	0	0	11.2791	2.0864800000000003	0	0	0	0	0	0	0	0	28.1745	0	5.2664	3.3490900000000003	4.35836	0	132.549	0	9.498580000000002	3.2758800000000003	0	2.5361500000000006	5.989820000000001	15.9068	0	0	0	0	8.359480000000001	0	0	0	0	7.1498300000000015	0
XM_004001829.4	2.4252200000000004	3.1027800000000005	3.2821100000000003	0	2.1331200000000003	3.0775300000000003	8.165980000000001	0.16625500000000001	3.6925	3.3468700000000005	2.4073100000000003	24.0678	3.1636600000000006	3.2183500000000005	0	1.8756500000000003	8.014140000000002e-10	0	12.9142	6.9158	0	5.6011500000000005	0	40.2078	5.235430000000001	1.99152e-9	19.6397	11.247	3.3261800000000004	1.8059200000000002	12.3984	0	0.9015360000000001	6.294410000000001	0	0	1.01032	5.889970000000001	0	0	0	0	5.218070000000001	0	0	0	0.6260140000000001	0	0
XM_012102640.3	4.933960000000001	0	0	2.1492600000000004	0	8.281720000000002e-6	0.107758	0	0.47284500000000007	6.704760000000001	0	0.0037275700000000004	0	1.3333400000000003e-8	2.9961	0	3.8063100000000007	6.267280000000001	1.1754300000000002	0.11253500000000001	5.449440000000001	4.0521400000000005	2.9220200000000003	30.5158	3.7950800000000005	31.5357	7.63321e-6	3.4461800000000004e-4	0.260355	4.309310000000001	0	0	1.7789800000000002	31.3671	0	2.1418600000000003	1.0357500000000002	13.1046	6.389810000000001	0	0	0.5002960000000001	4.75907	0.28135600000000005	0.6502060000000001	0.5243140000000001	3.2320900000000006e-10	4.64505	1.6264600000000002
XM_012102566.3	0	0	0	0	0	0	0.4738780000000001	0.9190210000000001	0.48055900000000007	1.7659	0	1.2703800000000003	0	0	0	0.515163	0	0	0	0	0	0	0	8.923980000000002	0	0	0	0	0.18860500000000002	0	0	0	0	0.9462440000000001	0	0	0	0.19569400000000003	0	0	2.22508	0.5811160000000001	4.4731700000000005	0	0.188758	0	0.30549800000000005	0.5239100000000001	0.226035
XM_004001830.3	0.8877730000000001	0	0.39177900000000004	0.026210400000000005	0.18275000000000002	3.1305700000000005	0.6621560000000001	0	0.018545400000000004	20.4299	1.0672500000000003	11.7536	0	0.27520300000000003	0	0.07456150000000002	0	0	0.22254900000000002	0	0	12.5379	0.206994	5.146110000000001	4.88381	0.24635500000000002	0	0.18005200000000002	0.25204000000000004	0.3990250000000001	0	0	1.6994900000000002	0.06259160000000001	0	5.450310000000001	13.8679	0.19234900000000002	1.24527	1.0502200000000002	0.43217700000000003	0	0.6566820000000001	0.020316800000000003	0.05796210000000001	0	0.172386	0.6976800000000001	1.3827800000000001
XM_004001831.3	8.5232	2.7566700000000006	2.9766400000000006	2.7576600000000004	2.8935900000000006	1.2050600000000002	1.1643200000000002	1.1674	6.775350000000001	0.29113300000000003	303.814	4.1701500000000005	2.8455100000000004	2.8766700000000003	2.1185500000000004	8.160050000000002	1.3452	1.3892100000000003	4.20415	4.122980000000001	1.2471700000000001	2.19613	3.2766100000000007	12.7699	1.1485200000000002	1.3753800000000003	9.712060000000001	10.5356	9.729530000000002	42.689	2.48071	0	40.6653	2.4090200000000004	0.2125	0.7227	2.8601800000000006	3.5321500000000006	2.6233400000000002	2.1444900000000002	2.9856800000000003	1.1542200000000002	6.545460000000001	0.48085300000000003	1.1957	3.0078100000000005	0.681749	5.7020800000000005	175.622
XM_012102171.3	8.444260000000002	7.897980000000001	6.654310000000001	5.830940000000001	6.9729	5.956050000000001	6.031430000000001	1.45809	8.94536	8.497760000000001	15.7781	7.307320000000001	10.0296	10.9098	9.441450000000001	9.293170000000002	4.410540000000001	12.973	10.9808	10.0204	9.6546	5.1092900000000006	6.596230000000001	13.4132	6.640220000000001	11.7906	12.9583	11.6903	10.6962	10.7188	9.447890000000001	0	13.3134	7.633940000000001	4.0350600000000005	3.2002500000000005	3.2046300000000003	7.251430000000001	4.19298	0	1.3266300000000002	1.2357900000000002	7.773250000000001	0.9073180000000001	1.8454300000000003	11.4966	1.6968500000000002	11.2912	5.087910000000001
NM_001163048.1	13.132	12.367	9.601890000000001	12.8084	10.3523	7.137960000000001	6.980810000000001	2.1533900000000004	9.519340000000001	14.5609	13.2908	15.659	7.165110000000001	18.3424	14.7539	12.1582	6.133680000000001	9.01608	14.6711	22.8882	11.3548	14.019	12.0182	18.2945	10.5843	11.2864	12.0058	10.2506	8.2034300000000009	7.670280000000001	26.0409	0	11.4326	10.4319	13.6504	10.4291	7.729120000000001	19.2125	15.0424	0	0	1.0843	19.9811	2.1299200000000003	7.775640000000001	11.6388	7.990510000000001	15.6018	4.4693700000000005
XM_027968334.1	0.174716	0.31934100000000004	0	0.1255	0.9672820000000001	0.295291	0.31168300000000004	0.04922090000000001	0.46039900000000006	0	0.857014	0.07069070000000001	0	2.0283800000000003	0.9261880000000001	0.5528150000000001	0.4948390000000001	0	0	0.37849900000000003	0.601867	0.24514000000000002	1.5248100000000002	0.343791	0.20996900000000002	0	0.271328	0.5987210000000001	0.14758700000000002	0.48002000000000006	0	0	1.8994700000000002	0.44479300000000005	0	0.05895140000000001	0.08431200000000001	0.536618	0	0	0	0.00894693	0.038523	0.14142700000000002	0.14871600000000001	0.33015900000000004	0.40923200000000004	0	0.23743300000000003
XM_027968333.1	0	0.6881060000000001	0	0	0	0	0	0	0	0	1.5122400000000003	0	0	0	0	0.07186300000000001	0.17791700000000002	0	0	0	0	0	0.5274700000000001	0	0	0	0	0	0	0	0	0	0.552521	0	0	0	0	0	0	0	0	0.21782100000000001	0	0	0	0	0.10370700000000001	0	0.6870390000000001
XM_004001832.4	29.1164	32.4086	27.203	28.3993	20.7092	20.7441	21.9383	6.2482	31.1306	20.8742	26.8552	31.1584	27.0824	27.7119	30.0576	32.6034	19.045	35.3159	33.5581	43.8196	29.418	31.3153	33.9393	42.8142	37.2972	41.9641	41.0118	31.9234	33.0117	28.0692	20.9181	0	39.8376	26.8041	21.9291	11.6466	11.9669	22.1628	18.4958	11.6791	10.3914	9.431280000000001	60.1728	4.479410000000001	6.707390000000001	36.6289	3.1456500000000003	32.58	16.2522
XM_015091887.2	4.7330700000000006	8.605160000000001	2.2442300000000004	1.09444	1.8070800000000002	1.0190700000000001	0.9268210000000001	0.8679880000000001	6.2868200000000005	0.6817120000000001	6.797920000000001	0.641468	17.0514	6.243340000000001	5.694130000000001	4.901370000000001	1.9075900000000003	5.979	10.9104	20.9381	2.1337900000000003	0.6256010000000001	10.2046	2.46667	0.6502620000000001	0.8360440000000001	0.599516	1.9052500000000003	3.2923400000000003	2.5994400000000004	0.609372	0	4.364040000000001	4.006740000000001	1.645	0.41803900000000005	0.40854100000000004	6.736860000000001	1.3661100000000002	12.795	19.8559	4.3783	1.3824500000000002	0.5894130000000001	1.0972100000000002	6.1584	0.9430760000000001	26.9743	2.1602200000000003
XM_004001833.4	1.9176900000000003	26.2537	8.181890000000001	13.5895	4.366770000000001	1.2876900000000002	4.7483200000000005	0.43233000000000005	7.755620000000001	0.20773400000000003	10.271	0.022377500000000005	86.8333	0.19029600000000002	0.23777500000000001	17.3125	10.8199	7.496220000000001	26.1571	1.0466900000000001	1.6608900000000002	0	63.513	7.4096	0.143629	0	0.48053200000000007	42.3706	20.0706	24.3257	0	0	7.262130000000001	0.32397400000000004	0	0.12799500000000003	0	25.9141	0	4.24361	0.6513030000000001	10.9707	0.05216750000000001	0.05013280000000001	3.7143200000000007	3.4061300000000005	0.379792	2.85944	4.68559
XM_012103672.3	298.843	187.205	202.084	204.37	160.366	72.9593	60.0996	46.408	294.337	46.4671	180.692	56.048	532.189	255.141	214.601	283.106	100.948	298.544	395.106	313.22	187.877	37.2558	504.636	259.106	56.1428	559.962	131.806	222.13	253.784	148.581	64.1591	0	78.2259	134.817	400.383	11.3313	12.0241	223.05	56.6397	55.9459	4.854850000000001	54.7565	155.751	15.7339	37.1554	175.086	17.4445	377.482	57.264
XM_004001836.3	75.4092	111.345	57.0471	48.8909	45.4333	48.2274	60.1884	24.8345	69.6451	44.2647	155.278	87.2963	92.3316	143.018	125.045	82.4185	72.5134	96.1736	138.466	141.213	211.902	78.9114	77.9222	214.424	84.5441	91.4437	83.7252	170.563	182.445	225.655	37.7033	0	165.268	96.1964	820.635	13.6375	10.6098	113.13	45.2221	1.9650900000000002	2.3506600000000004	13.6355	120.065	15.1538	14.364	79.2637	16.4585	103.548	107.435
XR_003587424.1	0	24.9144	0	3.6984300000000006	8.655180000000001	4.563680000000001	4.970740000000001	1.18968	0	0	0	11.0739	0	8.83383	14.5386	4.991080000000001	0	0	34.5141	0	20.6929	0	4.9411700000000005	0	23.797	0	8.19739	10.4761	6.937180000000001	18.2143	0	0	14.596	5.0861	0	0	0	4.05123	0	0	0	0	2.2330500000000004	0	0	0	0	5.596630000000001	0
XM_027968335.1	4.235030000000001	1.1585800000000003e-7	0	0	0	0	0	0	0.746237	5.341030000000001e-9	1.3673500000000003e-8	2.26961	0	0	0.0029747100000000006	1.0401	0	13.9177	20.4907	0	18.0846	9.163440000000001	0	0	3.323140000000001e-5	0	0	0	0	0	0	44.5611	0	0.28208300000000003	0	0	0.510946	0.24416000000000004	0	107.534	0	1.1775800000000002e-4	1.2367	0	0	0	2.8363900000000006e-8	0	0
XM_027968336.1	13.0259	10.1104	9.527110000000002	7.761590000000001	6.820780000000001	8.1598	8.3594	2.5629500000000003	11.2213	8.462080000000002	7.050770000000001	7.154450000000001	12.3058	20.984	10.8712	11.2656	7.017950000000001	13.1318	10.4943	12.0412	11.5255	6.630280000000001	10.9167	12.8794	5.5969	18.0358	6.493960000000001	10.8773	11.6818	7.817590000000001	5.7976	10.9404	10.4527	6.047490000000001	9.437660000000001	3.3715200000000003	3.9708300000000007	8.93002	3.9069200000000004	14.546	3.2939	2.2400300000000004	5.427880000000001	1.0722600000000002	1.9762400000000002	17.077	3.1173300000000004	9.971890000000002	3.6500400000000006
XM_004001839.4	0.9078240000000001	0.6483960000000001	0.9605640000000001	0.6713890000000001	1.0976400000000002	0.6632570000000001	0.536394	0.23494100000000004	1.1162800000000002	0.48575900000000005	0.48569400000000007	0.629206	0	0.8900140000000001	0.5862100000000001	0.5047760000000001	1.2666800000000003	0	0.54534	0	1.1452200000000001	0.44328100000000004	0.16507400000000003	0	1.4909200000000002	0	0.5069500000000001	1.3056300000000003	1.1499400000000002	0.40213100000000007	1.1205300000000002	0	1.0809	0.6976770000000001	0	0.146243	0.17317300000000002	1.2222800000000003	0	0	1.5381200000000002	0.14650200000000002	1.2020700000000002	0.253093	0.38388400000000006	0	0.678625	1.2568700000000002	0.39247100000000007
XM_004001840.4	13.8992	15.4466	19.5012	16.039	8.57858	9.133210000000002	12.2066	2.83978	15.1126	6.704380000000001	13.177	9.136040000000001	8.944740000000001	11.8557	7.3774	21.3649	18.5804	8.8331	7.7992	11.5213	15.7215	8.64554	10.7741	14.5864	9.881940000000002	18.8533	15.3243	13.5815	16.8736	14.6565	11.5224	0	14.707	12.2453	22.1898	4.084770000000001	5.506970000000001	12.025	9.947960000000002	5.112590000000001	5.6241900000000005	3.6897500000000005	21.2357	3.0556900000000002	5.003360000000001	28.8752	4.767340000000001	17.9047	11.3615
XR_001024327.2	1.0917	4.8775900000000005	0	0.9904990000000001	0.6697690000000001	0.6465440000000001	0.06788830000000001	0.42502700000000004	2.0023400000000002	0.3586500000000001	1.4955700000000003	0.7679440000000001	8.044150000000002	11.0032	16.7444	1.2911	1.4152900000000002	0	0.7845690000000001	0	2.9650500000000006	1.2999700000000003	1.7074200000000002	1.9590100000000004	0.20647900000000002	0.8127700000000001	1.8960100000000002	0.9644090000000001	0.9796360000000001	0.598013	0	0	1.16565	1.4577	3.6646900000000007	0.713987	0.287187	1.266	0.788421	0	1.35122	1.0330300000000001	0.310298	1.4683500000000003	0	5.829250000000001	0.166226	0.6905720000000001	0.23636200000000002
XM_027968337.1	0	0.09087500000000001	0	0	0	0.010648400000000002	0.6385770000000001	0.018394600000000004	0.08725530000000002	0	14.2814	0	0	1.4693300000000002	1.4153600000000002	0.037285700000000005	0	0.48046700000000003	0.297696	0	0	0	0.138971	121.085	0.318744	0	0	42.3669	29.3023	19.4779	0	0	3.8946400000000008	0.18902900000000003	0	0	0	1.2951300000000001	0	0	0.327373	0.321429	0.03190320000000001	0.10371500000000002	0	0	0.031333400000000004	0	4.0786500000000006
XM_004001841.4	17.1218	21.9673	20.1498	22.6801	13.6254	9.79723	33.8219	3.3528300000000004	16.8532	5.48643	56.7877	9.71249	48.4829	68.6709	65.9521	23.6508	12.8115	14.2075	10.1028	16.8266	18.3673	8.066110000000002	40.9746	19.7576	9.37587	11.9267	17.6862	64.8373	55.3418	58.1346	8.606560000000002	0	43.6412	17.5384	82.4281	1.6517400000000002	0.8140880000000001	12.2546	9.405920000000002	22.1743	1.5502	16.1764	11.0565	5.169720000000001	9.468560000000002	11.3392	6.586490000000001	16.348	55.676
XM_027968344.1	2.55324	1.5198700000000003	0.8900450000000001	0.720195	0.6201800000000001	0.6544490000000001	17.5913	0.14573100000000003	2.4952700000000005	0.46190100000000006	10.485	2.7258200000000006	2.5477200000000004	1.03584	0.4716310000000001	2.6306	0.29854	4.12157	5.42142	2.2609300000000006	0.4197580000000001	0.8842760000000001	1.1998600000000001	3.9275800000000007	1.6755300000000002	1.8446400000000003	1.086	7.8885900000000015	8.905520000000001	6.624950000000001	3.1436200000000003	32.0993	13.7069	2.9533	1.8089	0.8805740000000001	0.9373330000000001	5.549980000000001	3.5571700000000006	13.2928	20.9045	3.9493300000000007	3.5495100000000006	0.7765310000000001	1.2140300000000002	2.8845700000000005	2.0404	5.049460000000001	5.4627
XM_012105219.3	6.509060000000001	0	0	3.5466300000000004	2.2554200000000004	1.4748500000000002	1.7017400000000003	0	0.5395470000000001	2.7080400000000004	0	1.0364900000000001	5.016540000000001	3.1454100000000005	0.608624	0.7959050000000001	0	0	1.4073100000000003	5.189510000000001	0.7908140000000001	4.058960000000001	1.3117200000000002	0	1.06373	2.75864	2.8363600000000004	2.52124	1.8685400000000003	0.7069350000000001	0	0	0.9485340000000001	0.38649500000000003	0	0.181	0.17307400000000003	0.7909120000000001	0	0	0	0	0.19410300000000003	0	0	0	0	0.027681500000000005	0
XM_027968355.1	0	0	0	0	0	0	0	0.503757	1.7458800000000005e-7	0	0	0	0	0	0	0	0	0	0	0	0	0.9650280000000001	0	8.020330000000001	0	0	0	0	0	0	0	0	0	0.00221803	0	0.00203263	0	0	0	0	0.17742700000000003	0.16370200000000001	0.9175580000000001	0	0.09416630000000002	0	0.06411000000000001	6.023650000000001e-10	0
XM_027968363.1	3.0327	3.7875200000000007	3.7032700000000007	2.54972	3.2864600000000004	1.0135800000000001	2.9667600000000003	0.28849700000000006	2.1995100000000005	1.1895900000000001	4.0044900000000005	1.3939800000000002	0	3.3146200000000006	0	1.9640500000000003	1.6351400000000003	0	6.510420000000001	0	0.5821550000000001	0	1.5914600000000003	3.4850200000000004e-9	1.8982200000000002	5.059950000000001	2.30826	3.1060200000000004	5.113780000000001	2.4828300000000003	1.3072800000000002	0	3.4418800000000007	1.8590200000000003	0	0.8043430000000001	0.9441240000000001	3.3204600000000006	0.8790600000000002	0.7628810000000001	0.144794	0	1.23761	0.07066470000000001	1.3098800000000003e-7	2.3814200000000003	0.26590600000000003	5.296780000000001	0.7771580000000001
XM_027968359.1	0	4.910240000000001e-4	5.075570000000001	0	1.4023200000000002	2.1028	5.399250000000001	0	2.07024	5.0658	2.4111900000000004	5.712260000000001	0	1.3311700000000002	3.0990200000000003	1.6531300000000002	1.3880600000000003	2.5775300000000003	2.6588500000000006	0	1.3899	3.0629600000000003	0	5.5046100000000004	4.714780000000001	0	0	3.7391800000000006	6.044950000000001	5.9167	0	0	9.68556	1.8937200000000003	4.679950000000001	1.1316700000000002	1.5942600000000002	4.3023	3.0161200000000004	0	1.3096	1.7947600000000004	2.1253	0.33919800000000006	0.45178500000000005	2.9232700000000005	0.35755300000000007	3.4123400000000004	1.6842300000000003
XM_027968369.1	10.3221	8.069390000000002	10.942	8.14188	6.433340000000001	2.5316300000000003	4.966920000000001	0.9803160000000001	12.7095	1.09939	7.3352	1.9352600000000002	0	2.4016	5.437950000000001	7.6221	10.048400000000001	9.575790000000001	7.488430000000001	14.3699	6.831840000000001	10.9931	7.383920000000001	0	7.171940000000001	11.051	36.2603	17.6376	13.801	15.7797	0.7289310000000001	0	1.7956800000000002	6.005040000000001	0	1.9253800000000003	1.1324900000000002	11.2296	2.7481	0	0	0	6.850830000000001	0.4215070000000001	1.04401	3.5166200000000005	0.39776200000000006	6.511340000000001	5.007830000000001
XM_012105610.2	3.0467600000000004	3.4520100000000005	1.4722900000000003	2.20827	1.0028500000000002	1.9714100000000003	6.509960000000001	1.0502900000000002	2.6984600000000003	0.7329610000000001	5.224890000000001	2.4332900000000004	0	3.7463600000000006	1.04035	3.3824	1.4780300000000002	2.7551	3.4386300000000003	6.690920000000001	5.1440600000000005	1.4674300000000002	3.4769	3.4310300000000007	2.9631800000000004	4.464150000000001	7.233270000000001	7.759960000000001	8.394840000000002	5.192170000000001	1.6725200000000002	0	5.02357	2.7733400000000006	1.0340200000000002	0.06904460000000001	0.504507	4.64308	0.5614230000000001	0	0.572389	0.5308250000000001	0.8304680000000001	0.07477920000000002	0.0674267	10.7915	0.15281100000000003	5.417590000000001	1.3216100000000002
XM_012106157.3	13.1927	5.1980900000000005	24.1201	11.0361	10.2205	4.145250000000001	7.0062	1.3896800000000002	10.6952	6.026210000000001	5.125370000000001	7.499290000000001	3.4218300000000004	8.434980000000001	7.149540000000001	7.515980000000001	9.2181	24.1077	10.1406	9.999990000000002	10.3326	6.614230000000001	8.200450000000002	14.5131	8.941960000000002	15.958	32.8888	8.408850000000001	8.31094	5.728760000000001	7.0631	0	8.229890000000001	17.0758	13.0543	2.02138	2.2036300000000004	23.2352	3.4140600000000005	0	0.5828190000000001	1.2768300000000001	13.391	1.3131800000000002	4.131850000000001	7.037870000000001	2.1096100000000004	17.3299	2.6553600000000004
XM_015091893.2	0	2.6485100000000004	0	0	0	0.8701050000000001	0	0	0.9906540000000001	0	0.6000770000000001	0.35714300000000004	0	0.42630700000000005	0	0	0	3.8972	0.811544	2.6187100000000005	0	2.7767300000000004e-5	0	0	0.35901700000000003	1.1702100000000002	0	0	1.3769200000000001	0.604183	0.6581020000000001	0	0.8316850000000001	0.579755	2.9497900000000006	0.11062000000000001	0.644611	1.7554900000000002	0	0	0	0.9551470000000001	1.1391200000000001	0	0.12602200000000002	0	0	0.6469180000000001	1.1976600000000002e-8
XM_012105711.3	0	0.0032023800000000003	0	1.0084100000000003	0	1.6355200000000003	0.7850700000000002	0	2.05493	2.4492300000000005	0	1.8249400000000002	0	1.6625100000000002	0	2.05853	0.007806590000000001	0	0	0	2.14204	1.3909	1.3532100000000002	0.0033249700000000004	1.7304100000000002	0	2.9222400000000004	1.7433200000000002	0.33996800000000005	1.2172	0	0	1.8755900000000003	2.6206700000000005	0	2.0875100000000004	2.23267	2.40987	0	0	0.17259700000000003	0	4.9432100000000005	0.4595700000000001	0.6490630000000001	0	0.6839950000000001	1.1681300000000001	0
XM_012105782.3	0	1.2521200000000001	0	0.550837	0	0	0.7049590000000001	0.448821	0	0	0	0.9522340000000001	0	0	0	1.1748400000000003e-7	2.6652800000000005	0	0	0	0	1.4360300000000001	0	2.3213800000000004	0	0	0	0.9808020000000001	0.6387900000000001	0.632541	0	0	0	0	0	0.35618000000000005	0.9527	0.7487060000000001	0	0	2.1372400000000003	0	0.539586	0	0	6.3258600000000005	0	1.24317	0
XM_012105830.3	3.0500600000000007	0	2.01127	0.5734070000000001	1.6933500000000004	0.036830800000000004	0.46698600000000007	0	0.33944100000000005	8.199950000000002e-8	0	0	0	1.2956400000000003e-7	1.3562100000000001	2.52708	0	0	0	0	0	0	0	0	0.6434940000000001	0	4.252490000000001	0	0	0	0	0	0	0.5875150000000001	3.321300000000001e-8	0	0	0.12106700000000001	0	0	0	0	0.267317	0	0	0	0	0	0.9629500000000002
XM_012106870.3	6.993130000000001	1.7229900000000002	3.6639100000000004	2.4922100000000005	4.232990000000001	0.6934110000000001	1.5861600000000002	0.10260800000000002	3.7835500000000004	0.8053370000000001	2.9999600000000006	0.6190610000000001	1.09068	1.7944900000000004	0.9902720000000002	3.0294100000000004	0.7005100000000001	1.2625400000000002	1.4083100000000002	0.40306600000000004	3.0550500000000005	0.25966700000000004	1.5624300000000002	3.3963700000000006	2.33327	34.8354	1.1334100000000003	9.458090000000002	9.279480000000001	82.0691	0.5192700000000001	0	31.9323	0.8508550000000001	0.07599230000000001	0.017587000000000002	0.012675900000000002	0.430922	1.4467800000000002	0.14108300000000001	0.40476100000000004	0.24628100000000003	0.9316110000000001	0.020807000000000003	0.08508360000000001	0.29310400000000003	0.16113800000000003	0.534348	21.4318
XM_012106921.3	6.805510000000001	0	2.2990700000000004	0.800834	1.0425900000000001	1.3048400000000002	0.19570500000000002	0.011078100000000002	1.3725500000000002	0.5176100000000001	10.1466	0.301947	0.8120530000000001	0	0.6367370000000001	0.46169200000000005	0.460589	0.8003240000000001	0	0.255964	1.2567100000000002e-6	0.168086	1.02126	2.17228	0.028703900000000004	1.4751500000000002	0.7389840000000001	6.595490000000001	5.28511	44.4427	0.507387	0	24.3217	1.7018600000000002	0.06828020000000001	0.009769010000000002	0.007943690000000002	2.5366500000000003	1.3920200000000003	0.43378000000000005	0.639842	0.22712400000000002	3.6298500000000005e-5	0.021190300000000006	0.08344150000000002	0.12030800000000001	0.14012200000000002	0.4528710000000001	4.05163
XR_001025234.2	7.803740000000001	8.16323	6.439880000000001	3.3167100000000005	4.22048	3.8567800000000005	5.833020000000001	2.8867500000000006	6.327410000000001	3.0427800000000005	8.023140000000001	7.123030000000001	5.190360000000001	10.0971	7.319040000000001	5.490710000000001	2.7269100000000006	11.1212	5.5257700000000005	7.572630000000001	4.588620000000001	5.209640000000001	5.531090000000001	8.23323	6.858250000000001	8.934330000000001	11.9889	22.0187	14.7877	11.771	7.576060000000001	17.9006	17.9139	10.7267	2.4355300000000004	1.6444300000000003	1.9144400000000004	9.470290000000002	5.620310000000001	21.1065	27.4604	4.248410000000001	4.13963	1.4874100000000001	1.7001900000000003	23.6189	3.1746100000000004	8.481580000000001	4.8700600000000005
XM_027968414.1	1.00299	0	4.752230000000001	0.4908600000000001	4.33199	1.5522400000000003	4.530050000000001	0.24083500000000002	1.26947	0	0	0.45871800000000007	0	0.9178310000000001	0	4.40943	0	1.9603300000000004	1.8689	0	1.2369	2.46471	0	0	2.5407600000000006	0	3.5051200000000007	5.790820000000001	4.380840000000001	1.18768	0	0	1.6981100000000002	1.5448200000000003	0	0	0.15211500000000003	0.39638600000000007	1.9025700000000003	0	0	0	1.4584400000000002	0	0	0	0	0.8679800000000001	0
XM_027968406.1	5.072030000000001	6.421930000000001	6.801240000000001	2.1081700000000003	2.9888300000000005	4.359450000000001	4.687410000000001	0	6.830540000000001	4.13055	0.8516060000000001	7.383230000000001	8.229740000000002e-7	13.4678	3.5260900000000004	3.4403500000000005	3.8423400000000005	13.7003	3.7721100000000005	4.5911	2.23383	3.0433900000000005	2.7577900000000004	3.4790600000000005	2.3488900000000004	12.5178	8.26064	7.498250000000001	7.905640000000001	1.4034200000000001	1.8488700000000002	0	9.678680000000002	5.687430000000001	6.882570000000001	0.05273160000000001	0.014953400000000002	5.030340000000001	1.6338900000000003	0	0	0.9305430000000001	2.4628300000000003	0	0.38461200000000006	2.5182400000000005	0	2.4193	0.20586600000000002
XM_027968412.1	7.367980000000001	5.5417700000000005	1.4966300000000001	2.34045	1.5119600000000002	1.8460400000000003	1.1510900000000002	2.7406900000000003	0.19529300000000002	2.7323900000000005	3.2036	0.35072700000000007	3.1325800000000006e-6	2.1953600000000002e-4	2.7775300000000005	1.1705400000000001	1.4859600000000002	0	3.0122300000000006	7.253140000000001	0.8175810000000001	3.5929700000000007	1.9814200000000002	5.457140000000001	2.7610700000000006	8.5002	4.727760000000001	3.2245200000000005	0.05843530000000001	2.3222100000000006	0.8922360000000001	0	6.618190000000001	0.010328500000000003	3.7364500000000005	1.7391200000000002	2.01445	2.9766600000000003	0.8007970000000001	0	0	0	2.0329300000000003	0	1.0676	5.6885200000000005	0	6.834030000000001	1.4917100000000003
XM_027968421.1	3.9806700000000004	0	0	0	0	0.30243000000000003	0.6095950000000001	0.36765000000000003	0	0	1.2720700000000002e-8	1.0202900000000001	3.9388800000000006	1.2045400000000002	6.774640000000001	0.299491	0.023561300000000004	4.8998100000000004	0	0	1.3884400000000001	0	1.5006900000000003	0	0.012608700000000002	0	0	2.8669300000000004	0.723821	1.42389	0	0	0.6375970000000001	1.8515300000000003	0	0.6544030000000001	0.155732	1.3592100000000003	0	0	8.045090000000002	1.4515900000000002	0.14813500000000002	0.9944880000000001	0	0	0.23126200000000002	0.9149750000000001	2.1773900000000004
XM_012107839.2	3.830260000000001e-6	1.3986200000000003e-8	13.3856	2.2973500000000002	0	1.1917800000000003	0	1.18999	1.7557300000000002	3.572550000000001e-5	19.0299	10.1496	1.1200500000000001e-4	1.0286000000000001e-5	5.658790000000001e-5	1.42406	1.9084300000000003e-4	4.2491600000000005e-5	1.4907900000000001e-4	1.0046500000000001e-4	4.881460000000001e-5	9.665470000000002e-6	5.566520000000002e-7	2.6389300000000005e-5	10.3395	2.4142800000000002e-4	1.7059400000000001e-4	3.8189500000000004e-5	6.931510000000001e-7	7.340320000000001	0.20061900000000002	0	13.3832	2.7167300000000005	0.0017141000000000003	5.6948300000000005	7.220310000000001	5.989460000000001	10.7997	6.57201e-4	0	0.143523	2.7394	0	3.9035400000000005	0	0.0033397600000000006	11.6373	3.7791400000000004
XM_027968399.1	2.4913	1.0354	1.9182200000000003	1.3985800000000002	1.4147300000000003	1.1641100000000002	0.29624700000000004	4.407710000000001	1.2416800000000001	0	0	2.7747100000000002	4.400980000000001	0	0.24737100000000004	2.2868700000000004	1.00655	8.29217	0	1.4915	0.7573940000000001	3.5241100000000003	1.6676500000000003	1.7373200000000002	4.1597	0	0.8686380000000001	0.6012320000000001	0.21427400000000002	2.5067700000000004	6.2061	0	1.8252700000000002	5.163710000000001	0	2.0566600000000004	1.7320200000000003	1.2043	0.9736070000000001	0	0	0	6.952880000000001	1.3819700000000001	1.0002900000000001	0	1.4369100000000001	2.5201300000000004	2.00145
XM_012107808.2	0	0	2.43787	0	1.0664700000000003	0.302547	0.21984300000000004	0.200419	0.17498500000000003	0	3.9813600000000005	2.4632700000000005	0	1.0250800000000002	0	0	0	0	0	0	0	3.1103600000000005	0	4.698460000000001	1.0894	0	0	0.27299700000000005	0	3.3396500000000007	0	0	0.9610440000000001	5.6983500000000005	0	1.0789	1.7194	1.3877	0	0	0	2.5794500000000005	0.350511	0.0011000400000000003	0	2.2532	1.2498400000000001e-6	0.6450140000000001	1.3173900000000003
XM_012107777.2	4.1118500000000004	1.8979200000000003	0	0	2.619	0.9143640000000001	0.39349900000000004	0.35427500000000006	1.8324400000000003	1.0481200000000002	0.29926600000000003	6.595670000000001	8.0422	3.3218100000000006	0.45271100000000003	1.9351800000000003	2.3364800000000003	3.5299200000000004e-6	0	2.7232200000000004	0	4.277010000000001	0	0	8.125710000000002	0	1.1464400000000001	1.5236600000000002	0.9588910000000002	1.0729600000000001	0	0	5.331430000000001	0.7784170000000001	0	2.38601	0.4834280000000001	2.01101	0	0	0	0.52353	5.813890000000001	1.35895	0.013170100000000002	2.5768700000000004	0	1.6988500000000002	7.432810000000001
XM_012107522.2	4.07629	6.011570000000001	0	3.5135900000000007	0.594241	1.5555300000000003	0.6956880000000001	1.17897	7.101520000000001	4.150950000000001	16.6423	13.3526	6.226440000000001	8.9799	4.1389	0.8763510000000001	1.38	0	4.7952	8.023230000000002	1.6908900000000002	13.9379	5.06777	14.2906	6.600770000000001	3.5052100000000004	7.418590000000001	1.2018300000000002	5.6025100000000005	15.815	4.964380000000001	0	3.4985600000000003	11.196	4.330080000000001	3.0850100000000005	2.52721	7.346880000000001	0.004063250000000001	3.2328800000000006	0	0	3.4731	0.5951500000000001	0	4.6023	1.21317	6.417410000000001	4.123780000000001
XM_012107107.2	9.7576	16.4378	0	13.4617	12.939	9.908280000000001	8.08787	1.6081500000000002	11.843	18.3036	9.378190000000002	6.9849	2.2082800000000002	1.2680700000000003	13.2873	11.1445	8.418780000000002	11.2148	30.0264	10.1128	21.7348	22.4699	15.8274	19.5663	12.9066	11.2819	41.2599	11.1786	14.6419	17.1145	15.0536	0	8.8257	11.2184	13.0972	1.4026100000000002e-6	2.01244e-9	19.9547	0.014430100000000003	1.7008400000000004	0	0	0	0.10121100000000001	0	26.5978	2.53094	2.7775700000000003	1.8445800000000002e-5
NR_107971.1	0	0	0	0	0	0	0	0	0	0	0	0	0	0	0	0	0	0	0	0	0	0	0	0	0	0	0	0	0	0	0	0	0	0	0	0	0	0	0	0	0	0	0	0	0	0	0	0	0
420	0	0	0	0	0	0	0	0	0	0	0	0	0	0	0	0	0	0	0	0	0	0	0	0	0	0	0	0	0	0	0	0	0	0	0	0	0	0	0	0	0	0	0	0	0	0	0	0	0
XM_027968433.1	12.7908	2.8239400000000003	6.8384	2.72651	3.5130700000000004	1.0851700000000002	0.33373	0.251802	6.195310000000001	8.05455	5.146610000000001	1.6757900000000003	2.16284	1.4765500000000003	1.2669500000000002	4.383830000000001	0.40417500000000006	11.9362	6.151410000000001	5.928040000000001	2.6598500000000005	1.6373900000000003	4.792750000000001	20.0957	2.3174300000000003	13.6927	1.1219500000000002	9.887550000000001	27.7207	3.2549100000000006	0.6236750000000001	0	17.2574	6.9338	0	2.1339400000000004	1.9745400000000002	2.4022200000000002	0.20201100000000002	1.6050100000000003	0.10740200000000001	0.8446040000000001	0.05707680000000001	0.05355870000000001	0.7978950000000001	1.7873100000000002	0.13064	8.151950000000001	1.3662
XM_004003498.4	3.4886600000000003	9.058220000000002	6.269260000000001	1.2399900000000001	2.6955	10.4656	0.531769	0.8570650000000001	6.2443800000000005	1.2833100000000002	32.084	3.3410700000000007	18.0822	2.8516100000000004	5.099190000000001	5.517330000000001	9.446240000000001	4.667280000000001	5.66255	3.7798700000000007	88.6741	1.7576900000000002	16.7191	14.9045	3.3848200000000004	3.1960300000000004	48.91	11.9049	16.1996	18.6056	7.785220000000001	0	30.2604	5.6612800000000005	0.7611330000000001	0.22754200000000002	0.322813	11.8821	3.1875300000000006	3.5666500000000005	0	1.9124500000000002	3.3900700000000006	1.2865	1.7404700000000002	0.8451140000000001	7.817780000000001	1.5071700000000001	4.5918600000000005
XM_015091894.2	0	0	2.4500900000000003	0.029168100000000006	0.0031319800000000004	1.6755000000000003e-4	1.3361000000000002e-6	0.19997700000000002	0.7572530000000001	0.31941600000000003	0	0.8390680000000001	0	0.8172850000000002	0	1.5795600000000003	0	2.5902100000000003	2.6177200000000003	0	0	2.3682600000000003	0	2.7958300000000005	1.8385400000000005e-7	0.013017800000000003	0	1.0653300000000002e-5	3.890230000000001e-8	0	0	0	3.8572800000000006e-4	0	0	0	0	0	1.6204100000000001	0	0	0	0.583922	0	0	8.87193	0	8.616660000000001e-8	0
XR_003589136.1	0	0	0	0	0	0	0.35158600000000007	0	0.18668400000000002	0	1.4744	0	0	0	0.6857360000000001	4.509010000000001e-9	0	0	0	1.04367	0	0	0.8459920000000001	0	0	0	0	0.266033	0	0	0	0	0	0.8061810000000001	0	0.20445600000000003	0	0.6073890000000001	0	0	0	0	0.31586000000000003	0	0	0	0	0	0
XM_015091895.2	31.7516	9.11058	15.427	21.1878	8.09983	3.2116900000000004	7.614930000000001	1.2553300000000003	20.6784	2.20989	29.3997	7.197460000000001	11.0397	12.8147	12.8426	13.2531	4.3794200000000005	14.5762	13.5237	11.4726	26.0078	3.3233200000000003	11.9152	25.6866	6.115740000000001	11.4281	6.4897100000000005	28.3308	23.7089	29.944	0	0	13.7748	8.22389	0	1.1185200000000002	1.8443100000000003	28.5591	0	0	0	0	3.1389700000000005	0.5076470000000001	2.02348	31.0987	0.5906730000000001	7.726630000000001	10.6364
XM_012108068.3	2.5642400000000003	0.42122600000000004	1.3099	0.7799410000000001	0.20842600000000003	0.29500400000000004	2.2013	0.043989400000000005	1.6210400000000003	0.31392200000000003	0.27509200000000006	0.41082500000000005	0	1.0433200000000002	1.0653700000000002	0.8584280000000001	0	0.8536770000000001	0	0	0.136604	0	0.521031	2.07656	0.204775	1.0738600000000003	0.220234	1.6448300000000002	0.9262960000000001	0.7314990000000001	0.48162600000000005	12.5659	0.8773990000000002	0.5411290000000001	0.8286600000000002	0	0.021198100000000004	1.0453800000000002	0	0	0.32592000000000004	0.06066420000000001	0.05073220000000001	0.020401900000000004	0.021734400000000004	3.0990700000000007	0.08278020000000001	0.8625330000000001	0.146568
XM_012108163.2	1.7792600000000003	2.0785	0	1.1990800000000001	0.24171600000000004	0.38064700000000007	0.7323660000000001	0.151182	1.8294100000000002	0	2.1769900000000004	0.035129900000000006	0	1.7833300000000003	5.19674e-4	0.0010745300000000002	5.290380000000001	0.05282470000000001	2.8079100000000006	1.5761400000000003	5.260410000000001	0	1.4380200000000003	0	1.6873100000000003	0.020696500000000003	6.576260000000001	10.5154	11.1145	5.935590000000001	2.8622500000000004	0	4.60981	2.8921300000000003	1.1868	0.5853800000000001	0	15.8753	1.0454500000000002	3.3307300000000004	8.728370000000002	1.9383700000000004	0	0.161696	1.2909300000000001	3.955630000000001e-7	0.23308200000000004	1.8744700000000003	2.8157300000000003
XM_027970476.1	0	0	0	0	0	0	0.030210600000000004	0.04472000000000001	0.0313167	0	0	0	0	0	0	0	0	0	0	0	0	0	0	0	0	0	0.6059680000000001	0.09752140000000002	0.174302	0	0	0	0.14300900000000002	0.7587590000000001	0	0	0	0.262205	0	0	0	0	0.04244620000000001	0	0.05511650000000001	0	0	0	0
XM_027968452.1	10.4595	4.392620000000001	8.459640000000002	3.9363700000000006	5.415220000000001	2.7678100000000003	2.15512	0.6750790000000001	4.691680000000001	10.8572	1.7176100000000003	2.8983100000000004	0	4.051130000000001	0.7147340000000001	3.4726900000000005	0	0	1.8303400000000003e-6	6.924250000000001	0.45273800000000003	0	4.236580000000001	3.7947700000000006	0	6.047890000000001	7.763490000000001	4.32908	0.754523	0.8666730000000001	3.3406600000000006	0	2.9836600000000004	3.5659900000000003e-4	0	6.805810000000002e-10	1.9975400000000003	3.8036300000000005	1.1499200000000003	0	0	0.8352330000000001	1.7116700000000002	1.9588000000000003e-7	0.23834300000000003	0	0	3.9653200000000006	0.595454
XM_027968474.1	3.2817	2.6867800000000006	3.6586400000000006	1.8675100000000002	0	1.3749500000000001	1.21917	0.155317	2.6494100000000005	6.063280000000001	13.2649	8.9062	1.4966	1.8599700000000003	2.2479500000000003	4.43517	4.247470000000001	0.0010210700000000002	4.04558	8.279840000000002	1.7345100000000002	7.092160000000001	2.8596700000000004	5.2424800000000005	4.19174	1.6052400000000002	9.17355	2.7415500000000006	4.8430800000000005	3.9494700000000007	1.3589200000000001	0	1.9638500000000003	2.3829100000000003	0.7652630000000001	2.65492	2.1805	2.43882	0	0	0	0	2.8935200000000005	0.35790500000000003	0	4.071820000000001	0	2.8303800000000003	1.3106200000000001
XM_015091897.2	3.7128900000000007	0.0011641400000000001	0	1.1914500000000001	0.5597860000000001	1.6586400000000003	1.1702500000000002	0.7016680000000001	1.0395900000000002	4.9179200000000005	0.564092	3.7247700000000004	8.76702	1.5628700000000002	1.3767300000000002	3.3747800000000003	0	0	3.2963500000000003	0	0	8.316880000000001	0.5167360000000001	9.916150000000002	2.5231	0	1.1886800000000002	0.8107690000000001	2.7338	1.7989	0	0	1.3581300000000003	1.0723300000000002	0	1.0469700000000002	1.9507200000000002	1.3102400000000003	0.6933980000000001	0	0	0	0.7031760000000001	0	0	4.51545	0	0.6411310000000001	0.33525600000000005
XM_027968455.1	0	2.43007	0	0	0	0.9798920000000001	0.19759600000000002	0	1.4984400000000002	0	0	0	0	0	0	0.371389	0	0	0	0	0	0	0	0	0	0	0	1.4960700000000002	1.0425600000000002	0	0	0	1.2606	0.8905510000000001	0	0	0.12712500000000002	1.4253900000000002	0	0	0	0.26152600000000004	0.8374800000000001	0	0.08555480000000001	0	0.9802020000000001	0	0
XM_027968472.1	0	0	0	3.2439600000000007e-7	0	1.8809000000000004e-7	0.20306200000000002	0.29887900000000006	2.4532300000000005	4.372410000000001e-9	3.7721100000000005	8.044670000000002	0	2.3920900000000006e-9	0	0.33765000000000006	0	24.1982	3.9473600000000006	0	0	0	3.0736800000000004	0	7.3221500000000015	1.7628000000000004e-9	2.5223900000000006	0.704408	0.9666050000000002	1.7481700000000002	3.1702300000000006e-6	0	0	5.0814900000000005	0	3.2009600000000002	0	2.0360600000000004	3.0370100000000004	3.7318700000000007	0.46016200000000007	1.22185	1.8367100000000003	0.09876340000000002	0.38629500000000005	3.6853700000000007	1.3077900000000002	3.0376700000000003	1.4837200000000001
XM_027968470.1	0.8078950000000001	0	0	2.2375300000000003e-8	0	1.3429600000000002	0.38517900000000005	0	0.5993170000000001	6.2847300000000006e-6	0	1.3337900000000003	7.042250000000002e-5	0	1.1933	1.0594900000000003	0	0	0	0	2.9145900000000005	2.0803300000000005	1.0565700000000002	0	0	4.30367	0	0.38298100000000007	3.0197800000000004	2.0203800000000003	1.2497300000000004e-7	0	4.22606	1.1994700000000003	0	0.5556160000000001	0.541985	0.9030390000000001	0	0	0	0	0	0.21908800000000003	0.189342	5.005190000000001	0	0	0.34583
XR_003587246.1	0	0	0	0	0	0	0	2.8826400000000003	0	0	0	0	0	0	0	0	0	0	0	0	0	0	0	0	0	0	0	0	0	0	0	0	15.186	104.376	0	18.9081	0	125.179	30.5479	0	0	66.4589	52.1481	41.3518	53.924	0	6.207510000000001	35.8781	52.1707
436	0	0	0	0	0	9.06957	3.1791100000000005	0	0	0	0	6.6754	0	0	0	0	0	0	0	0	0	0	0	0	0	0	0	0	0	0	0	0	6.915330000000001	7.281420000000001	0	0	4.9527600000000005	4.995750000000001	0	71.933	540.652	15.9677	5.193360000000001	2.4325200000000002	2.1157600000000003	0	0	6.935420000000001	3.0489200000000003
XM_027968478.1	0.7784970000000001	0.359036	1.0286	0.5024620000000001	0.49051000000000006	0.6798940000000001	2.6706300000000005	0.037651300000000006	0.40514400000000006	2.6235	5.692010000000001	0.14025900000000002	0	0.12339200000000002	0	1.0486900000000001	0.9390120000000001	1.8924	0	1.0470700000000002	0.170384	0.24420700000000004	0.8135550000000001	0.7718140000000001	0	0	1.5267100000000002	0.9527420000000001	0.8982390000000001	0.686351	1.4822	0	0.295109	0	0	0.46668800000000005	1.3102900000000002	0.7274510000000001	0.276695	0	0	0.14417700000000003	0.05887650000000001	0	0	0.33464000000000005	0.17173000000000002	0.20288200000000003	0.04635820000000001
XM_004001852.4	0.8941200000000001	0.32700500000000005	0	0	0	0.07707280000000001	0.35216700000000006	0	0.17656500000000003	0	1.7429700000000004	0	0	0	0	0.22440300000000002	1.3015400000000001	0	0	0	0	0	0	1.3142200000000002	0	0	0.6053080000000001	0.06858930000000002	0	0.5180760000000001	0	0	0.21303100000000003	0	0	0	0.06246630000000001	0	0.5640830000000001	0	0	0	0.39388600000000007	0	0	0	0	0	1.1287800000000001
XM_027968489.1	0.22851100000000002	0.09398040000000002	0.8979590000000001	0.012494400000000003	1.36654	0.23276400000000003	3.5297800000000004e-6	0.016440600000000003	0.16276600000000002	0.11642000000000002	2.9748600000000005	0.05994830000000001	0.04744430000000001	2.1284700000000003e-4	2.0108	0.23824200000000004	0.26128500000000004	0.35983200000000004	0.36899200000000004	0.252786	3.3554400000000006	0.011753400000000002	0.225646	0.4873450000000001	0.06698110000000002	0.6053520000000001	0.180016	1.3299600000000003	1.6064400000000003	0.9681900000000001	0.15322600000000003	0	2.1976400000000003	1.2984100000000003	0.8619010000000001	0.018354600000000002	0	0.29984600000000006	0.39428700000000005	0.6836280000000001	0.8567380000000001	0.21838800000000003	0.16120500000000001	0.11257200000000002	1.2025	0.11152300000000001	0.272838	0.28893	1.1630600000000002
XM_027968494.1	0.39827300000000004	0.14766700000000002	1.3098300000000003	1.4569700000000003	1.3400600000000004e-7	0.725848	1.1871700000000003	0.024860100000000003	0.502152	0.17980100000000002	0.038121300000000004	0.10444600000000001	0.073703	2.0566800000000005	3.8814200000000005e-5	0.36709	0.40664600000000006	0.586191	0.5856220000000001	0.38117300000000004	0.0026947700000000004	0.019043	0.35785700000000004	0.7602940000000001	0.11720900000000001	1.0152500000000002	0.31086	2.4203300000000003	2.9333700000000005	0.9930950000000001	0.230503	0	2.37896	0.4463500000000001	1.08065	0.027804400000000007	0.05475950000000001	1.2405300000000001	0.4415140000000001	0.9669140000000002	1.0292900000000003	0.283704	0.23841300000000004	0.20117900000000002	0.007935590000000001	0.4562510000000001	0.4094400000000001	0.36516000000000004	1.3105600000000002
XM_027970527.1	0	0	0	0	0	0.15643700000000002	0	0	0	0	0	0	0	0	0	0	0	0	0	0	0	0	0	0	0	0	0	0	0	0	0	0	0	0	0	0	0	0	0	0	0	0	0	0	0	0	0	0	0
442	0	0	0	0	0	0	0	0	0	0	0	0	0	71.0074	34.7987	0	0	0	0	0	0	0	0	0	0	0	0	14.5999	0	0	0	941.243	14.3713	9.771110000000002	0	0	0	8.766470000000002	0	0	0	13.8499	8.3215	3.4096100000000007	5.903020000000001	0	0	12.4543	8.800250000000002
XM_004001853.4	0	56.1514	0	0	0	0	0	0	161.507	0	0	0	433.484	0	0	103.74	0	0	0	0	0	0	449.254	0	0	0	0	0	0	0	3.1567800000000004	0	0	0	0	0	0	0	0	85.8385	0	219.949	82.5656	0	0	0	0	0	0
NM_001105261.1	0	203.687	0	1.2379	1.11362	0	0.9256540000000001	0.42021100000000006	5857.99	1.02096	15.6161	0	7617.61	0	0.19468200000000002	1916.49	2.8242900000000004	0	0	0	3.4482100000000004	0	7878.41	0	0.733338	0	1.6666500000000002	1.9538400000000002	1.1609	3.9234300000000006	0	0	10.9174	0	0	0	0.356837	2.9893400000000003	5.535160000000001	201.382	6.739310000000001	1428.43	20.3248	0	1.8548600000000002	0	1.1950600000000002	0.8088690000000001	3.4085400000000003
XM_015091906.2	5.1547600000000005	2.18631	4.3205	4.4905800000000005	6.0552	3.7307500000000005	3.1334700000000004	0.560304	7.143910000000001	8.488980000000002	15.3299	3.9135700000000004	15.5003	3.5766800000000005	8.581940000000001	8.38789	10.4052	5.921010000000001	12.5007	8.726770000000002	6.192270000000001	10.9602	2.5323800000000003e-4	10.4648	3.6845700000000003	12.2334	7.984680000000001	4.8476300000000005	5.264870000000001	10.7535	2.6986800000000004e-4	0	14.162	5.787670000000001	0	15.4214	10.8154	5.5731	4.519430000000001	4.148910000000001	0	3.5861500000000004	7.200990000000001	1.2456300000000002	1.7499	9.020890000000001	0.6906820000000001	8.62194	12.028
XM_015091903.2	17.189	15.4499	9.931370000000001	5.6837	6.405880000000001	11.7788	13.4857	3.6847500000000006	16.4429	16.6401	8.807150000000002	11.8279	16.6002	22.4963	9.707920000000001	16.0494	1.1358600000000003e-9	18.0124	7.297620000000001	11.1724	12.5794	2.5181400000000003	19.6592	7.595480000000001	7.8755700000000015	17.8734	5.487750000000001	12.7684	12.6579	6.175320000000001	8.565280000000001	0	17.8434	7.530360000000001	26.1159	0.44906000000000007	4.76836	7.587510000000001	4.1104	0	2.5498100000000004	0	4.753690000000001	1.1554000000000002e-10	0	20.4496	1.2516600000000002	14.3285	1.5661900000000002
XR_003587349.1	0	0	24.1138	0	0	0	0	0	0	0	0	0	0	0	0	0	0	0	0	0	0	0	0	0	0	0	0	0	0	0	0	0	0	0	0	0	0	0	0	0	0	0	0	0	0	0	0	0	0
XM_004001855.4	0.43893800000000005	0	0.21329000000000004	0.32879	0.04878640000000001	0.527706	3.4780200000000003	0.13939600000000002	0.8683760000000001	0.8739290000000001	16.3414	5.241420000000001	0.40063600000000005	0.09934970000000001	0	0.7055660000000001	2.2971500000000002	1.5753600000000003	0.36721300000000007	0.5502400000000001	0.47122700000000006	3.6180500000000007	0.6805150000000001	1.2633100000000002	3.0695700000000006	0.65919	1.2913100000000002	11.3685	4.104710000000001	55.0568	16.475	0	24.2283	0.42158400000000007	0.504834	3.0634200000000003	2.37543	12.2768	14.7336	0.525706	0.9780050000000001	0.21294900000000003	3.6261900000000007	0.012407400000000002	0.09393330000000001	4.58011	0.255195	0.5279200000000001	16.4769
XM_012111972.3	0.43847500000000006	1.8395700000000004	2.3418900000000002	0.501581	0.36026600000000003	4.0834	10.259	0.05415650000000001	0.9861410000000002	1.5633500000000002	6.450910000000001	1.19317	1.4445700000000001	1.4449700000000003	2.1291200000000003	0.8160340000000001	2.12712	1.4188800000000001	0.43355600000000005	1.4436800000000003	0.9392630000000001	0.725632	0.7984220000000001	1.0958	0.5372960000000001	0	14.3885	9.684770000000002	9.091320000000001	5.488290000000001	1.06394	0	4.370480000000001	11.1169	0	0.08409650000000002	0.23554400000000003	1.3886200000000002	1.1052	0	1.0598600000000002	0	2.1436	0.44171000000000005	0	34.3831	0.25272000000000006	0.8050470000000001	1.1116500000000002
XM_027970081.1	13.9031	10.6598	16.61	6.982030000000001	5.553380000000001	7.205890000000001	7.249040000000001	1.9210100000000003	7.869230000000001	2.3415500000000002	3.9403100000000006	5.725430000000001	0.0021955900000000003	8.228150000000001	5.976940000000001	11.0083	3.5010900000000005	14.4871	0	8.878610000000002	0	4.673470000000001	7.7564	11.3234	2.6852800000000006	2.15552	12.8893	2.8232800000000005	7.246670000000001	5.370160000000001	0	0	4.03328	3.2753700000000006	4.5526100000000005	0.509325	0.5498980000000001	2.9245900000000002	2.3810900000000004	0	0	0	1.9905100000000002	0	0	3.9281200000000007	0	3.4202300000000005	0.22637200000000002
XR_003589488.1	0.9467070000000001	3.3796700000000004	5.588590000000001	2.8935700000000004	1.1040400000000001	1.6579	3.5925400000000005	0.162255	1.3431100000000002	1.7090700000000003	6.392850000000001	4.0932	0	8.62311	1.5723600000000002	2.38635	0.9131290000000001	0	6.142040000000001	0	0	0	4.842360000000001	0	1.8495500000000002	0	3.3636600000000003	4.37734	3.2985400000000005	3.0439200000000004	1.6426800000000001	0	2.0635600000000003	1.30231	0	0.35507200000000005	0.32525400000000004	2.10618	0	0	0	0	0.9137720000000001	0.11974700000000002	0.07507470000000001	1.3219300000000003	0.129391	2.6788700000000003	0.9009860000000001
XM_027970679.1	9.202090000000002	23.1658	13.4143	20.0024	26.9286	14.4009	6.0752500000000005	5.802860000000001	22.2499	1.9596300000000002	7.491810000000001	8.34782	47.4744	17.6203	12.1695	19.6467	31.0727	0	22.5297	3.9799600000000006	25.8865	7.932880000000001	30.2828	4.219170000000001	4.30731	15.3591	41.0338	16.4663	8.564340000000001	24.0326	22.4901	0	7.593230000000001	32.1727	17.8491	2.1085300000000005	0.5621740000000001	15.7807	16.673	2.1800300000000004	14.3382	7.0604	18.9755	5.017250000000001	10.3933	29.9429	4.755510000000001	24.1476	11.5692
NM_001126363.1	0	0	0.04849710000000001	0	4.992420000000001	0	0	0	0	0	0	8.332730000000001e-9	32.4673	2.5081200000000003e-6	0	0	0	0	2.9459400000000002	0	3.5198500000000004	0	0	0	0	0	0	0	0	0	0	0	0.22797000000000003	0	0	0	0	0	0	0	0	0.41329200000000005	0	0	0	0	0	0	0
XM_027970880.1	9.371170000000001	4.301690000000001	0	8.74027	3.1252600000000004	6.126380000000001	6.363780000000001	2.5754	13.3432	5.1440600000000005	23.7967	9.7286	0	8.143880000000001	12.333	9.0456	10.1008	18.7213	0	30.0367	22.9907	12.1329	6.625240000000001	12.9063	15.0295	14.767	11.9468	8.542840000000002	10.5778	14.8175	6.325710000000001	0	17.432	2.3403100000000006	0	1.7142700000000002	2.8183700000000003	6.324420000000001	0	2.1579800000000004e-8	0	3.1827100000000006	7.1699	1.26259	0	7.327160000000001	2.4529000000000003e-6	11.6958	6.587170000000001
XM_027968530.1	0	1.4466	0	0	0	0	0.9007150000000002	0	0	0	0	0	0	0.47813200000000006	0	0	0	0	0	0	0	0	0	0	0	0	0	0	0	0	0	0	0.210271	0.528865	0	0.04982630000000001	0.11365000000000001	0.38818900000000006	0.694401	1.6351500000000003	1.6264100000000001	0.19410200000000002	0.48344100000000007	0.159586	0.15946100000000002	2.8590300000000006	0.10782200000000002	0	0.40119200000000005
XM_027968550.1	0	0	0	0	0	0.327622	0.560817	0	0.5537200000000001	0	0	0	0	0	0	0.20386000000000004	0	0	0	0	0.7025800000000001	0	0	0	0.21143200000000004	1.4112800000000003	0	0.23728200000000002	0	0	0	0	1.0980200000000002	1.7228400000000001	0.5657700000000001	0.09527320000000002	0	0.31496700000000005	0	0	0	0.6160970000000001	0.17506400000000003	0.08700190000000002	0.0734082	8.93945	0	0.302447	0.07714240000000001
XM_027968512.1	0	0.33457100000000006	0	0	0	0	0	0.49529300000000004	0	0	0	0	0	0	0	0.0019412900000000002	0	0	0	0	0	0	0	0	0	0	0	0	0	0	2.6069400000000003	0	0	0	0	0	0	0	0	0	0	0	0	0	0	0	0	0	0
XM_027968539.1	0.455927	1.5051300000000003	0	0.16017000000000003	0	0	8.925260000000002	0	0	0.7527300000000001	0	0.5747810000000001	0	0	0.06359810000000002	0.30197900000000005	0	0	0	1.9597400000000003	0	0	3.0131300000000003	0	1.3313800000000002	1.5045400000000002e-8	2.0533500000000005	0.34946600000000005	1.26676	4.391610000000001e-10	2.0824800000000003	0	3.6151400000000007	3.0160100000000005	0	1.7698100000000003e-6	0.20830500000000002	1.0376200000000002	4.2258700000000005	0	0	2.5054300000000005	1.08488	0.23782400000000004	0.45030100000000006	13.1819	0.49067200000000005	2.2001800000000005	2.7238600000000006
XM_027968557.1	1.05268	1.9436300000000002	0	0.9046270000000001	1.8835500000000003	0.9636130000000002	6.4701	0	0.8882960000000001	0.398751	5.962440000000001	1.8338300000000003	6.321480000000001	0.6574760000000001	0.10092500000000001	1.0902900000000002	0.596349	0	1.9524	3.1167500000000004e-8	5.217670000000001	1.00937	0	7.217300000000001e-7	0	0.15229900000000002	3.9807300000000008	4.13168	2.6029600000000004	5.6689	2.3267800000000003	0	2.9587	0.8230410000000001	0	0.08733160000000002	0.20604100000000003	1.2734	0	0	0	2.5108800000000006e-5	2.5318300000000002	0.07719360000000001	0.005876450000000001	7.757790000000001	0.7657910000000001	0.7214990000000001	3.2873100000000006
XM_027968515.1	0	0	0	1.3439800000000002e-9	0	0	0.7858040000000001	0	0.10334000000000002	0	0	0	0	0	0	0.21364300000000003	0.33779200000000004	2.53501	0	0	0	0	0	0	0	0	0	0	0.29461200000000004	0	0	0	0.4324700000000001	0.133974	0	0	0	0.21524200000000002	0	0	0	0	0	0	0	0	0	0.32152600000000003	0.13837600000000003
XM_027968527.1	0	0	0	0	0	0.04718730000000001	3.2918600000000007	0	0	0	0	0	0	0	0.312576	0	0	0	0	0.44711600000000007	5.086540000000001e-7	0	0	5.200170000000001	0	0	0	0	0.18848700000000002	0	1.1892800000000001	0	1.9792700000000003	1.06207	0	1.76249e-4	0	0.15217300000000003	0.7704850000000001	0	0	0	1.5706700000000002	0	0.37208300000000005	9.315130000000002	0	0.34283800000000003	2.1767
XM_027968523.1	0	3.2893300000000007e-9	0	0	0	0	0	0	0	3.5213100000000004e-8	0	0	0	0	0	0	0	0	0	0	0	0	0	0	0	0	0	2.4583300000000005e-8	0	0	0.22165700000000002	0	0	0.514776	0	0	0	0	0	0	0	0	0.08445660000000002	0	0	0	0	0	0
XM_015091907.2	0	0	0.5635840000000001	0	0	0.30286	2.3842	0.303433	0.708837	0.45447600000000005	3.1238300000000003	0	0	0.7653620000000001	0.6455550000000001	0.010901800000000001	0.7585230000000001	2.8327100000000005	2.7011	1.8304600000000002	2.4027900000000004	0	0	0	0	0.33455900000000005	0.601071	1.7918200000000002	1.1821300000000001	1.2709700000000002	0	0	0.7741540000000001	9.100550000000002	0	0.08674430000000001	0	0.37484200000000006	1.833	3.6706600000000007	0.4457900000000001	1.4927400000000002	0.7180540000000001	0.22776200000000002	0.34981700000000004	48.8908	2.23261	0.8026480000000001	0.9843220000000001
XM_027968571.1	4.985380000000001	0	0	0	5.451990000000001	0.7911090000000001	0	0	1.1294300000000002	3.995	26.1315	2.33707	0	2.9872800000000006	1.8974900000000003	0	2.0581600000000004	0	5.682220000000001	5.402080000000001	0	0	2.6113300000000006	0	3.4054900000000004	4.0362100000000005	5.899760000000001	4.2985500000000005	1.1623500000000002e-6	0	0	100.674	0	2.5055800000000004e-7	0	3.4311400000000005	2.6438600000000005	2.8008800000000003	5.377890000000001	0	0	0.0016248900000000001	16.1367	0	1.4228	0	0.8414330000000001	3.1296500000000003	6.647020000000001
XM_027968560.1	30.0491	19.9236	19.5108	37.8722	21.7591	20.2217	22.0789	3.0923700000000003	36.4007	20.1626	93.265	35.9585	38.0708	36.5855	50.0347	34.2574	63.1953	44.7612	62.2338	34.5542	31.9704	31.4612	28.1569	56.4058	36.6162	17.7648	34.4513	53.3668	41.1103	99.8234	63.7727	0	71.5089	32.1721	17.7436	27.3229	20.3116	46.7136	89.2122	0	0	7.415630000000001	57.2024	13.4885	38.0959	43.8886	40.0097	33.0024	75.2621
XM_027968568.1	33.7774	21.8863	17.3186	24.6213	19.6207	12.682	21.465	4.565310000000001	25.5865	8.260270000000002	16.0459	16.3275	35.7628	40.9452	41.2872	29.6071	17.7383	25.5923	17.8897	26.6035	30.5785	10.9273	27.6145	13.5155	19.4756	30.8158	25.3718	21.3002	23.9601	33.2005	102.649	0	27.5367	27.9199	37.4349	13.023	4.800910000000001	42.1001	67.2457	0	0	17.8626	80.5819	9.318050000000001	30.3912	23.7012	20.5032	25.0596	41.7871
XM_027968574.1	0	0	13.6608	0	1.4829100000000002	0.30122400000000005	0	1.14569	0	0	0	0	0	0	0	0	4.174740000000001	0	2.2762300000000004	0	0	0	0	0	0	0	0	0	0.7539450000000001	1.0788400000000002	4.366180000000001	0	0	0.48957300000000004	0	0	0	0.31528400000000006	0	0	0	1.3350500000000003	0.16034	0	0.4637990000000001	0	0	0	0.7799070000000001
XM_027968580.1	0.26917900000000006	0	0	5.968110000000001	0.020584	0.9132840000000001	3.564	0	0.016963600000000002	0.168997	0.30546500000000004	0.012611200000000003	0	0.07921920000000002	0.03572890000000001	0.84780200000000006	0.0015943500000000002	0	0	0.14891300000000002	0	2.8411200000000005	0.04229780000000001	0	0.005346700000000001	0	0.017186400000000004	17.1304	6.372980000000001	17.3918	0	0	8.429950000000002	4.147660000000001	0	3.569400000000001e-5	8.762750000000002e-8	0.9088920000000001	1.22293	0	0	0.45782100000000003	13.6713	0.8066300000000001	2.5031600000000003	0	0	0.046559	11.0994
XM_027968578.1	11.3345	1.7572300000000003	0	1.9195800000000003	4.73195	1.29923	4.667420000000001	0.35841000000000006	6.0052	3.6855	24.5979	1.5031700000000001	10.9233	7.2306300000000014	11.9349	6.292770000000001	2.1027	6.878140000000001	0	6.649570000000001	2.7471200000000002	0	7.450050000000001	1.7399300000000002	2.4911900000000005	0	5.6679200000000005	0.8521150000000001	7.891910000000001e-4	8.583450000000001	21.0335	0	14.2367	5.606860000000001	8.838320000000001	5.899380000000001	2.9637500000000006	12.2821	22.3527	5.065450000000001	12.958	4.817590000000001	30.1232	4.382440000000001	10.4911	3.7900400000000007	4.54	9.382850000000001	60.7513
XM_015091592.2	272.453	80.0094	179.376	48.7977	169.949	84.3836	28.1392	3.2113800000000006	133.448	195.757	19.784300000000002	175.51	169.833	70.2607	28.9016	136.44	18.5688	128.481	112.76	43.178	0	149.875	23.3041	53.3295	80.0349	47.4575	30.8214	32.9086	36.9232	0.006635270000000001	7.681690000000002e-7	0	1.8803700000000003	27.1454	77.6511	111.604	32.0771	37.8802	19.7486	0	0	0.05372020000000001	4.737750000000001	6.0893	46.6675	0	38.0121	3.0745800000000005	13.9491
NM_001093786.1	583.892	278.676	498.75	677.485	448.599	234.729	80.1597	70.0806	652.656	684.103	165.372	906.765	320.253	234.359	253.247	490.892	241.841	517.561	486.041	551.031	321.938	1200.8	529.732	378.804	1199.16	551.165	174.203	208.112	193.266	144.215	335.87	0	152.894	508.337	1162.37	849.164	846.914	480.259	296.752	50.1766	0	153.865	203.629	50.2416	249.594	325.181	138.456	578.706	69.5462
XM_015091593.2	19.4643	5.4166	7.842540000000001	9.012030000000001	13.2175	7.096010000000001	7.079240000000001	1.9708500000000002	23.559	21.2316	20.8188	65.8229	16.8209	0.9981780000000001	2.2744	10.5579	0	54.3184	14.497	18.2454	1.6700500000000003	70.0289	10.7966	28.4215	84.6994	26.8104	20.008	32.834	28.6863	25.8711	51.2888	0	20.7046	16.3173	8.610210000000002	22.1695	20.7826	9.051040000000002	9.919360000000001	0	12.4054	24.9958	12.1601	2.01445	1.8543	6.873160000000001	4.773360000000001e-7	8.179720000000001	5.395370000000001
XM_027964379.1	0	0	0	0	0.19631000000000004	0.0674933	0.03721710000000001	0	0	0.21044200000000002	0.554544	0	0	0	0	0.03947950000000001	0.285185	1.5354700000000001	0	0	0	0	0	57.3611	0.36005800000000004	0	0.10749200000000002	2.0167200000000003	2.4308400000000003	0.571362	0	0	0.4930880000000001	0.31411800000000006	0	0.24256600000000003	0	0.418017	0.529695	0	0	0	1.6093800000000003	0	0	0	0.21346800000000002	0	0.41373800000000005
XM_012112963.3	15.6908	12.995	12.7926	5.9020600000000005	8.232970000000002	7.767	12.8698	1.5527	12.6466	10.2053	10.8142	16.3568	13.6953	20.3987	14.4628	11.4786	6.5067200000000005	22.7128	23.1753	17.5571	12.8648	9.306030000000002	10.6998	34.4158	17.874	22.688	16.5374	11.7337	12.8196	8.58285	8.673190000000002	0	9.855060000000002	14.764	8.573810000000002	5.010060000000001	4.765490000000001	56.2674	8.078170000000002	0	4.465280000000001	4.170020000000001	7.957150000000001	1.5166400000000002	3.3026700000000004	4.788620000000001	2.7183100000000002	11.5751	4.805160000000001
XM_004001860.4	7.824490000000001	10.9222	7.855190000000001	4.1675	4.526460000000001	5.370540000000001	6.061240000000001	0.9321010000000001	6.088590000000001	4.06932	13.4591	8.96442	17.7155	5.264950000000001	4.37483	8.33125	6.207230000000001	0	3.1664100000000004	3.8464800000000006	2.16346	2.5960000000000005e-9	16.7353	12.5238	8.11424	7.833540000000001	8.530750000000001	13.2273	11.7037	8.809910000000002	0	0	4.6439200000000005	1.0402	1.6192900000000003	4.70795	2.9109200000000004	3.3476300000000005	3.5145100000000005	0.05203380000000001	0.030729800000000005	0.05794940000000001	5.440060000000001	0	2.55941	6.226060000000001e-8	5.038080000000001	4.278620000000001	6.0522800000000005
XM_012112867.3	2.6010800000000005	0.8035050000000001	0	0.7888970000000001	0.8425040000000001	1.0881900000000002	0.33456300000000005	0.605095	0.35583000000000004	3.8769300000000007	5.401210000000001	0.46502000000000004	0	1.2114900000000002	0.0033517000000000004	0.24106700000000003	1.8050900000000003	9.472220000000002	2.8989800000000003	0	5.401880000000001	0	1.5066400000000002	0	0.9244510000000001	4.362680000000001	2.6971	3.0864800000000003	3.3278	3.9384100000000006	0	0	2.3291	0.9428400000000001	0	0.6526350000000001	1.5120900000000002	1.6338300000000003	0	3.4849800000000006	1.8747800000000003	2.5958500000000004	1.9709900000000002	0	1.17043	5.793620000000001	1.3850200000000003e-7	0	1.8292300000000004
XR_003589163.1	1.5489400000000002	3.4187300000000005	2.65377	2.9692800000000004	1.5635100000000002	0.5110190000000001	2.8660500000000004	0.6058340000000001	5.010210000000001	4.054570000000001	3.6825300000000007	0.8714250000000001	10.6808	4.787650000000001	4.903510000000001	3.0673300000000006	1.06685	0	3.7793500000000004	9.672220000000001	5.0825700000000005	7.554840000000001	9.856550000000002	1.6838600000000004e-7	0.7305650000000001	0	4.7214100000000006	6.473810000000001	5.303110000000001	11.4693	7.498770000000001	0	9.936990000000002	5.9628	1.5981500000000002	0.5078450000000001	0.9913680000000001	4.402950000000001	4.999560000000001	8.512460000000002e-5	0.004026920000000001	3.5791	6.472880000000001	2.1416700000000004	1.2524600000000001	1.8739400000000004	0.20178900000000002	5.2285	6.968220000000001
XM_027970592.1	0.25971900000000003	0.07813870000000002	0	0	0	0.074688	2.1362900000000002	0.008646590000000001	0.12940800000000002	0.178047	3.4895500000000004	0.13007500000000002	0	0.05378780000000001	0.04865160000000001	0.09900540000000002	0.46632300000000004	0	0.26686200000000004	0.43861600000000006	0.6410020000000001	0	0.040856100000000006	1.35346	0.058623900000000013	0.269378	0.12120800000000001	0.9785850000000001	0.7014	0.8306930000000001	0.5199440000000001	0	4.48235	0.36775500000000005	0.22908300000000004	0.05508620000000001	0.08077020000000001	0.36925600000000003	0.08616580000000001	5.7305600000000005	4.9406	0.17818100000000003	0.25147	0.07232230000000002	0.1581	2.7650500000000005	0.43159900000000007	0.14220100000000002	1.4015600000000001
XM_027968595.1	46.6514	23.5783	10.2391	26.9487	38.0508	33.2158	30.3178	6.525970000000001	35.0806	34.5023	35.6112	57.4968	23.259	22.1305	19.1983	27.5668	35.5717	118.016	86.8937	58.8196	96.6465	34.8009	27.3963	105.855	46.5958	163.597	38.7343	92.6276	135.553	96.012	43.603	0	49.2481	45.5324	68.3434	7.007460000000001	7.5200200000000015	57.8079	27.8012	0	4.9869200000000005	6.408490000000001	62.7713	4.634220000000001	8.53119	45.8208	6.708140000000001	29.3668	66.7966
XM_015091912.2	21.458	15.2398	17.7003	8.556160000000002	3.1601100000000004	19.5702	26.4246	3.0907400000000003	26.992	8.982070000000002	31.535	42.2776	21.1055	11.134	30.5555	12.1045	0	41.0865	74.6415	65.5064	33.8105	18.3	15.0233	41.8609	34.1121	78.572	15.4319	77.2309	72.2961	82.5921	0	0	26.2313	5.282780000000001	0	4.6881200000000005	4.7344800000000005	42.7853	23.9518	0	0	6.8827	54.545	4.0195	11.6889	0	0	32.0558	42.8766
XM_004001862.4	18.034	6.285350000000001	15.7887	2.5629	0	11.2953	25.2747	0.48275700000000005	10.4305	5.8107	52.2469	16.2353	0	1.5266	1.8041800000000003	4.443060000000001	0	19.9058	20.6581	4.578990000000001	5.560370000000001	7.569580000000001	1.3892200000000001	5.634110000000001	10.834	10.7023	11.2203	101.304	115.257	52.476	0	0	16.2688	4.15401	18.4147	0	0.7987910000000001	14.951	0	0	0	0	2.0808700000000004	0	0	16.3823	0	8.664660000000001	4.355930000000001
XM_027970664.1	0.10135600000000002	0	0	0	0	0.26285800000000004	0.26795900000000006	0.09801930000000002	0.15124400000000002	0.13539900000000002	2.2894600000000005	0.09086360000000002	0	0	0	0.15225200000000003	0	0	0	0	0.506909	0.25519200000000003	0.38170400000000004	0	0.134697	0.32247300000000007	0.14422600000000002	6.366680000000001	4.1182	2.2804300000000004	0	0	1.3027800000000003	0.221899	0.6096500000000001	0	0	0.41582500000000006	0.7238470000000001	0	2.5670600000000006	0.09972520000000001	0.46398100000000003	0.028637600000000006	0.06389490000000002	0.40858600000000006	0.17719300000000002	0.40417600000000004	0.32046300000000005
XM_004001863.4	2.4051	2.6216500000000003	0	2.5725800000000003	2.8914800000000005	4.804260000000001	1.7204100000000002	0	1.8139100000000004	1.1622400000000002	3.5198100000000007e-10	1.5019900000000002	1.8294	2.4017800000000005	2.9835800000000003	2.3625400000000005	0	0	6.507410000000001	4.17956	5.053250000000001	2.2680300000000004	1.7907100000000002	5.435460000000001	2.2976500000000004	0.017151200000000002	2.22847	2.6362200000000002	2.3862200000000002	0.641337	2.7140600000000004	0	1.7583900000000003	3.2952	0	0.5847350000000001	0	3.6146700000000007	3.0878900000000002	0	0.4850380000000001	6.517130000000001e-10	3.3872600000000004	0.12324100000000002	0.7918490000000001	0	0	1.8457100000000002	0.9420240000000001
XM_012113900.3	0	0	0	5.368460000000001e-8	0	0.44335300000000005	0	0	0	1.8845400000000003	0	0.32921300000000003	0	0	0	0	0	0	2.4261300000000004e-8	0.0016429200000000002	7.384320000000001e-4	0	5.200480000000001e-4	0.0012356100000000003	3.6097500000000005e-6	6.899560000000001	1.1075	0.7605410000000001	0.24094200000000002	1.5224400000000003e-4	0	0	0.6065010000000001	0.412544	0	1.21595	1.4151500000000001	0.32352400000000003	0	0	1.6375200000000003e-4	0	0	0.11179400000000002	1.4905700000000002e-4	0	0	0	2.6491300000000005e-5
XM_012114060.3	0	0	5.005500000000001e-5	0	0	0.153396	0	0	0	0	4.81524e-6	0	0	0	0	0	3.12201e-5	7.959550000000002e-5	0	6.195760000000001e-6	0	0	0	0	0	2.2191100000000002e-9	0	0.30539700000000003	0	0	0	0	0	2.6702300000000006e-8	1.8000600000000002e-5	0.222621	0.12420200000000002	0	7.010190000000001e-6	0	0	6.214830000000001e-6	0.06310890000000001	0.281534	0	0	1.2374000000000002e-7	0.5831440000000001	0.44449900000000003
XM_004001864.4	1.4193900000000002	0.546065	3.8086900000000004	0.6410700000000001	1.3561500000000002	1.5897500000000002	0.8607780000000002	0.629657	1.4319900000000003	0	4.354830000000001	1.1067700000000003	0	2.0779500000000004	1.1892600000000002	0.723995	2.3738	5.967950000000001	3.0605000000000007e-7	0.889542	4.883390000000001e-7	0	1.2787500000000003	2.6253000000000007e-8	0.643985	0	1.3005	1.8286	2.6842200000000003	4.40936	0	0	3.7031100000000006	0.04371690000000001	0.9669790000000001	0	0.149151	1.1667900000000002	0.20812900000000004	0	0	0.8650770000000001	1.7425500000000003	0.18770100000000003	0.6958620000000001	3.4064100000000006	0.06610160000000001	1.7465400000000002	0.8962320000000001
XM_027968622.1	0.28006200000000003	0	0	0.17617600000000003	0	0.24239900000000003	0	0	0.34442600000000007	0	0	0	1.6373900000000003	0	0	0.23536100000000001	0	0	0	0	0	0	0	0	0	0	0.22935500000000003	0.17888400000000002	0	0	0	0	0	0	0	0	0	0	0	3.8984800000000006	5.906640000000001	0.6638350000000001	0.151877	0	0.129556	0	1.2934700000000001	0.298856	0.522027
XM_027968628.1	13.279	6.278040000000001	17.2295	19.5446	11.2476	11.6778	11.758	1.9658300000000002	11.4039	3.7386	64.6174	0.9970060000000002	3.1494900000000006	5.61537	3.7090200000000006	13.3857	54.1239	36.788	8.4976	28.7048	11.2555	1.7518700000000003	5.43641	293.835	1.6785400000000001	65.9039	12.9495	126.715	64.2967	93.4213	9.47539	0	51.0099	10.9615	1.6481700000000001	0.7176530000000001	0.21937800000000002	10.9447	5.9232	0	2.1156400000000004	0.8765780000000001	35.4087	0.27985200000000005	4.594270000000001	18.7996	1.8005300000000002	30.9811	28.6269
XM_027970711.1	0	0	0	0	0	0	0	0	0	0	0	0	0	0	0	0	0	0	0	0	15.5848	0	0	0	0	0	0	0	0	0	0	0	0	0	0	0	0	0	0	0	0	0.11896000000000002	0	0	0	0	0	0	0
XM_012106399.3	0	0	0	0	0	0	0	0	0	0	0	0	0	0	0	0	0	0	0	0	0	0	0	0	0	0	0	0	0	0	0	0	0	0	0	0	0	0	0	0	0	0	0	0	0	0	0	0.176409	0
XM_004003506.3	0	0	0	0	0	0	0	0	0	0	0	0	0	0	0	0	0	0	0	0	0	0	0	0	0	0	0	0	0	0	0	0	0	0	0	0	0	0	0	0	0	0	0	0	0	0	0	0.18097500000000002	0
XM_027964387.1	0	0	0	0	0	0	0	0	0	0	0	0	0	0	0	0	0	0	0	0	0	0	0	0	0	0	0	0	0	0	0	0	0	0	0	0	0	0	0	0	1.6085900000000002	0	0	0	0	0	0	0	0
XM_004003508.4	0	0	0	0	0	0	0	0	0	0	0	0	0	0	0	0	0	0	0	0	0	0	0	0	0	0	0	0	0	0	0	0	0	0.08415690000000002	0	0	0	0	0	0	0	0	0	0	0	0	0	0	0
XM_004001867.4	0	0	0	0	0	0	0	0	0	0	0	0	0	0	0	0	0	0	0	0	0	0	0	0	0	0	0	0	0	0	0	0	0	0	0	0	0	0	0	0	0	0	0	0	0	0	0	0	0
XM_012114622.3	0	0	0	0	0	0.041407900000000004	0	0	0	0	0	0	0	0	0	0	0	0	0	0	0	0	0	0	0	0	0	0	0.21337000000000003	0	0	0	0	0	0	0	0	0	0	0	1.1483900000000002	0	0	0	0	0	0.12200700000000002	1.0938700000000001	0
XM_027964400.1	0	0	0	0	0	0	0	0	0	0	0	0	0	0	0	0	0	0	0	0	0	0	0	0	0	0	0	0	0.05413020000000001	0	0	0	0	0	0	0	0	0	0	0	1.1245	0	0	0	0	0	0	0	0
XM_004003510.3	0	0	0	0	0	0	0	0	0	0	0	0	0	0	0	0	0	0	0	0	0	0	0	0	0	0	0	0	0	0	0	0	0	0	0	0	0	0	0	0	0	0	0	0	0	0	0	0	0
XM_004001868.4	0	0	0	0	0	0	0	0	0	0	0	0	0	0	0	0	0	0	0	0	0	0	0	0	0	0	0	0	0	0	0	0	0	0	0	0	0	0	0	0	0.581083	0	0	0	0	0	0	0	0
XM_004003511.4	0	0	0	0	0	0	0	0	0	0	0	0	0	0	0	0	0	0	0	0	0	0	0	0	0	0	0	0	0	0	0	0	0	0	0	0	0	0	0	0	0	0	0	0	0	1.4775200000000002	0	0	0
XM_015091794.2	0	0	0	0	0	0	0	0	0	0	0	0	0	0	0.10280900000000001	0	0	0	0	0	0	0	0	0	0	0	0	0	0	0	0	0	0	0.07780070000000001	0	0	0	0	0	2.3104400000000003	0.4746810000000001	0	0	0	0	0.8575960000000001	0	0	0
XM_004001870.4	0	0	0	0	0	0	0.400027	0	0	0.511672	4.684260000000001	0.11241400000000001	0	0	0	0	0	0	0	0	0	0	0	0	0	0	0	0.46962500000000007	1.4117800000000003	0	0	0	3.0552400000000004	39.781	0	0	0	0.384066	0	0	0	0	0	0	0	213.188	0	0	0.7010800000000001
XM_027968652.1	66.8503	65.4067	49.8218	87.7879	51.5544	41.8172	33.6842	19.649	52.2872	24.5116	102.26	39.0371	34.762	61.406	87.9574	57.1697	60.9908	82.4288	117.463	99.3851	118.737	25.9206	62.749	103.911	51.5668	78.0417	103.436	68.007	70.6717	62.4676	79.3989	0	107.646	45.4665	63.7445	22.9705	18.2879	86.0384	104.753	13.0163	2.6555100000000005	16.1442	128.703	16.4489	64.1911	81.9159	27.3161	69.8284	71.259
XM_004003513.4	0	0	0	0	0	0.11608900000000001	0.8272770000000002	0.07471110000000002	0	0	0	0	0	0	0	0	0	0	0	0	0	0	0	0	0	0	0.12807100000000002	0	0	0	0	0	0.38604700000000003	2.8664800000000006	0	0	0	0	0	0	0	0	0.37847200000000003	1.3672700000000002e-9	0	5.252180000000001	0	0	0
XM_012116834.3	0	1.3087600000000001	0.321253	1.2303400000000002	0.15261400000000003	0.006508610000000001	1.9482300000000004	0	0.133608	0	0.8277140000000001	0	0.31502500000000005	0.19119200000000003	0.19610900000000003	0.17473000000000002	0.171887	0	0	0.21398300000000003	0.32027800000000006	0	0.11895200000000002	0	0.042121000000000006	0.10358000000000002	0	0.206244	0.4412650000000001	0.17245300000000002	0	0	1.07268	2.30174	0	0	0	0.12320800000000001	0	0	0.7289650000000001	0.125893	0.333921	0.018992900000000004	0.27491400000000005	18.7179	0.13668300000000003	0.258139	0.030146400000000007
XM_027968647.1	0.05251960000000001	0	0	0.10828900000000001	0	0.04757030000000001	3.0009100000000006	0.0011810300000000002	0	0	0	0	0	0	0	0	0	0	0.15921600000000002	0	0	0	0	0	0.05759090000000001	0	0	0	0.022486200000000005	0	0	0	0	3.3656	0	0	0	0.007954720000000002	0	2.3571	0	0	0.39546200000000004	0	0.05226660000000001	14.558	0	0	0.09569020000000002
XM_012116468.3	5.971590000000001	16.9295	5.4001	4.28096	4.755890000000001	8.28133	1.7737300000000003	2.1563900000000005	7.609010000000001	0	4.2852500000000004	0	17.418	0	0	10.9925	2.16522	0.5011850000000001	1.9994500000000004	4.26313	2.3349	0	18.9336	0	0.054999000000000006	0	19.6069	25.8622	25.2781	11.4993	0	0	2.0557700000000003	10.8996	0	0	0.016729100000000004	0.05106060000000001	0	1.5273900000000002	0	2.3232100000000004	4.7551	0.6805640000000001	1.6611800000000003	11.9268	0.9953020000000001	3.3767900000000006	1.7837
XM_004001872.3	6.662340000000001	19.1408	5.29771	8.2958	8.888340000000001	10.5204	4.39491	9.906860000000002	16.6426	0	0	0.14772000000000002	104.142	0	0	19.5479	21.6257	0	4.781530000000001	20.0435	8.045570000000001	0	56.086	6.932320000000001	0	0	51.8978	0	0	0	0	0	0	12.7645	0	0	0	0	0.5764800000000001	0	0	0	19.0547	1.2098	1.6553200000000003	15.0793	0	16.3652	0
XM_012116201.3	0.45886800000000005	2.0016100000000003	0	0.16341000000000003	0	0.23349000000000003	0.39348400000000006	0.27027100000000004	0.9857750000000001	0	0.20437500000000003	0.07648870000000002	4.571840000000001	0	0.03701680000000001	0.5174380000000001	0.46404900000000004	0	0	0	0.653718	0	5.492020000000001	0	0	0	0.16379600000000002	0.16348400000000002	0.049588700000000006	0	0	0	0.6574200000000001	1.6963700000000002	0.6095790000000001	0.08885020000000002	0.09632690000000002	0.30459600000000003	1.193	3.0641600000000007	23.4865	1.5278600000000002	4.236840000000001	0.35378800000000005	0.49384900000000004	2.4244600000000003	0.634001	1.5413700000000001	0.36004700000000006
XM_012116291.3	0.5839700000000001	3.8747400000000005	0	0.7751120000000001	0	1.5086900000000003	1.4354200000000001	0.542999	1.5914	0.160092	0	0	5.4872	0.147131	0.05538060000000001	3.5569900000000003	2.41773	0	0	0	0	0	2.4880600000000004	2.0005200000000003	0	0	0.8272190000000001	0.5234270000000001	0.372167	0.7407650000000001	2.0213500000000004	0	1.8685600000000002	5.699050000000001	0	0.12184200000000002	0.301752	0.9021970000000001	4.7222	6.528970000000001	22.7571	13.9248	8.865380000000002	0.18633000000000002	2.1807600000000003	0	1.2906800000000003	6.677690000000001	1.3556100000000002
XM_027968704.1	2.4951400000000006	7.310730000000001	1.2659	1.0528	0.44764600000000004	1.36383	1.7069600000000003	1.1495900000000001	2.2361800000000005	0	0	0	10.3394	0	0.147763	3.2462900000000006	7.7167400000000015	0	1.5378800000000001	0	0	0	9.132230000000002	0	0	0	6.481730000000001	0	0	0	0	0	0	1.3374300000000001	0	0	0	0	0	0	0	0	13.0056	0.27244700000000005	0	2.9990600000000005	0.291179	3.8762900000000005	0
XM_027968715.1	1.9630800000000004	5.773390000000001	0	0.638259	0	1.0550800000000002	1.4702700000000002	1.6463700000000003	1.1568300000000002	0	0	0.23029900000000003	9.3111	0	0	1.5331100000000002	7.771160000000001	3.5295100000000006	0	3.9313900000000004	2.0389	0	7.194630000000001	2.1613800000000003	0	0	5.728610000000001	0	0	0	0	0	0	1.1763900000000003	0	0	0	0	0	0	0	0	1.1585900000000002	0	0.17514100000000002	2.3349400000000005	0	2.1225300000000002	0
XM_027968711.1	0	0	0	0	4.45272	1.1074	0.33068100000000006	0	6.6112	0	0.0699136	0	0	0	0	4.06498	13.3196	0	0	0	3.59046e-4	0	25.4379	0	1.4677100000000003	0	0.0025537600000000004	0	0.21414200000000003	0	0	0	0	0.5653630000000001	0	0	0	0	0	0	0	2.9741600000000004	13.0622	2.1670400000000005	0.6863290000000001	0	0.36116400000000004	0	0
XM_012116105.2	5.3013200000000005	16.2097	6.204180000000001e-4	0	0	0.6053170000000001	0.30035900000000004	2.7717500000000004	6.497050000000001	0	0	2.5888900000000006e-8	22.0655	0	0	7.433260000000001	0	0	0	0	2.0161400000000003e-5	0	39.5782	0	0	0	3.5848400000000007	0	0	0	0	0	0.08787620000000002	0	0	0	0	0	0	0	0	0	0	0	0	0	0	1.1078500000000002	0
XR_001027082.2	8.255230000000001	27.4031	20.002	14.7576	13.8662	27.8802	18.1354	12.3185	12.0514	0	0	0	10.8497	0	0	21.3923	21.9034	0	0	5.265250000000001	13.4399	0.7132820000000001	17.1842	0	1.19033	0	38.1352	0.181266	0	0	0	0	0	11.8036	0	0	0	0	8.761510000000001	0	0	1.7991800000000002	60.545	1.7796200000000002	3.3317400000000004	14.0948	0.567238	25.1187	0
XR_001027187.2	0	0	0	0.022643300000000005	0	3.1529500000000006	1.6179500000000002	3.6915700000000005	3.8438800000000004	0	0	0	10.1743	0	0	0	5.531200000000001e-9	0	7.5094	0	17.3764	0	0	0	0.576536	0	12.7067	0	0	0	0	0	0	7.232710000000001	0	0	0	0	1.7604400000000002	0	0	0	7.458860000000001	4.068690000000001	2.5553	17.407	5.868520000000001e-7	0.008593550000000002	0
XR_001027144.2	0	7.132940000000001	0	0	0	2.0227700000000004	1.6086100000000003	1.3819100000000002	0	0	0	0	0	0	0	0.9857690000000001	4.65197	0	2.6784900000000005	9.23271	0	0	3.9237300000000004	0	0	0	3.1777700000000006	0.24207000000000004	0	0	0	0	0	0	0	0	0	0	0	0	0	0	2.7933300000000005	0	0.6913420000000001	0	0	1.04194	0
XR_001027107.2	0	0.023758700000000004	0	4.107050000000001	5.738860000000001	3.0910700000000007	2.2204600000000005	3.1784900000000005	0.006102290000000001	0	0	0.39264200000000005	0	1.0499600000000002	0.09271520000000001	1.6946900000000003	13.9435	1.6494100000000003	0	0	0.008757700000000002	0	0	4.4719	2.0655400000000004	0	7.230070000000001e-4	0	0.13898300000000002	1.6477200000000003	9.994710000000001	0	0.24952800000000003	5.3541	0	0.09869900000000001	0.11113400000000001	0.09489660000000001	0	0	0	1.4865100000000002	2.8733700000000004	1.7205900000000002e-6	3.6902200000000005e-4	0	0.8386290000000001	5.0504500000000005	0.12635800000000003
XM_027968728.1	8.231950000000001	1.1336100000000002e-8	3.4635800000000003	2.2896600000000005	2.2983900000000004e-9	1.7099300000000002	2.3379800000000004	0.5368930000000001	7.2018	0.09152960000000002	0.005835650000000001	7.684170000000001	7.032430000000001	0.8442360000000001	0.5738380000000001	3.4103500000000007	2.7045400000000006	21.7925	8.29409	18.4233	7.491930000000001	4.985590000000001	5.574520000000001	25.731	18.3466	0	12.29	16.1543	9.611760000000002	18.9168	9.792830000000002	0	140.873	22.971	0	2.4521400000000004	0.018750400000000004	12.6399	4.9558100000000005	0	0.09552610000000002	1.17589	13.0231	0.268212	0.8518450000000001	1.0064300000000002	1.7524600000000004	1.9076500000000003	5.3413
XM_027968734.1	7.346400000000002e-4	3.5415400000000004	0.33783500000000005	0.028878100000000004	2.9397100000000003	1.5096500000000002	0.16988000000000003	0.44495000000000007	3.32019e-4	8.771560000000001	8.79869	7.745430000000001	0.9919200000000001	12.8991	14.848	0.005622940000000001	0.23053900000000002	1.28957	0.7862920000000001	0.73842700000000006	0.345629	0.28939600000000004	0.27526000000000006	18.7085	0.21164600000000003	4.496180000000001	1.4694800000000001	7.831520000000001	0.12063700000000001	1.2382400000000002	2.6249800000000003	0	30.2395	13.6689	0	0.24809600000000004	2.5998400000000004	0.021000500000000005	1.6799	0	0.018621800000000004	0.4072700000000001	5.900250000000001	1.5847	0.23882700000000004	0.018579000000000002	0.23379200000000003	14.3834	1.4742200000000003
XM_012117171.3	0	0	0	0	0	0	0	0.08105470000000002	0.108105	0	0	0	0	0	0	0.042679400000000006	0	0	0	0	0	0	0	0	0.15152800000000002	0	0	0.07838200000000001	0.04290880000000001	0	0	0	0.8697230000000001	0.537216	0	0.023182500000000005	0	0.05431130000000001	0	4.899450000000001	7.8002600000000015	0.15358500000000003	0.19781200000000002	0.03231270000000001	0.1182	0	0.4557010000000001	0.16964	0.030026000000000004
XM_004001876.4	0	0	0	0	0	0.028988400000000004	0	0.05058260000000001	0	0	0	0	0	0	0	0.017051300000000002	0.49919800000000003	0	0	0	0	0	0.18907900000000002	0	0	0	0	0	0.019232700000000002	0	0	0	0.039806400000000006	0	0	0	0	0.04751500000000001	0	0	0.21165000000000003	0	0.06868270000000001	0	0	0	0.25579300000000005	0	0
XR_003587255.1	0	0	0	0	0	0	0	3.1073300000000006	0	0	0	0	0	0	0	0	0	0	0	0	0	0	0	0	0	0	0	0	0	0	0	0	0	0	0	0	0	0	0	0	0	0	3.4121700000000006	0	0	0	0	0	0
XM_004023553.4	2.1158600000000005	7.208790000000001	10.4326	11.6317	5.501580000000001	1.7886300000000002	0.04680760000000001	0.5414890000000001	7.9317600000000015	0.13081	0.43442100000000006	0.47612800000000005	14.4246	13.855	7.587860000000001	12.4577	12.5338	0	0.8627850000000001	0.659131	0.47795400000000005	0	9.003440000000001	0.742276	0.49018300000000004	0.6311450000000001	0.39600500000000005	0.5420050000000001	0.5930270000000001	0.36609800000000003	0.8289890000000001	0	0.8664710000000001	2.7331900000000005	6.7473	0.06495680000000001	0.19259800000000002	43.431	0.8496210000000001	2.9419800000000005	2.9096	2.1475	0.8596210000000001	0.720153	12.405	1.1591600000000002	5.479280000000001	0.28172500000000006	0.306439
XM_004001877.4	56.4771	36.0114	81.887200000000007	79.1169	44.9118	23.1658	6.762080000000001	15.144	56.6816	6.893940000000001	31.8571	13.4823	117.042	17.4519	18.4804	42.7154	1225.63	33.0348	18.6451	57.8072	26.4591	9.55709	120.395	43.8497	15.5491	33.3818	44.3594	143.259	174.223	70.5394	67.0575	52.5603	16.9047	39.8935	29.2591	3.2754600000000003	1.2176700000000003	41.0951	27.3603	9.06183	0.6485240000000001	25.3853	43.9875	4.753560000000001	41.1092	29.9323	363.675	62.8664	11.3281
XM_012117796.3	0	1.6054300000000001	0	2.7373800000000004	0	0.7516260000000001	0	0.37151400000000007	0.54817	0	1.0655500000000002	0	0	0	1.4192600000000002	0.281146	11.7459	0	0	0	9.331930000000002e-6	0	3.8122800000000003	0	0	0	4.668150000000001	8.55404	8.509310000000001	5.948370000000001	7.240570000000001	0	0.7680560000000001	0.5498120000000001	6.297160000000001	0.0013853100000000003	0.41174000000000005	0.48898500000000006	3.1137400000000004	0	0	0	0.24478300000000003	0	0	0	0.9565460000000001	1.2953600000000003	1.4388
XM_027968758.1	4.232520000000001	3.0655300000000003	4.8645	2.1336800000000005	2.8935	1.4704400000000002	0.6674160000000001	0.45216400000000007	2.41068	0.7757290000000001	6.494510000000001	2.1742500000000002	0	2.3684600000000002	3.0095800000000006	2.1093300000000004	9.617860000000002	0	4.70096	3.8308	4.75825	0.9560520000000001	2.7204300000000003	2.6344200000000004	3.2472500000000006	3.6164100000000006	7.509240000000001	16.762	18.7564	5.779670000000001	0	0	19.9428	5.693640000000001	0	0	0.32053000000000004	3.9800800000000005	0.8808220000000001	0	0	0.33878100000000005	0.6140310000000001	0.09119880000000001	0.7662030000000001	8.543220000000002	0.5438090000000001	5.444460000000001	1.7572400000000004
XM_012117704.3	2.2808400000000004	2.0530200000000005	2.65079	1.7720600000000002	1.9334700000000002	1.07515	1.17057	0.27937300000000004	1.6051200000000003	0.5207050000000001	2.6595800000000005	1.22195	3.6804400000000004	0.7665190000000001	1.7107200000000002	1.4823400000000002	77.3768	1.3334200000000003	1.9238500000000003	2.8979100000000004	2.0586300000000004	0.9318730000000001	3.3561200000000007	3.1035600000000003	1.9021100000000002	1.4026800000000001	5.6493	19.0646	13.161	7.890360000000001	4.312670000000001	0	16.3191	5.121340000000001	0	0.7960800000000001	0.42899100000000007	3.7673	6.044190000000001	0	0	2.7490500000000004	2.4151100000000003	0.34164500000000003	1.4435600000000002	5.884850000000001	24.7467	6.0367	2.8957400000000004
XM_012117632.3	9.910230000000002	9.146590000000002	4.605060000000001	21.9958	9.758650000000001	6.302570000000001	2.45603	2.36459	7.8401900000000015	10.412	8.337470000000001	3.1580200000000005	42.1168	17.4835	7.999250000000001	13.1086	50.1614	12.988	13.0893	1.2714300000000003	3.2295300000000005	2.1285	24.6308	27.2594	2.43007	5.717320000000001	13.3323	38.7797	28.9039	13.3345	5.826080000000001	0	12.1606	15.135	34.7793	0.716068	1.3963500000000002	11.0025	9.1545	0	0	0.36865800000000004	15.9745	0.194701	3.4375700000000005	9.82454	1.4605100000000002	16.6682	0.719338
XM_012117908.2	23.3987	18.4526	29.0348	29.8607	24.5646	26.9206	7.985810000000001	5.450030000000001	25.6404	14.2069	11.9289	11.1043	21.449	25.4263	37.549	22.718	55.1993	25.4376	28.0379	18.485	25.4856	9.1696	33.7679	27.4803	13.0186	19.6443	29.49	24.1899	27.8016	20.569	26.331	0	25.4227	26.1428	22.5887	10.4201	10.1146	22.2186	23.2745	0	0	3.1906	27.3661	3.5636700000000006	13.3243	16.8364	2.9283100000000006	23.6124	4.78265
XM_012117978.3	2.3895900000000005	3.3322600000000007	5.706310000000001	3.2663200000000003	2.7860700000000005	3.6748	2.70651	0.746928	2.1169	0.8411820000000001	1.236	1.04512	14.6953	6.988170000000001	5.581320000000001	3.2727600000000003	6.349310000000001	2.8950400000000003	2.6517	2.0443100000000003	3.2726300000000004	0.39255300000000004	3.1360100000000006	4.07563	0.8857920000000001	0.8489420000000001	4.178980000000001	9.698680000000001	9.504370000000002	4.66553	3.7739600000000006	0	17.4435	6.418770000000001	1.8391800000000003	0.41713100000000003	0.18083700000000003	3.7290400000000004	5.322230000000001	2.0112200000000002	2.3903800000000004	2.8028200000000005	8.69434	1.7037500000000003	3.0105200000000005	2.57812	3.3348700000000004	3.0605100000000003	5.833450000000001
XM_027968776.1	1.7746400000000003e-4	2.21727e-4	8.582190000000002e-6	2.62419e-4	1.5754400000000003e-5	0.185622	1.8794900000000002e-5	0.5720860000000001	0.005427360000000001	0.34841200000000005	1.4163	1.7938100000000004e-5	0.8596830000000001	1.7315200000000002	0.7150430000000001	0.0014937300000000002	0.43983800000000006	1.0291100000000002	1.1607600000000002	0.7772900000000001	0.513179	0.38551700000000005	0.49944200000000005	3.2791000000000003e-7	0.021686000000000004	0.47764900000000005	2.8069600000000006	0.814706	2.0089300000000003	0.18428000000000003	0.9231730000000001	0	2.4424600000000003e-5	0.44757300000000005	4.091410000000001e-9	0.10733500000000001	3.5464800000000006e-6	0.557404	2.2741100000000002e-6	0.030308400000000006	0.011298400000000002	0.15605300000000003	0.696629	0.08670980000000002	0.09939110000000002	0	3.1623500000000005e-8	0.00263303	0.006970180000000001
XM_027968781.1	6.419880000000001	6.369420000000001	7.6082800000000015	3.3389200000000003	4.93273	3.1598600000000006	11.0081	0.31286700000000006	4.842340000000001	2.8444100000000003	10.1441	3.7723500000000008	4.14993	7.640180000000001	4.750630000000001	4.396750000000001	3.6451300000000004	8.238290000000001	6.087320000000001	4.547750000000001	3.2204100000000007	2.1037200000000005	3.7309100000000006	7.687110000000001	3.5664300000000004	4.39836	5.931890000000001	19.5657	15.1488	11.6728	4.731930000000001	0	18.0848	8.257830000000002	4.694030000000001	0.37322600000000006	0.5986950000000001	8.696240000000001	3.3027100000000007	1.1256100000000002	0.14989300000000003	1.1148500000000001	3.2531600000000003	0.326734	0.9805540000000001	4.361790000000001	1.7560600000000002	5.956580000000001	2.6648
XR_003589196.1	4.4909	0.5639090000000001	6.489930000000001	1.1334600000000001	1.9805900000000003	0.8185780000000001	3.7753	0.22200100000000003	1.2347700000000001	0.40601200000000004	3.5756400000000004	1.8528900000000004	0	3.4130700000000007	0.08058290000000001	1.2545700000000002	0	5.874450000000001	4.478270000000001	1.9521800000000002	1.4627300000000003	0.7654910000000001	1.3787600000000002	2.2464700000000004	0.710107	6.773390000000001	1.5289600000000003	7.921970000000001	7.176790000000001	3.3130400000000004	0	0	6.732630000000001	1.02309	0	0	0.23751300000000003	2.0821	4.07286	0	0	0	1.31448	0.133756	0.264398	2.6798600000000006	1.2177	2.05093	0.3127
XM_027968790.1	1.5403	1.4848	0	1.7921100000000003	1.2314200000000002	1.1908200000000002	2.5023800000000005	0.37331400000000003	1.6211300000000002	0	3.0357	0.5419790000000001	0	1.7649	0.23541700000000002	1.4195400000000002	0	0	2.36073	0	0	0	1.7522300000000002	1.894	0.32909700000000003	2.1419500000000005	8.626710000000001	5.874810000000001	4.725010000000001	2.50958	0	0	19.8315	2.8455600000000003	0	0	0	2.5373	2.5441100000000003	0	0.529275	3.2756700000000003	2.4775400000000003	0.8227940000000001	0	1.3683300000000003	1.1847300000000003	1.6782700000000002	5.044760000000001
XM_015091922.2	30.1725	36.7997	24.1981	9.774410000000001	15.8915	22.7217	26.5815	7.213370000000001	23.4752	7.813520000000001	38.4417	8.52612	27.1355	13.9542	14.1585	23.2948	19.8214	29.3264	17.1003	25.6828	24.8796	2.4803300000000004	29.7077	17.3493	9.1783	28.9726	80.1137	57.1558	50.8454	34.0847	30.4437	0	110.133	41.2935	14.5585	3.7479200000000006	2.54619	29.9441	30.0448	2.2863500000000005	0	10.4251	36.4543	5.854610000000001	14.2117	18.6219	19.4462	21.9205	29.9861
XM_027968802.1	0.40385600000000005	2.5446600000000004	1.9582100000000004e-9	2.0022100000000003	5.501240000000001	2.5874200000000003	1.5513100000000002	0.41695100000000007	3.8722400000000006	0	8.22743e-6	1.4899200000000001	1.7055900000000002e-8	0.31095000000000006	0.18783900000000003	2.2661800000000003	5.825870000000001e-7	3.2568600000000005	8.690910000000001e-4	1.9531900000000004e-6	2.2329300000000003e-5	0.23885800000000001	2.8269200000000003	0	0.53844	0.017815400000000002	1.1047600000000002e-4	5.784630000000001e-8	1.8295400000000002	1.4956700000000003	0	0	8.396100000000002e-9	4.769490000000001	0	0	0	5.043050000000001e-7	0	0	0	1.1035400000000002e-6	3.1268800000000003	0	0.5559790000000001	0	0.7747680000000001	0.16047300000000003	0
XM_027968800.1	0.46199900000000005	0	6.400190000000001e-7	9.836340000000003e-7	7.442640000000002e-10	3.844870000000001e-9	3.1621300000000005e-8	0	9.749790000000001e-5	0	1.8506700000000004e-5	0.006046350000000001	2.0801e-6	0	0	3.0979100000000005e-7	8.971680000000002e-7	0	0.14544800000000002	3.0832900000000003e-6	5.775050000000001e-5	0	0.0011184800000000003	0	4.422150000000001e-10	0.022693500000000005	1.6001800000000003e-4	8.782670000000002e-7	3.8542800000000006e-5	4.945240000000001e-10	0	0	1.9882200000000004e-5	2.6909300000000003e-9	0	0	0	1.57137e-4	0	0	0	4.1427900000000005e-6	4.5871400000000004e-4	0	0	0	5.459480000000001e-9	0.17735800000000002	0
XM_027968811.1	2.4169600000000004	16.3276	14.3554	7.7226	12.9009	7.903530000000001	2.8840900000000005	1.3069400000000002	1.3664700000000003	0	3.4397000000000005e-10	0.004771720000000001	6.379340000000001e-6	0	0	7.919110000000001	3.8203400000000007	2.6242300000000007e-7	5.062150000000001	9.0198	1.0003900000000001	0	7.363380000000001	0	0	3.2963700000000003e-4	3.5375800000000006	1.2683500000000003e-9	2.2823600000000005e-6	0	0	0	1.5816700000000002e-4	0.5310220000000001	0	0	0	0.018256900000000003	0	0	0	0.012094500000000003	7.803610000000002e-5	1.1948500000000004e-7	0	8.558740000000002	2.1386200000000002e-9	2.3530500000000005	0
XM_027968832.1	0.176245	0	3.5960100000000006	2.2568600000000005e-7	0	6.928850000000001e-11	0	0	5.936580000000001e-4	0	4.914650000000001e-5	3.345440000000001e-7	6.996890000000002e-7	0	0	1.7024100000000003e-8	1.20881e-9	0	0.193841	8.008070000000002e-7	4.524070000000001e-5	0	6.947780000000001e-4	0	0	0.037702700000000006	0.137114	2.1785800000000005e-6	2.52728e-4	8.205920000000002e-10	0	102.592	1.4557100000000003	0	0	0	0	0.16525700000000001	0	0	0	2.6346400000000006e-5	0.0011841100000000002	0	0	0	2.0683700000000005e-8	0.006542100000000001	0
XM_027968808.1	0.21255800000000002	0	2.8943900000000005e-8	0	0	1.7924600000000002e-9	2.6753300000000005e-9	0	1.8090700000000003e-5	0.0035403500000000007	0.9772780000000001	0.23634800000000003	9.596340000000001	0	0	6.537380000000001e-9	0	0	0.004236490000000001	0	6.615480000000001e-8	0	2.7804400000000004e-5	0	0	1.5847800000000003	8.38682e-6	4.5826400000000005	0.019792800000000003	5.662010000000001e-7	0	0	0.030438900000000005	0	0	0	0	0.010325900000000002	0	0	0	2.2278400000000001e-4	0.08662920000000002	4.127860000000001e-10	0	0	8.343740000000002e-7	0.018361700000000005	0
XM_027968813.1	1.11481	1.8879200000000003	0.7287750000000001	3.476740000000001e-5	3.118160000000001e-7	4.03701	0.274764	0	0.263807	0.417959	2.0182100000000005e-5	0.18828100000000003	30.5934	0	0	0.18547300000000003	4.424950000000001e-7	5.273230000000001	0.14953300000000003	1.3392800000000003e-5	0.0012255000000000002	0	0.19057400000000002	0	0	0.023431300000000006	0.19501000000000002	0.007442680000000001	0.0011976000000000003	6.114300000000001e-10	0	0	0.24939400000000003	3.4835400000000006e-9	0	0	0	1.2031200000000002	0	0	0	0.662819	0.015027800000000003	0	0	0	3.3609000000000004e-7	0.24302700000000002	0
XM_027968817.1	1.3078600000000002	0	1.4876000000000003e-9	0.25629100000000005	0.019482000000000003	2.3684800000000005e-9	0.33418800000000004	0	8.025820000000001e-4	0	1.0936700000000001	0.04866080000000001	1.22058e-6	0	0	5.432680000000001e-6	2.3654100000000002	0	1.3680900000000003	3.7348	0.47966500000000006	0	0.09430440000000002	0	6.156740000000001e-4	0.8179350000000001	0.0025213100000000006	0.0015321600000000003	0.13214700000000001	0.36452900000000005	0.906638	0	7.971920000000001e-5	6.757960000000001	0	0.171133	0	2.73427e-4	5.215660000000001e-7	0	0	6.378070000000001e-6	0.452068	7.520580000000002e-7	0.150538	2.5499100000000006	0.017094100000000004	7.469770000000001	0.055762000000000006
XM_027968838.1	0.5240250000000001	0	0.011493500000000002	0.17068700000000003	0.0040173200000000004	0	1.7496900000000002e-5	0	0.006346460000000001	0	7.722890000000001	2.0310800000000002e-06	3.700920000000001e-7	0	0	3.388020000000001e-7	0.00945486	0	2.25219	3.2193700000000005	0.8106740000000001	0	0.08466550000000002	0	0.0018530100000000002	1.8947900000000002	3.6279200000000005	0.007718240000000001	1.9529400000000003	3.7562900000000004	2.45576	0	10.4801	0.037996300000000004	0	0.35429400000000005	1.7912000000000003e-7	0.4084400000000001	4.833530000000001e-7	5.115930000000001e-5	1.9518200000000003	4.070340000000001e-5	2.2382800000000005	3.7220100000000004e-6	1.8007400000000002	1.863	0.22873500000000002	0.33193400000000006	2.2863
XM_027968824.1	3.2808700000000006	17.8253	9.8447	11.2145	11.5583	10.5471	3.6997900000000006	3.0376100000000004	3.0781600000000005	0	1.2990800000000002	1.7873600000000003	37.7373	0.301586	0	11.5583	1.2778600000000002	8.249920000000001	1.4291	18.7506	11.8108	0	20.0477	2.9405200000000002	0.32596400000000003	0.8724300000000001	4.13285	1.8610800000000003	7.8262100000000014	0.53139	1.09068	0	1.5564200000000001	10.4173	0	0.22238600000000003	0	2.9530400000000006	1.9546	0	0	1.6102200000000002	17.4161	0.286488	1.9523600000000003	17.352	1.3690200000000001	10.325	0.144991
XM_027968845.1	1.4373700000000003	8.92772	4.3210700000000004e-4	12.1548	11.7647	4.43984	0.8578310000000001	1.8655400000000002	11.4205	0.24684100000000003	9.345130000000001	2.0900400000000004e-9	3.4438900000000006	0.6547950000000001	1.27289	3.2520700000000007	22.58	5.796990000000001	2.36717	18.607	26.3152	0.6814420000000001	28.9796	3.7483300000000006	1.6777900000000003	2.04775	24.5984	10.2532	7.548910000000001	5.694750000000001	2.9802	0	2.4134200000000003	31.7991	0	0.46839100000000006	0.10846200000000002	7.503050000000001	7.449430000000001	73.9921	0	34.5719	32.55	4.668730000000001	29.1011	15.0684	26.5388	23.2272	6.5461100000000005
XM_015091927.2	0.5975400000000001	1.2898700000000003	0	0.21259200000000003	0.274523	0.42547300000000005	1.5736900000000003	0.09023600000000001	0.292318	0.670108	0.5824750000000001	0.29454800000000003	0	0.8984170000000001	1.6300600000000003	0.5523230000000001	0	2.3292	0.5641020000000001	0.625939	0.29021800000000003	0	0	4.469080000000001	0.9029690000000001	0	0.20520900000000003	0.9245120000000001	1.1347200000000002	1.06549	0	0	2.4473	1.0533700000000001	2.24717	0.16456	0.143243	0.562837	1.2330100000000002	4.5248	4.060620000000001	0.36806900000000004	1.23859	0	0.04821480000000001	0	0	0.7837760000000001	0.46667900000000007
XM_027968852.1	6.082270000000001	3.6728	3.9261200000000005	0.6720140000000001	2.7459100000000003	2.6508300000000005	1.9246300000000003	0.5606760000000001	6.741420000000001	0.4621370000000001	3.8251900000000005	1.0938200000000002	0	3.1369900000000004	1.1024100000000001	7.102790000000001	0	6.378380000000001	0	3.8622500000000004	5.4126	2.5550600000000006	3.4274400000000007	0.21591200000000002	1.0169	6.445360000000001	0	5.795070000000001	3.9421600000000008	2.6768700000000005	0	0	7.6770200000000015	1.11596	0	1.7756300000000003	1.6283700000000003	3.4920900000000006	7.459180000000001	0	0	0.44915600000000006	4.32955	0.25078100000000003	0	0	1.14782	0.10622800000000002	2.2303200000000003
XM_027968857.1	4.27329	8.114720000000002	6.588040000000001	5.849920000000001	4.748220000000001e-6	5.388770000000001	6.306680000000001	2.8812500000000005	4.34278	11.0987	7.854820000000001e-4	5.50264	0.0028699500000000005	5.776530000000001	1.1558300000000001	6.321690000000001	6.706400000000001e-4	17.8984	23.2645	16.3848	15.3342	6.268670000000001	7.324570000000001	26.3853	7.61446e-9	7.4582700000000015	4.600480000000001	7.731140000000001	9.840140000000002	3.4456200000000003	6.366700000000001e-5	0	4.696250000000001	7.840710000000001	10.6072	0.42127600000000004	5.169490000000002e-7	7.460440000000001	1.7631200000000002	4.2491800000000004e-4	6.743300000000001e-7	0	8.153430000000002	1.0446700000000003e-10	1.0476200000000002	13.6882	1.0889500000000002e-6	6.877740000000001e-5	3.3612600000000006
XM_027968860.1	4.51693	5.885220000000001	5.587340000000001	7.1374900000000014	8.906640000000001	2.5086100000000005	5.31866	0	2.1741300000000003	1.3787300000000002e-6	11.8422	4.9903	20.0249	19.0411	18.4344	5.2779300000000005	11.032	0	0.04808060000000001	0.108105	0.20969000000000004	0.0016627300000000003	6.712670000000001	3.9299900000000005	8.07145	0.0019423400000000003	16.2163	10.0349	11.601	12.3895	11.4888	0	12.9682	6.136870000000001	7.241240000000001	1.5415800000000002	2.36614	6.402460000000001	4.540760000000001	8.550460000000001	0.11574900000000002	4.222650000000001	7.928950000000001	1.9165700000000003	2.5300500000000006	0.19488500000000003	0.42106200000000005	15.8337	7.0152
XM_015091928.2	20.1134	7.775590000000001	0	5.671950000000001	7.848690000000001	10.4778	12.2514	1.7715700000000003	14.0536	26.259	46.1831	18.1249	13.2288	14.0617	11.2772	8.73225	2.7253900000000004	26.7536	16.1962	11.0598	6.845110000000001	35.5639	6.436630000000001	28.3657	26.5319	9.516040000000002	9.982960000000002	21.9552	18.6859	45.0246	18.0499	0	31.2348	10.4408	0	36.4845	20.8894	20.3099	17.1078	2.9753100000000003	1.3776200000000003	1.4351200000000002	9.071050000000001	0	3.5697900000000007	8.230260000000001	1.9551500000000004	12.2369	15.7747
XM_027968878.1	1.9233400000000003	0	12.3139	0.261987	0	0.9527290000000002	0.39191200000000004	0	0.7007200000000001	2.22217	9.639270000000002	1.3597	0.017019100000000002	0	0	0.29106000000000004	0.679015	0.003952240000000001	3.8394700000000004	0	0.032324700000000005	5.28544	2.08862	0	5.873490000000001	5.098320000000001	1.02225	3.01637	1.9032300000000002	7.163890000000001	0.012678800000000002	0	6.135290000000001	4.7370200000000005e-4	2.5007	1.9275400000000003	2.9411500000000004	1.1696800000000003	0	0	0	2.2074400000000005	0	1.1878600000000001	0.8098660000000001	0	7.9034900000000015	5.54731	13.8563
XR_003589216.1	0.31316800000000006	0.05405590000000001	1.4540800000000003	0.49086100000000005	1.10535	1.8776300000000004	2.5014600000000002	1.3681200000000002	1.25449	1.4171200000000002	1.9670600000000003	1.4401500000000003	0.6948900000000001	4.525220000000001	2.1271700000000004	2.8047100000000005	0.4991340000000001	0	2.5088900000000005	4.713920000000001	1.2036600000000002	1.2299600000000002	1.7444500000000003	0.016940200000000002	1.1521800000000002	1.5613200000000003	1.5213900000000004e-5	8.66824	8.063690000000001	6.363760000000001	0	25.798	5.201760000000001	5.358020000000001	1.32614	0.9592800000000001	0.339581	4.160310000000001	2.2631500000000004	28.5868	29.2289	2.8510200000000006	0.9496030000000001	0.553015	1.6986900000000003	1.5112700000000001	4.04677	11.7875	3.4783400000000007
XR_003589215.1	3.9881300000000004	4.8430800000000005	0	0	0	1.0814700000000002	1.3708700000000003	0.40488100000000005	0.6635860000000001	0	2.9982600000000006	0.15609000000000003	0	0	0.39018300000000006	2.3964900000000005	0	4.904180000000001	0	0	2.2506700000000004	0	0	2.6577500000000005	0	0	1.7004700000000001	5.785170000000001	4.54769	1.3449400000000002	2.4820400000000005	0	3.6347100000000006	3.7628600000000008	0	0	0.23254400000000003	0.8673220000000001	0	0	1.8149200000000003	0	3.2721900000000006	0.19428800000000002	0	2.86588	0	10.2057	1.0293100000000002
XM_015091930.2	0.12942	0.707451	0.451819	0.046273400000000006	0	0.36398	0.6014430000000001	0.21755800000000003	0.616113	0.05851530000000001	0.7699630000000001	0.012432600000000002	0.43187300000000006	0.268232	0.11184700000000002	0.7408070000000001	0	2.1039900000000005	0.516861	0.6030650000000001	0.368999	0	0.36269000000000007	0.169223	0.023023400000000003	0.14556300000000003	0.08904370000000002	2.23267	1.9263600000000003	0.7662640000000001	0.38369300000000006	0	1.3553600000000001	1.7482900000000003	0	0	0.027620200000000004	0.554104	0.24576300000000004	0	0	0.171163	0.47614800000000007	0	0.017643400000000004	0.48223000000000005	0	4.8375900000000005	0.34710800000000003
XM_004001892.4	19.2021	11.9459	18.884	16.9327	14.6446	18.5558	12.4834	2.3237900000000002	10.7079	72.9786	65.2306	26.8454	9.791850000000002	11.3345	9.661610000000001	11.3137	11.9118	13.3512	12.8246	11.2957	13.2306	42.9221	10.379	28.2093	34.0151	18.3962	22.2491	75.2811	82.0252	56.589	15.6858	15.0236	44.5461	16.3712	11.179	68.3922	57.9149	12.6248	8.57	3.5629100000000005	0.8397010000000001	4.005560000000001	9.089660000000002	1.6215700000000002	10.0405	17.3441	27.7953	12.5474	23.7525
XM_027968890.1	4.872	4.465940000000001	5.765690000000001	2.4046	5.011080000000001	1.5319200000000002	3.1577300000000004	0.45313600000000004	2.4171600000000004	1.6649600000000002	4.195150000000001	2.9313700000000003	4.0904	4.8490400000000005	2.8500700000000005	3.5117600000000007	0.4780670000000001	7.792070000000001	7.489430000000001	3.8818500000000005	1.6443300000000003	1.0323600000000002	2.54701	3.2766700000000006	0.8934890000000001	2.7777100000000003	5.171010000000001	4.671260000000001	5.626520000000001	2.7973900000000005	0	0	6.605960000000001	6.042180000000001	0.895561	0.6836300000000001	0.6574260000000001	5.0381800000000005	1.9164400000000004	0	1.1493900000000001	0.317078	5.051380000000001	0.24441500000000002	0.399278	7.457340000000001	0.40498000000000006	3.4275700000000007	1.9159200000000003
XM_027968897.1	4.873030000000001	6.099350000000001	5.07002	7.636710000000001	2.71722	2.5557100000000004	2.5788500000000005	0.8165310000000001	5.658850000000001	1.615	11.5359	2.5733200000000003	8.281920000000001	8.269850000000002	9.510810000000001	2.9277100000000003	7.335720000000001	0	3.3196100000000004	7.815340000000001	10.768	3.0315100000000004	6.240140000000001	6.626430000000001	5.334910000000001	5.959450000000001	8.226560000000001	6.717950000000001	5.780320000000001	9.884090000000002	4.017040000000001	0	7.227010000000001	5.175480000000001	5.246650000000001	0.6593890000000001	0.8567920000000001	7.735210000000001	2.9397200000000003	0	0	0.8884460000000001	0.6475	0.8744010000000001	2.5137	3.5261600000000004	0.6043890000000001	5.305910000000001	4.855130000000001
XM_004001894.4	90.3817	136.97	145.414	103.859	155.271	130.07	35.2046	21.9119	91.0542	58.2589	362.655	76.7839	103.065	77.2114	65.9551	97.0225	109.657	88.9489	73.1818	76.004	91.5767	74.2827	91.5394	126.814	73.5257	55.3512	240.395	168.857	179.517	318.115	229.163	0	254.943	181.027	475.475	84.5021	75.234	107.277	199.845	126.027	1.3844	64.1121	253.049	39.1419	139.733	73.5662	114.207	110.502	320.563
XM_027968975.1	6.762930000000001	2.60612	0	0.8164640000000001	4.691610000000001	2.5147500000000003	0.45558200000000004	0.40916900000000006	1.0956700000000001	1.9833800000000004	8.630060000000002	1.1500800000000002	7.269160000000001	1.5947800000000003	1.5507400000000002	2.19797	1.3656500000000003	11.2914	0	0	0	0	0.6803620000000001	0	0	0	2.9089100000000006	4.754950000000001	5.118270000000001	1.6810400000000003	0	0	0	0	0	0	0	0	0	0	0	0	0	0	0	0	0	0	0
XM_027968967.1	21.078	21.7466	27.6922	17.2127	17.5142	16.9783	7.2291	1.8505100000000003	23.5949	15.0761	54.4619	16.6505	1.6672400000000003	8.51631	11.0884	24.1202	20.5359	31.5229	26.6528	20.2925	16.1792	12.2989	18.2111	24.3944	16.7906	14.6038	21.5488	15.9922	25.4413	33.1277	16.871	0	22.0405	16.5309	17.8759	10.3326	6.749210000000001	32.4093	10.7105	10.2547	0	8.787650000000001	11.9122	1.8985	16.0238	13.3597	10.2106	21.9408	24.6974
XM_027968956.1	5.8659300000000005	7.8399800000000015	7.553910000000001	4.316560000000001	5.3284400000000005	3.0639900000000004	3.7840900000000004	0.557408	2.7494400000000003	2.6036400000000004	2.6664700000000003	0.9197630000000001	4.07725	5.1149700000000005	3.0605500000000005	5.509620000000001	1.5148800000000002	5.7609200000000005	3.0329800000000002	5.629780000000001	0.9940710000000001	0.9877800000000001	0.9469290000000001	0.7968540000000001	1.7578600000000002	2.6433500000000003	4.4136500000000005	5.57476	4.244770000000001	2.6222900000000005	0	0	5.088620000000001	4.366550000000001	4.366340000000001	0.35340200000000005	0.21593000000000004	6.4391	0	0	0	0.6518820000000001	2.4383700000000004	0.05594940000000001	0.722574	4.905130000000001	0.253468	3.7547600000000005	0.7586940000000001
XM_027969010.1	2.1756100000000003	6.525240000000002e-5	0	0.193869	2.53989	0	0.8550810000000001	0	0	0	0.9258580000000001	0	0	0	1.0248700000000002	0	0	0.774989	0.7384700000000001	5.818250000000001	0.5099290000000001	0	0	0	0	0	1.6483100000000002	1.5554900000000003	0.8838140000000001	0.9210840000000001	0	0	0	1.0364200000000001	0	0.10500400000000001	0	1.3141900000000002	0	0	0	0	0.6577350000000001	0	2.6877400000000005e-7	0	0.34545200000000004	1.39786	0
XM_004003518.4	0	0.6288560000000001	0	0.19506300000000001	2.76569	0.35694200000000004	1.3992300000000002	0	1.2706	0	2.6496600000000003	0	0.036082	1.2871400000000002	1.5462000000000003e-4	0.8091260000000001	0	1.2499400000000003	0	0	0	0	0.6112820000000001	0	0	7.813340000000001e-4	1.507	5.01986	6.064630000000001	1.9056000000000005e-8	7.477080000000001	0	1.7209800000000002	4.223750000000001	0	0.08673750000000002	0	6.943440000000001e-10	0	0	0	0	2.5282600000000004	0	0.5403650000000001	12.7093	0	0.9643350000000002	0
XM_027968984.1	1.17463	0	0.0013075800000000002	0	0.14062600000000003	0	0.8896830000000001	0	0.09264360000000002	0.8177510000000001	0	0	0.010611800000000003	0.8006050000000001	0	0.008817880000000002	0	0	0.018594900000000004	0	0	0	0	2.0961400000000004e-6	0	0.0018437400000000002	0	0	2.2853800000000002e-9	1.5012000000000003e-6	7.517680000000001	0	0.04090620000000001	0	0	0	0	2.3144	2.7937800000000005e-7	0	0	0	1.6863500000000002	2.0646900000000003e-4	0	0	0	0.9615140000000001	0.362754
XM_027968989.1	0	4.06521	4.295520000000001	2.3078800000000004	6.986350000000001	1.7924400000000003	2.9088400000000005	0.38450800000000007	1.4704200000000003	0	6.034140000000001	0.6705850000000001	2.04023	0.8922370000000001	0.13134900000000002	1.5349	5.3093200000000005	4.354550000000001	2.8565700000000005	0	0.5753300000000001	0	1.6645900000000002	4.311630000000001	2.06957	2.0428500000000005	7.3914	9.490620000000002	11.8478	5.5490200000000005	0	0	4.377670000000001	12.3063	3.5338300000000005	0.06062150000000001	0.04298890000000001	2.4747600000000003	4.439680000000001	0	0	0.5554530000000001	4.383470000000001	0.06717790000000001	0.809544	24.2371	0.7872040000000001	5.538170000000001	0.9975720000000001
XM_027968997.1	0	0.035855500000000005	5.779070000000001	0	0	0.49212800000000007	1.1817700000000002	0.016400500000000002	0.411384	0	0.014668000000000002	1.4249400000000003	2.7594500000000004e-4	0	0	2.26541	9.697930000000001	4.901950000000001	0	6.157280000000001	6.712810000000001	0	4.106770000000001	4.436540000000001	1.2778300000000002	0	3.8802400000000006	1.08559	5.2451300000000005	6.950770000000001	0	0	2.0798400000000004	3.1352	0	0	0.12694000000000003	2.6717400000000002	6.2535	4.55503	0	0.43650400000000006	7.206290000000001	0.49571100000000007	4.827330000000001	0.296403	6.223160000000001	0	4.02108
XM_027969003.1	1.8264200000000004	5.786250000000001	0	4.009150000000001	7.677290000000001	0.46992800000000007	3.6320100000000006	0.42761400000000005	2.4366700000000003	1.2368800000000002	6.129590000000001	0	9.99871	1.7840300000000002	3.2911700000000006	0.9827420000000001	1.9323100000000002	0	3.5387100000000005	1.5817300000000003	0	1.9559300000000004	0	0.10726300000000001	0.30491700000000005	0	10.0675	20.0033	16.6481	7.056760000000001	8.794540000000001	0	7.306920000000001	19.2604	7.3712300000000015	0.21904900000000002	0	10.8522	5.414820000000001	0	0.43815400000000004	0	7.520590000000001	0	2.0225100000000005	42.2692	0	10.297	0.516672
XM_027968910.1	0.7737	2.5512900000000003	9.631010000000002	9.491510000000002	7.888390000000001	4.133710000000001	0.6929360000000001	0.8516300000000001	2.2402800000000003	0.7738780000000001	26.5628	0.6217260000000001	2.1871400000000003e-8	4.7129900000000005	3.6732200000000006	3.0707900000000006	9.890590000000001	0	0	1.6605100000000002	1.8650500000000003	0	2.8372400000000004	40.2173	0.6518120000000001	3.6777700000000006	6.553310000000001	69.7782	74.4489	47.8664	0	0	19.5396	14.9521	22.4511	0	0	2.4534200000000004	0	1.3316600000000003	0	0.5049210000000001	2.2260600000000004	0.3171800000000001	3.4380400000000004	4.025510000000001	1.6546900000000002	1.7692100000000002	14.4641
XM_027968941.1	0	2.4781100000000005	1.0407200000000002e-6	0.47222500000000006	0.7378990000000001	0.46190400000000004	0.09256490000000002	0.19599400000000003	0	0	0	0	0	1.5736	0	0.4979120000000001	0.26219000000000003	3.0921200000000004	1.9092700000000002	0	0.19474700000000003	0.339776	0	0	0	0	0	7.185620000000001	5.477930000000001	4.425580000000001	0.8198230000000001	0	1.8291	1.5156	7.774210000000001	0.06728550000000001	0.07721040000000001	0	0.32515600000000006	0	0	0	0	0	0	2.6612600000000004	0	0	0
XM_027968917.1	1.2072	1.2451300000000001e-6	0	0	0	6.731880000000002e-7	0.10568400000000001	0	0	0	0	0	4.468140000000001	1.3016100000000002	0.4512610000000001	0	1.6518700000000002	4.386380000000001e-7	3.4421100000000003e-6	2.0352400000000004	0	1.2557400000000003e-5	1.3096200000000003e-6	0	0	2.3507500000000006	1.7795300000000003	23.0597	24.3054	4.053370000000001	7.723680000000002e-7	0	9.73032	1.10288	0	0	2.3658300000000004e-5	0.2774	0.31644100000000003	0	0	0	1.3226300000000002	0.03125970000000001	0.104482	12.42	0	0	0.6269850000000001
XM_027968935.1	0	0	0	0	0	0.22732300000000003	0.18675700000000003	0.09516370000000002	0	0	2.13125	0.07522480000000001	0	0.754905	0.6475730000000001	0.220401	0	0	0	0	0.6071390000000001	0	0	0	0	3.3419300000000005	0.299451	5.414360000000001	5.536840000000001	2.18589	0	0	1.6291	0.9152640000000001	0	0.05696950000000001	0	0	0	0	0	0.06734670000000001	0.350743	0	0.07254350000000001	2.0366400000000002	0	0.33509900000000004	0.7770440000000001
XM_027968925.1	0	0	1.4893800000000001	1.49439	1.0853100000000002	0.10852700000000001	0.06139260000000001	1.8394900000000002e-5	0	0	0.42082800000000004	0	0	0.7353820000000001	0	0	0	0	0	0	0	0	0	0	0.198944	0	0	3.0745400000000003	2.3474700000000004	0.35101800000000005	0	0	0.8139720000000001	0.17739900000000003	0	0	0	0	0	0	0.37778000000000006	0	0.06949380000000001	0.026619200000000006	0.280044	0	0	0	0.34166100000000005
XM_027970831.1	0.11108100000000001	0	0	0	0	0	0	0	0	0.15136400000000003	0	0	0	0	0	0.05595320000000001	0	0	0	0	0	0	0	0	0	0	0	0.09088870000000002	0	0	0.9295980000000001	0	0	0	0	0	0	0.110866	0	0	0	0	0.03911100000000001	0	0	0	0.06835950000000002	0	0
XR_003589230.1	0	0	0	0	0	0	0	0	0	0	0.31048100000000006	0	0	0	0	0.08230760000000001	0	0	0	0	0	0	0	0	0	0	0	0.14478200000000002	0.194781	0.356845	0	0	0	0	0	0	0	0	0	14.7667	0	0	0	0	0	0	0	0	0
XM_012120828.3	21.4408	18.3652	14.812	10.922	14.4769	10.3471	14.0623	3.1168600000000004	17.1348	18.9935	43.0907	22.0422	13.6519	13.2417	15.7707	12.2567	8.875960000000001	23.2169	22.6032	18.5462	12.065	14.3888	14.0917	16.443	20.0642	23.6591	37.6977	22.4354	24.1958	28.2553	36.9415	0	28.5243	19.704	14.4238	20.2994	13.2012	26.9199	20.138	1.4260100000000002	0	7.0082	24.8196	3.8044200000000004	9.788910000000001	13.1007	12.1187	18.4637	18.8732
XM_012120995.3	0.15161300000000003	0	0	0	0.0013111400000000001	1.0483300000000002	3.2606700000000007e-10	0.9350550000000001	0.024709500000000006	0	8.338350000000001e-8	0	0	4.6035	0	0.8966880000000002	3.3697900000000005e-6	2.4016	0	0	2.5883400000000004e-5	0.8619850000000001	0	0	0	3.4183400000000006	2.8831200000000003	0	0	0	11.341	0	0.06676550000000002	1.6928	0	0	0.8918030000000001	2.2795600000000005	7.1267	0	0	3.2387500000000005	1.4672200000000002	0.030109200000000006	1.4778700000000002	0	1.9673700000000003	0.636387	0
XM_004001901.3	12.2261	0	0	3.5886600000000004	5.408310000000001	7.664420000000001	9.532440000000001	0.23394700000000002	7.272250000000001	0.03279390000000001	112.878	12.47	13.2057	6.316870000000001	0	9.070590000000001	4.830460000000001e-7	38.3551	0	0	7.983660000000001e-5	19.0138	3.4437	0	22.4782	1.8831500000000003	24.2654	19.2857	11.2968	1.7755800000000002	13.8298	0	22.7572	6.824	11.2213	9.682160000000001	11.0474	31.3989	9.609350000000001	16.6774	12.7407	0.08416220000000002	14.4918	2.7704500000000003	8.27082	27.0229	26.2185	12.3174	33.3969
XM_012121260.3	0.024857200000000003	1.8298	5.229250000000001e-8	1.7318500000000003	9.402870000000002e-4	1.0376600000000002	1.5046700000000002	0	0.03810380000000001	8.333040000000002e-9	3.3970700000000004e-8	6.882320000000001e-10	0	0	0	0.46091000000000004	3.0661600000000004	0	0	11.3907	1.4936600000000002	0.05243210000000001	0	3.6505400000000003	0	9.511940000000001	1.7373800000000001	1.0861300000000003	0.6372780000000001	2.0692	0.9975280000000001	0	0.007474960000000001	0.7212560000000001	0	0	0.012600600000000002	0.5935110000000001	0.9494020000000001	0	0	1.7318200000000004	0.00195967	0.006733280000000001	0.19035300000000002	0	0	0.11075000000000002	1.5197500000000002
XM_027969092.1	11.7994	24.7451	19.78	6.506780000000001	7.456710000000001	7.272340000000001	16.554	2.8356600000000003	13.3223	32.6733	58.55	34.2617	0	0	8.869860000000001	8.6111	6.253240000000001	0	27.6022	17.1911	12.893	29.3028	10.5262	35.0614	19.971800000000002	18.396	16.8709	21.1691	27.2831	71.1342	7.986950000000001	0	25.0416	13.1832	0	20.9195	15.3976	15.1173	5.424720000000001	25.3427	0	0.18985100000000002	10.7135	0.715717	2.0187600000000003	5.781340000000001	0	14.9162	26.7992
XM_027969090.1	5.008420000000001	0	0	1.475	0	0	0.38615200000000005	0	0	0	0	2.5185100000000005	0	0	2.5660400000000005	0.54329	0	0	0	0	4.694940000000001	0	1.5846100000000003	0	0.9187590000000001	0	0	1.5811500000000003	0.44641200000000003	0.9734510000000001	0	0	0	1.8161500000000004	0	0.6730560000000001	0.399917	1.0954700000000002	0	0	0	0	1.5832700000000002	0	0	6.0179800000000006	0	2.0122400000000003	1.6735600000000002
XM_027969075.1	0.032928700000000005	1.6645100000000004e-5	2.7969	0	1.5556700000000003	0.6979690000000001	1.8659500000000002	0	2.21559	0	2.6114900000000006e-7	0	0	0	0	8.252870000000002e-5	9.083460000000001e-6	0	0	0	0	0	0	0	2.3016900000000002	0	1.1790700000000001e-4	0	2.1909300000000003	0	5.2924500000000005e-6	0	2.9467	1.0899900000000002	0	2.3745900000000004	1.6264900000000002	2.4190400000000003	4.891870000000001e-5	0	0	1.2495800000000002e-5	1.9366500000000002	0.36589400000000005	0.44122800000000006	0	0.9553310000000002	4.684830000000001e-5	1.17382
XM_012121058.3	0	0	0	0	0	0	0	0	0	0	0	3.2821600000000004e-4	0	0	0	0	0	0	0	0	0	0	0	0	0	0	0	0	0	0	0	0	0	0	0	0	0	0	1.7364800000000004e-5	0	0	0	0	0	7.563960000000001e-9	0	0	0	0
XM_027969058.1	0	0	0	0.21161900000000003	0	0	0	0	0	0	0	1.0974100000000002	0	0	0	0	0	0	4.616890000000001	0	0	0	0.19613100000000003	0	0.0045679100000000005	0	0	2.1212600000000005e-6	0.7453440000000001	1.6334900000000003	0	0	0	0	0	0	0.12921200000000002	0	1.3736700000000002	0	0	0	0	0	0.143576	0	0	0	0
XM_027969091.1	2.1411	2.9468400000000003	2.8355700000000006	2.0836600000000005	0.48482300000000006	1.5168300000000001	1.9126600000000002	0.42863900000000005	1.7036100000000003	4.767110000000001	12.0547	3.0078400000000003	0	0.8571070000000001	2.0953800000000005	2.03778	1.2384300000000001	0	2.51894	0	2.3510700000000004	5.472970000000001	1.2748800000000002	1.1485	1.9074100000000003	5.349050000000001	3.5727800000000007	2.5346300000000004	3.7198	6.2469600000000005	6.761970000000001	0	7.173610000000001	3.0145200000000005	0	1.3245700000000002	1.00282	5.10798	2.5986100000000003	0	0	0.5627510000000001	2.7232700000000003	0.24647400000000003	0.7066720000000001	2.3886200000000004	2.30296	2.9204300000000005	2.8349100000000003
XM_012121548.2	0	0	0	0	0	0	0	0	0.0348306	3.7523900000000006	5.4723500000000005	9.428970000000002e-4	0	0	0	0	0	3.7137	0	3.1233200000000005	0	0.8125700000000001	0	0	0.025993300000000004	0.032384800000000005	0	0	0	0	0	0	0	0	0	1.4105500000000002	1.6579400000000002	0	0	0	0	0	0	0	0	0	0	0.6768600000000001	0
XM_027969094.1	1.2824800000000003	2.3515	4.1803300000000005	1.26018	1.1119800000000002	0.4839800000000001	0.13306700000000002	0.5596500000000001	0.38896800000000004	2.0447200000000003	5.3048400000000004	2.1902200000000005	0	0	0.177883	1.4725800000000002	2.5745600000000004	0	1.6479900000000003	0	0	0	0.7039350000000001	0	0.5076240000000001	0	0.48685400000000006	2.40655	1.6484200000000002	4.081270000000001	10.9314	0	1.7206700000000005e-7	1.5090300000000003	0	2.2870400000000004e-4	3.947120000000001e-7	0	3.6895700000000007	0	0	2.3535500000000003	0.531155	0	0	0	0	1.8091100000000002	4.886130000000002e-10
XM_027969053.1	6.144840000000001	0	1.9240800000000002	9.596130000000002e-8	2.7430700000000003	1.5180800000000003	5.0056	0	0.9921370000000002	0	18.87	2.7437200000000006	0	0	0	0.8947470000000001	0	0	0	0	0	0	0.8276290000000001	0	0.5068900000000001	0	2.8968700000000003	6.432380000000001	4.616890000000001	2.8840800000000004	0	0	0	0	0	0	0	0	0	0	0	0	0	0	0	0	0	0	0
XM_027969105.1	0	0	0	0	0	0	0	0	0	0	2.0136800000000004	0	0	0	0	0	0	0	5.867280000000001e-5	0.7217910000000001	4.352620000000001e-6	0	0	0.00973322	5.14958e-4	0	0	9.0252	8.60823	3.4957700000000007	0	0	1.2668800000000002	0	0	0.12605000000000002	0	0	0	0	0	0	0	0	0	0	0	0.6414240000000001	0.6436160000000001
XM_027969115.1	3.4529200000000007	3.6420600000000007	2.07336	1.6596800000000003	1.9665600000000003	1.9639900000000003	1.856	0.570123	1.8778300000000003	1.5234700000000003	4.093050000000001	1.7286200000000003	2.23599	6.114110000000001	3.9907300000000006	2.7592800000000004	0.5816920000000001	2.1983800000000002	5.5863	3.0947800000000005	1.9437	0.24046800000000002	2.7875400000000004	4.865270000000001	1.5427900000000003	4.997320000000001	4.18594	12.0518	11.8519	5.664780000000001	0.7037930000000001	0	6.089830000000001	3.4407600000000005	5.9274	0.35069900000000004	0.27583500000000005	2.26297	1.5307300000000001	0.7962970000000001	0.21337300000000003	0.658919	2.4227700000000003	0.253763	0.41275000000000006	2.5650700000000004	0.15374700000000002	4.21825	1.5089400000000002
XM_027969112.1	23.8123	16.0855	23.8652	12.5915	11.7613	17.6045	9.049470000000001	3.7659900000000004	17.7114	23.0226	87.5274	18.3663	11.3326	12.6436	9.8538	11.6497	10.4967	26.9382	25.5573	20.4271	22.8855	14.2181	16.4502	21.6892	17.8448	2.4584400000000004	24.4472	86.7063	73.7407	96.8667	15.3526	0	62.3251	19.7394	24.6502	29.1033	18.6218	16.6251	17.9113	3.1044600000000004e-5	0	4.221	25.8954	2.6280200000000002	7.375310000000001	12.0063	2.9369800000000006	18.7424	59.2835
XM_027969106.1	1.9382400000000002	1.2383100000000002	1.3669700000000002	1.2923900000000001	1.8781200000000002	1.0647400000000002	1.2199800000000003	0.5934330000000001	1.0468300000000001	1.21036	1.5019800000000003	0.9012980000000002	2.9527400000000004	2.9198700000000004	2.2611	1.6699600000000003	1.3108	2.1992200000000004	1.7102500000000003	3.382750000000001e-8	0.20340800000000003	0.28786900000000004	0.8565570000000001	1.3652700000000002	0.8476200000000002	0.46098900000000004	2.0497500000000004	0.7512320000000001	1.4832600000000002	0.22741400000000003	1.6081600000000003	0	1.7447700000000002	2.0940800000000004	3.1101500000000004	0.20217200000000002	0.14547100000000002	1.2100700000000002	1.7539600000000002	0	0	0.38741300000000006	5.880740000000001	0.25246100000000005	0.529931	1.3189600000000001	0.39507100000000006	0.7580110000000001	0
XM_027969098.1	0	0	0	0	0	0	0	0	0	0	0	0	0	0	0	0	0	0	0	0	0	0	0	0	0	0	0	0	0	0	0	0	0	0	0	0	0	0	0.027380300000000007	0	0	0	0	9.607160000000002e-7	0	0	0	0	0
XM_027969107.1	0	0.6596850000000001	0	0	0.7145600000000001	0.7828830000000001	0	0	0	0	1.6680300000000003	0	0	0	0	0.34991800000000006	0	0	0	0	0	0	0	0	0	0	0	0.376352	0.8281510000000001	0	0	0	0.5657550000000001	0.16684500000000002	0	0.35106800000000005	0.4997400000000001	0.6676940000000001	2.6525400000000005e-5	8.477550000000001e-4	0	5.406920000000001e-5	0.7414300000000001	0	0.6625610000000001	0	5.193400000000001e-10	0	1.5556500000000002
XM_027969099.1	0	0	0	0	0	0	0	0.5454190000000001	0	0	0	0	0	0	0	0	0.5894680000000001	0	0	0	1.4642600000000001	0	0	0	0	0	0	0	0	0	0	0	0.292694	0.34444300000000005	0	0.5779900000000001	0.19993600000000003	0	2.0838	0	0	0.6887430000000001	0	0.12303700000000001	0	0	0.09417390000000002	0	0
XM_027969100.1	0	0	0	6.671170000000001e-10	0	0	1.8965800000000005e-9	0	0	0	0	2.6350600000000006e-9	0	0	5.672870000000001e-8	0	0	0	0	0	0	0	1.0804500000000003e-8	7.284390000000001e-8	0	0	0	2.0787800000000002e-4	5.802730000000001e-6	2.2448200000000006e-7	0	0	0	0	2.1717800000000005	0	0	4.08769e-9	3.133440000000001e-7	0	0	0	0	0	0	0	0	4.466060000000001e-8	7.380990000000001e-6
XM_027969110.1	0.6230660000000001	0	3.0949800000000005	0.297941	0	7.286080000000002e-5	1.4979600000000002	0.19943400000000003	0.18683600000000003	0	1.58163e-4	1.4051	6.533320000000001e-9	0	3.1004100000000006	0.11019600000000002	0	0	0	6.13834e-5	0	0	1.4973100000000001	0.5901600000000001	3.73207e-4	0	1.5104100000000003	1.5904	0.11931100000000001	3.8833300000000004	0	0	1.6042300000000003	0.8505580000000001	0.8423430000000001	0.579007	0.38935900000000007	0.38033000000000006	1.4833	6.0230500000000005	0	6.517710000000001e-8	1.6837800000000003	0	0	0	2.0523700000000002	0.800529	0.744519
XM_027969102.1	11.442	14.0755	10.4934	11.1973	15.6136	12.4293	10.2875	0.9454580000000001	12.153	11.6507	10.1689	4.743220000000001	16.7875	21.686	19.9049	14.5421	10.2335	19.0242	13.5054	14.9003	9.625760000000001	5.246530000000001	11.3524	19.26	2.7989800000000002	24.846800000000002	19.4157	10.9581	17.2357	2.6706600000000003	14.872	0	6.214030000000001	18.2863	14.1129	9.61433	5.37879	13.5629	6.748770000000001	0	0	5.765770000000001	8.9016	2.5213400000000004	4.169270000000001	13.8627	2.3638200000000005	12.0448	4.5902400000000005
XR_001028531.3	0.41986500000000004	1.3336200000000002	0	0.5484930000000001	0	0.8394980000000001	0.4809820000000001	0.028669600000000007	1.2394900000000002	0	0.389506	0.45638500000000004	0	0	0.6646170000000001	0.415934	0	0	1.2907300000000002	0.9482870000000001	0	0.9380320000000001	0.9907420000000001	0	0.44937900000000003	1.7354300000000003	1.6988500000000002	0.45908000000000004	0.7252090000000001	1.0271700000000001	2.9476200000000006	0	0.29779200000000006	0.7587450000000001	0	0.13449000000000003	0	0.721879	0	0	0.9321800000000001	0.647723	0.8304220000000001	0.319421	0	0	0	1.4517100000000003	0
XR_001028543.3	0.4009670000000001	0	1.9924500000000003	0.8677490000000001	1.8019300000000003	0.6966820000000001	0.20681900000000003	0.18139500000000003	0	0	0	0.321483	0	1.8756300000000004	0.159842	0.6692730000000001	0	2.2399100000000005	1.225	0.9327130000000001	0.7221700000000001	0	0.7707660000000001	0	0.14505300000000002	0	0	1.3194600000000003	0.5119210000000001	3.2938600000000005e-6	0	0	0.32864000000000004	1.30699	0	0.14814500000000003	0	0.9028510000000001	0	6.370520000000001	0	0	0	0	0.33447200000000005	0	0	1.6841800000000002	0.18177400000000002
XR_001028529.3	4.78171	4.9721400000000004	0	0.8150210000000001	2.2648600000000005	1.8590900000000004	2.0176	0.6591600000000001	2.5959900000000005	1.8377600000000003	1.9354600000000002	1.8262500000000004	3.5654500000000007	7.102630000000001	5.864930000000001	2.0826300000000004	2.7500700000000005	5.215350000000001	2.12123	5.09923	2.1861900000000003	0	1.03313	7.194150000000001	2.4163200000000002	2.2269400000000004	1.28699	6.523320000000001	3.4893300000000007	4.761380000000001	0	0	5.5387200000000005	4.4104600000000005	5.583770000000001	0.39254500000000003	0.7911440000000001	5.411770000000001	3.5404800000000005	6.3868	25.3703	3.8120600000000007	2.2541100000000003	1.12027	0.9893290000000001	6.867290000000001	2.4273400000000005	5.0818	2.2688900000000003
XR_003589249.1	3.7918400000000005	0.9730090000000001	2.7562100000000003	1.7751900000000003	4.113510000000001	3.0370200000000005	4.504630000000001	0.5191290000000001	2.5936700000000004	1.3274900000000003	7.566640000000001	3.9782800000000007	0	8.510740000000002	3.4099200000000005	4.3643600000000005	0.8777010000000001	9.743150000000002	4.290120000000001	1.5062100000000003	3.0558200000000006	2.4004800000000004	9.73257	3.3721100000000006	1.9405	3.0015100000000006	4.854360000000001	17.2249	8.97511	5.388990000000001	5.575760000000001	0	6.7391	12.4448	0	0.6418280000000001	1.06217	9.1896	9.602610000000002	7.4522	0	4.0283	7.351980000000001	1.9639	4.134240000000001	9.0008	1.0648900000000001	11.7384	2.3386700000000005
XM_027969131.1	5.775390000000001	10.8457	14.8781	14.4193	17.4095	5.9946600000000005	3.3087600000000004	1.09434	3.2691600000000003	1.7735500000000002	22.6732	4.6988	9.892830000000002	3.1636400000000005	2.2464200000000005	3.0082800000000005	5.111720000000001	6.4087	3.2146100000000004	7.354810000000001	4.8567100000000005	2.4843400000000004	12.8287	9.56469	3.0422800000000003	3.8828300000000007	13.2666	23.0728	30.7954	15.1013	9.138090000000002	35.6043	8.7037	8.889870000000002	2.4379700000000004	0.9523080000000002	0.25653200000000004	4.60364	3.6348900000000004	0	0.254859	1.8286700000000002	8.836480000000002	0.614704	6.738070000000001	5.3297300000000005	2.8810300000000004	11.9035	6.621580000000001
XM_015091933.2	1.0716700000000001	6.876530000000001	0.5683840000000001	1.1724900000000003	1.0575400000000001	3.9061400000000006	4.12408	1.4693	1.5155100000000001	1.16033	4.813910000000001	3.0737300000000003	2.25755	1.8207900000000004	1.6654600000000002	1.0763500000000001	2.4213	3.103	1.4502900000000003	3.1638600000000006	4.05524	4.938840000000001	2.0241700000000002	6.330440000000001	1.8613300000000004	2.5595	7.216920000000001	5.448790000000001	5.713730000000001	3.4821900000000006	2.5060900000000004	0	3.6833500000000003	16.8446	0.718284	0.28560800000000003	0.28436900000000004	7.669990000000001	6.174220000000001	0	0	0.510024	4.271090000000001	0.7465820000000001	0.3538	21.557	0.7527410000000001	7.613590000000001	1.5785200000000001
XR_003587096.1	0	0	0	0	0	0	0	0	0	0	0	0	0	0	0	5.861250000000001	0	0	0	0	0	0	0	0	0	0	0	0	0	0	0	0	0	0	0	0	4.206110000000001	0	0	0	0	47.1279	3.7887500000000007	0	0	0	0	0	4.226190000000001
XR_003588103.1	0.5977600000000001	0	0	0	2.7763700000000004	0	3.8872300000000006	0.7614750000000001	0.0011846100000000002	3.1740500000000003	0	10.8529	17.6267	0	5.0595	0.30406200000000005	0.336361	0	0	4.5624400000000005	0.5856700000000001	1.3347900000000001	0	8.104560000000001	1.6706	7.843560000000001	0	0.6745450000000001	8.3708	0	0	0	3.2936700000000005	6.739750000000001	12.6245	0	0.7499330000000001	0.40471100000000004	0	0	0	0	0.663487	0	0	27.0303	0	8.388510000000002	0
XR_003587097.1	0	0	0	0	0	0	0	0	0	0	0	0	0	0	0	0	0	0	0	0	0	0	0	0	0	0	0	0	0	0	0	0	0	0	0	0	0	0	0	0	0	0	0	0	0	0	0	0	0
XR_001433719.2	1.4962400000000002	0.528139	3.1728400000000003	1.6809200000000002	1.1079400000000001	0.511044	1.3219	0.7579970000000001	0.5119790000000001	0.7914270000000001	1.0905900000000002	2.25254	0	0	1.3393300000000001	0.8271870000000001	1.01892	0	0	0	0	6.565270000000001	0.7976290000000001	2.16041	0.9904060000000001	0.8748630000000001	1.4251600000000002	3.2914600000000003	2.0469500000000003	0.8817250000000001	0	0	1.3565900000000002	1.2462400000000002	0	0.8398630000000001	1.4044200000000002	0.154708	1.25076	0	0	0.48028300000000007	4.581030000000001	0.09961320000000001	0.5542340000000001	8.706890000000001	0.8745870000000001	2.7822700000000005	1.1996900000000001
XM_004001903.4	0.29883000000000004	2.1411800000000003	2.2184500000000003	3.6651300000000004	1.9625700000000004	0.21830500000000003	0.11782800000000002	0.07479470000000002	2.3426100000000005	0	1.8435	0	0	3.2760100000000003	1.9204800000000002	5.00426	0	0	0	0	0	0	3.3415100000000004	0	0	0	0.4311500000000001	0.7532880000000001	0.5889570000000001	0	0	0	1.1761100000000002	0.5161830000000001	4.7718300000000005	0	0	9.154190000000002	0	7.021960000000001	1.0667	0.8672060000000001	0	0.25344300000000003	1.5521800000000001	0	0.5549590000000001	0	0.36700800000000006
XM_012123215.3	0.39954300000000004	0.32349600000000006	0	0.39079400000000003	0	0.18825100000000003	0	0.12150300000000001	0.09524520000000002	0.261004	0	0.19385500000000003	5.1884	1.3814800000000003	0.6861590000000001	0.299468	2.2564100000000002	0	0	0.22068100000000002	0.21765500000000002	0.16588200000000003	0.12982700000000003	0.503572	0.40147800000000006	0	0	1.1065100000000001e-9	3.2993300000000003e-6	0.250188	0	0	0	0.48409900000000006	0	0.018422900000000002	0.05994130000000001	1.3133400000000002	0.15763100000000002	0	0	0	0.10259900000000001	0	1.3209500000000002e-7	1.5392200000000003	0	0.10418800000000002	0
NM_001280697.1	4165.9	5221.03	4652.82	5216.37	5605.26	3617.25	2055.25	860.754	6143.25	2653.92	2432.23	3013.09	4622.26	6474.79	8050.01	4333.01	7893.41	6986.52	9416.12	7211.74	7972.39	2590.57	5260.49	3922.34	3277.82	3882.32	3255.54	3217.22	2918.35	2769.49	3680.03	972.761	2243.01	4630.2	4021.48	3270.83	1621.05	8213.96	5066.18	1133.51	22.8834	5441.61	7762.06	2985.68	10020.9	6599.28	6672.79	6789.74	3961.74
XR_003587362.1	77.0863	0	80.7661	52.299	73.8902	33.7136	25.096	8.33575	13.3048	0	109.316	46.7706	0	88.5264	147.969	63.7115	63.0703	0	232.833	0	122.465	26.484	36.5699	129.925	94.0814	0	195.856	92.1176	108.447	104.967	0	0	0	2.34079	0	0	0	3.8970800000000008	0	0	0	0	2.5028500000000005	1.41562	0	0	7.037470000000001	0	2.8129500000000003
XR_003587367.1	66.9395	155.605	200.4	59.807	50.6477	48.1711	53.1171	27.1312	88.5357	123.776	75.0633	50.1214	141.462	177.474	30.5939	98.5061	113.05	0	298.423	0	129.806	0	51.1573	159.367	21.4874	34.2866	124.886	138.424	85.2271	102.946	108.662	0	172.849	175.843	278.255	7.415550000000001	25.3822	192.411	31.0168	0	0	0	245.154	13.7015	51.7496	361.669	43.4713	192.858	30.2117
XR_003587365.1	23.7171	56.0154	0	21.6371	0	5.5356	5.902080000000001	0	15.3634	47.0403	45.9416	24.1504	0	15.9875	135.744	9.117060000000002	0	0	60.3376	74.6861	37.6355	0	104.509	0	24.0326	0	92.1194	56.1566	0	0	0	0	3.2324300000000004	3.5783400000000007	0	0	4.879040000000001	10.3102	0	0	0	7.975550000000001	34.0221	8.38043	6.392560000000001	0	3.8491700000000004	6.274960000000001	12.2435
XR_003587363.1	36.6563	43.3294	253.177	170.985	71.0856	30.482	41.2784	54.1925	119.666	0	0	85.9998	0	129.088	151.448	97.3791	238.209	0	243.591	71.9314	148.123	0	187.064	162.854	77.1643	0	100.99	33.3664	49.9144	0	0	0	36.7334	42.148	28.5525	7.066050000000001	2.5454100000000004	53.0514	21.3049	0	0	40.9561	156.823	16.9318	38.9322	65.0702	11.4209	71.1083	32.4527
XM_027969142.1	0.08500880000000001	5.848110000000001	0	0.18094400000000002	0.20927800000000002	0.05518280000000001	0.182407	0.25868700000000006	14.6667	0	0.30802100000000004	0.522124	53.6469	0.21002600000000002	0.21680500000000003	12.3075	0	0	0	0	0.14395400000000003	0	40.5584	0.655085	0.09062760000000002	0	0.05882500000000001	0.06921820000000001	0.04844440000000001	0.06570520000000002	0	0	0.43173200000000006	0.40662600000000004	0	0	0.05623600000000001	0.20197700000000002	0.48615400000000003	1.1659400000000002	0.769395	3.2291900000000004	0.20472700000000002	0	0.10332000000000001	0.6718100000000001	0	0	0.0773
XM_027969144.1	0	0	2.0912900000000003	0	0	0	0.500472	0.330585	0	0	0	0	0	0	1.7900900000000002	0.7470950000000001	1.1643300000000002e-6	0.29785200000000006	0	8.990280000000002	0.652275	1.2944700000000002	0	0	3.5766300000000006	8.411940000000001	0.5963600000000001	5.7673700000000006	1.4188900000000002	7.343250000000001e-6	0	0	1.8880300000000003	1.24842	0	0.22384700000000002	0	0.12149500000000002	2.4265300000000005	2.5153400000000006	0.16292000000000004	0.9883620000000001	1.7113600000000002	0	0.38647000000000004	0	0.6891220000000001	2.9022600000000005	0.808475
XM_027969143.1	4.07704	4.911490000000001	3.2293600000000007	5.381150000000001	3.9866400000000004	2.0003800000000003	4.84346	0.9435790000000001	9.288340000000002	1.7986900000000003	9.174990000000001	4.4681500000000005	18.8376	8.504430000000001	4.38428	6.243150000000001	11.6572	12.665	2.4799200000000003	0	4.5153300000000005	0	9.54503	11.4412	6.165380000000001	0	5.2625	14.9454	15.5076	8.87695	5.50501	0	6.916110000000001	8.012920000000001	49.9278	0.6577390000000001	0.6038950000000001	3.0873300000000006	0.5344070000000001	0	0	0.6775200000000001	4.9705200000000005	0.289685	1.04807	3.1957600000000004	1.01384	8.908460000000002	2.1517500000000003
XM_027969146.1	0	0.24737300000000004	0	0.09620560000000002	1.0243400000000003	0.08873800000000001	0.10168500000000001	0	0	0	0	0	0	0	0	0	0	2.6679100000000004	0	0	0	0	0	1.03916	0.03525040000000001	1.3389100000000003	0	0.11170500000000001	0.07687780000000001	0	0	0	0.07882660000000001	1.0465600000000002	0.9847760000000001	0	0.04476050000000001	0.04797160000000001	0	0	0	0	0.31322700000000003	0.040977000000000006	0.06119490000000001	4.0911800000000005	0	0	0
XM_012123686.3	0.7770110000000001	0	0	0	0	0	0	0	0.48668600000000006	0.34486300000000003	0	0.14305600000000002	0	0	0	0.32551700000000006	0	0	0	0.8887190000000001	0	0	0	0	0	0	0	0.20227300000000004	0	0	0	0	0	7.760560000000001	0	0	0	0	0	0	0	0	0.09163110000000002	0	0	11.0561	0	0.8477970000000001	0
XM_027969145.1	3.7191100000000006	7.186190000000001	1.9563700000000004	1.9241	2.4695700000000005	2.5981600000000005	4.75994	1.0614800000000002	4.237780000000001	2.3071600000000005	1.1988600000000003	1.4267800000000002	5.964880000000001	2.1280600000000005	1.07187	4.81906	2.4315200000000003	9.426760000000002	2.4553	6.3636	2.1198300000000003	0.5565700000000001	5.101870000000001	4.596730000000001	2.9196100000000005	18.796	4.932650000000001	3.9478100000000005	3.4865500000000007	2.4967500000000005	0.5585450000000001	0	2.1500100000000004	4.663970000000001	3.7038300000000004	0.45044000000000006	0.39896100000000007	3.5020300000000004	0.566134	3.8896300000000004	0	1.6370900000000002	2.4979400000000003	0.21497400000000003	0.6013580000000001	4.621060000000001	1.3873800000000003	7.6563	0.40464600000000006
XR_003587095.1	0	0	0	0	0	2.6889	0	0	2.7731700000000004	0	0	0	0	0	0	17.0416	0	0	0	0	0	0	9.949560000000002	0	0	0	0	0	3.0779100000000006	0	0	0	11.3396	0	0	0	8.24599	9.91688	0	0.28568600000000005	0	130.746	13.3334	32.3683	12.5424	0	12.0626	10.1666	49.3809
XR_003589309.1	0	0	0	0	0	1.01696	1.3851900000000001	0.2961	0	0	2.05675	0	0	2.1328500000000004	1.5229900000000003	0.8605520000000001	0	0	0	0	0	0	0	0	0.617137	0	0	1.1439300000000001	0.9114820000000001	0	0	0	1.1093800000000003	1.0294500000000002	0	0.37522900000000003	0.9362460000000001	0.5424030000000001	0	0	0	0.7621190000000001	4.424430000000001	0	0.23809400000000003	0	0	0.9388910000000001	0
XR_003589310.1	1.18043	2.0759100000000004	3.1459300000000003	0.724041	0.7489580000000001	1.4775300000000002	0.9783560000000001	0	2.9289500000000004	2.1920400000000004	0	0.7746520000000001	0	0	0	2.1262200000000004	1.9462100000000002	0	0	0	3.3267500000000005	1.2980800000000001	0.48613100000000004	0	0.31933100000000003	1.6247400000000003	1.6186500000000001	0.807328	0	3.1673600000000004	0	0	1.3057500000000002	1.09397	0	0	0.48652800000000007	1.2637100000000001	0	0	0	0	3.8740300000000008	0.29487700000000006	0	2.40214	0	0	0.7617520000000001
XM_027969148.1	0	0	3.9298700000000006	0	0	0	5.015160000000001e-7	0.20173200000000002	1.2484500000000003	0.901279	0	0.309026	2.3115300000000003	0	0	0	0	0	1.5868500000000003	2.3199700000000005	2.2437300000000002	0	2.8391	5.595440000000001	0	0	0.742164	0.006571010000000001	1.1569700000000003	2.5101200000000006	0	0	0.649383	0.0010362300000000002	0	0.20005000000000003	0.18672200000000003	1.2526100000000002	0.5888580000000001	0	0	0.663811	0.19428000000000004	0	0	0	0.10437300000000001	1.4090500000000001	1.5073100000000002e-9
XM_027969149.1	0	0	1.1860500000000003	0.23201400000000003	0.37565200000000004	0	0	0	0	0	0	0.0017832500000000003	0	0.130415	0.41405700000000006	0	0.764252	1.6713	0	0	0	0.338417	0	1.2870900000000003e-8	0.311097	1.8397400000000004	0.037489800000000004	5.372820000000001e-6	0	2.0718300000000003e-9	0.634595	0	0	0	0	0	0	0.8887210000000001	0	0	0	0	0	0.06066410000000001	0.07207010000000001	1.5458400000000003	0	0	0.146734
XM_027969147.1	3.1123600000000002	4.117590000000001	0	0.22198500000000002	0	0.49273700000000004	1.0926300000000002	0	0.9527380000000001	0	6.304360000000001	0.35582700000000006	0	0.7604800000000002	0	2.7790600000000003	0	0	0	0	0	0	0	0	0	0	0	5.97939	4.943960000000001	1.4852200000000002	0	0	7.133930000000001	2.5760300000000003	0	0	0	5.917090000000001	0	0	0	0	0	0	0	1.9145400000000004	0	3.8293200000000005	1.0789700000000002
XM_027969157.1	0	0	0	0	0	0	0	0	0	0	0	0.03530900000000001	0	0	0	0	0	0	0	0	0	0	0	0	0	0	0	0.06585140000000002	0.09393000000000001	0	0	0	0.12651900000000002	0	0	0	0	0.05136120000000001	0	0	0.34056800000000004	0	0	0	0	0	0	0	0
XM_004001908.4	10.6425	12.0975	13.6214	17.0988	12.5824	11.5811	11.9944	2.8153500000000005	11.5369	19.8788	22.3642	20.5209	12.3594	12.0029	13.5928	11.2771	16.5197	16.097	11.5263	16.2496	21.4494	23.3629	8.108630000000002	25.0158	19.6232	14.3372	17.5868	16.169	16.0534	21.2446	19.5048	50.7899	25.1815	13.5045	11.663	14.2983	12.3329	15.3986	17.6183	25.9026	5.380310000000001	8.570760000000002	23.9318	4.088380000000001	15.8504	16.0778	20.1582	19.5407	15.0814
XM_012124123.3	2.8329500000000003	0	4.32021	0.9183340000000001	7.466150000000001e-6	0.6525340000000001	0.8958330000000001	0	0	0	1.9645200000000004e-7	2.5591100000000004	0.03897190000000001	1.7316500000000004	0	0	0.020028700000000003	0.0044572200000000005	5.091640000000001	0	2.0893300000000003e-9	1.9445600000000002e-8	3.2740200000000006	0	0	7.984700000000001e-4	1.8321700000000003	1.2741200000000001	2.3200600000000002	1.8002400000000003	0	0.521201	2.8228700000000004	1.4975200000000002	0	0.9137700000000001	0.48488700000000007	0.9605490000000001	0	0	2.81514e-4	0	0.21277400000000002	0.259095	0	0	0	0	0.27360500000000004
XR_003589311.1	1.3870800000000003	1.4964200000000003	0	0.7415840000000001	0.640518	0.562552	0.9198060000000001	0.7671250000000001	0.33655000000000007	0.767615	0.8695180000000001	0.775005	0	1.13206	4.299830000000001	1.5729100000000003	1.4293800000000003	0	1.2595100000000001	3.7596300000000005	2.9827600000000003	0	2.8038	4.052370000000001	0.5821660000000001	3.5798200000000007	2.50667	1.7159	1.8695300000000004	1.01103	0	0	3.9947700000000004	2.6139200000000002	1.9236200000000003	0.7184020000000001	0.151845	2.1038500000000004	0	0	0.47910300000000006	0.6589160000000001	1.1580200000000003	0.09843280000000001	0.23396600000000004	0	0	1.2803900000000001	0.353488
XM_015091944.2	18.7288	21.0408	17.6205	12.5028	17.8281	8.693	6.144010000000001	2.39109	23.858	14.341	27.82	7.832750000000001	31.4102	17.8027	12.3067	21.6802	10.1237	15.8219	16.0572	12.0075	11.1066	8.211450000000001	32.3398	15.8157	10.4075	9.458860000000001	13.6642	24.482	21.4003	20.3374	16.0019	18.6269	35.088	24.6378	16.2949	12.5853	8.26411	23.9381	9.77316	1.3881	0	10.0939	19.7303	2.9057500000000003	9.920160000000001	8.678910000000002	9.038110000000001	16.9877	17.6894
NM_001012341.1	42.0739	28.2861	50.1133	24.9291	27.4276	19.4898	22.9726	5.330590000000001	34.3594	42.7448	86.6447	53.3075	32.76	20.9706	20.5057	28.8983	18.4166	36.0657	35.192	34.153	22.9637	59.2143	25.787	52.3599	53.1507	29.8268	59.5653	47.3243	44.4296	67.1281	107.935	0	81.5921	40.7489	68.3313	53.9758	50.7347	62.0221	100.592	8.441970000000001	0	15.3341	62.3827	9.542380000000001	26.2658	24.9824	40.7234	61.0479	68.7715
XM_027969186.1	1.01303	2.1470400000000005	0.7836370000000001	0.31349400000000005	0.47206900000000007	0.8409760000000001	4.1729	0.23518700000000003	1.4556200000000001	0.36535500000000004	6.301490000000001	1.3124700000000002	1.4501800000000002	0.7226700000000001	0.6190960000000001	1.3259500000000002	0.17795000000000002	2.16062	0.9650320000000001	0.5867070000000001	0.8108	1.3045800000000003	1.3485200000000002	1.4432900000000002	1.17938	0.551219	1.0941200000000002	5.357360000000001	4.3179300000000005	5.379930000000001	1.9191200000000004	0	10.952	1.4366100000000002	0.5907960000000001	0.35045400000000004	0.287897	0.9524310000000001	1.3686200000000002	6.635670000000001	4.904330000000001	0.8409700000000001	1.1764800000000002	0.264417	0.6115600000000001	1.6217	0.8918780000000001	1.9595100000000003	3.0528600000000004
XR_003589312.1	7.862860000000001	12.5177	7.007690000000001	3.3570300000000004	5.1147100000000005	6.808880000000001	7.714250000000001	1.7420500000000003	5.037310000000001	6.058890000000001	6.5725	11.3162	9.898430000000001	16.5594	9.863380000000001	9.488120000000002	2.5064200000000003	3.3734100000000007	11.485	7.730210000000001	5.786490000000001	14.4897	10.9439	8.757150000000001	8.06609	7.038670000000001	4.2697400000000005	13.4875	10.8104	8.131010000000002	17.7208	0	52.7806	25.683	12.7188	5.017620000000001	7.141150000000001	23.5421	26.7359	275.353	400.919	34.652	24.8026	8.767380000000001	13.0011	24.6178	24.6501	22.959	35.5112
XR_003587212.1	0	0	0	0	0	0	0	0	0	0	0	4.580830000000001	0	0	0	0	0	0	0	0	0	0	0	39.8418	0	0	0	11.5915	0	0	0	0	11.1814	4.9128300000000005	0	0	10.2667	0	0	0	0	0	0	0	0	0	0	0	0
XR_003589314.1	0	0	0	0	0	0.09265130000000002	0.06860300000000001	0.024590700000000004	0.09731000000000001	0.23323900000000003	0	0.9977350000000001	0	0.16047100000000003	0	0.03296810000000001	0	0	0	0.42226700000000006	0	0.5946800000000001	0	0.7742450000000001	2.1329100000000003	0	0	0.17578500000000002	0	0	0	0	0.05837550000000001	0.08738850000000002	0	0.06707210000000001	0.28894200000000003	0.03559040000000001	0	0	1.2724100000000003	0	0.04442830000000001	0	0.043146300000000005	0	0.36238600000000004	0	0
XR_003589313.1	1.6723900000000003	0.529058	1.0353800000000002	0.6528430000000001	0.24069300000000002	0.568706	2.1136700000000004	0.14942600000000003	0.46267100000000005	1.14596	2.0464800000000003	2.66136	0	0.48254400000000003	0.43456600000000006	0.49521800000000005	0.17597700000000002	1.9109100000000003	0.5937720000000001	0	0.8064320000000001	2.28121	0.36547500000000005	0.5296970000000001	1.4915	0.629244	0.8331540000000001	0.6247290000000001	0.7148280000000001	0.45083700000000004	0	0	2.09866	0.6598010000000001	1.24	0.409108	1.2083700000000002	0.401305	0.4798720000000001	1.2237500000000001	2.5916400000000004	0.102124	0.5411450000000001	0.23839900000000003	0.253317	1.2222400000000002	0.7541590000000001	0.7111670000000001	0.784201
XM_004001909.4	0.8074110000000001	0.8006540000000001	0.787869	1.9980900000000004	0.18149300000000002	0.38127600000000006	0.7488670000000001	0.22644000000000003	0.668347	0.20020500000000002	4.345790000000001	0.9168050000000001	1.4662700000000002	0.18303300000000003	0.16794800000000001	2.4153300000000004	0.40721900000000005	0	0.21909300000000004	0.7598900000000001	0.8597610000000001	1.4703700000000002	0.4776230000000001	1.7142600000000003	1.3019100000000001	0	0.6591880000000001	1.9397400000000002	1.3953800000000003	2.4832500000000004	0	0	0.47727100000000006	0.15549200000000002	0	0.9495380000000001	1.6991800000000004	0.6631110000000001	0.41885200000000006	0	0.8874290000000001	0	0.11702800000000001	0.05967790000000001	0.35706800000000005	0.555031	0.04376110000000001	0.07294900000000001	1.3115100000000002
XM_027969225.1	1.1584400000000001	0	0	0	0.7086960000000001	0.5030450000000001	1.9633300000000002	0	1.0890300000000002	1.7691200000000002	0	1.6006800000000003	7.306180000000001	1.8641200000000002	2.1984100000000004	0.565605	0	6.256480000000001	5.721180000000001	3.0838500000000004	0	0	1.0448	0	1.9733800000000004	0	1.4002800000000002	7.334910000000001	5.1433	3.009	0	0	7.424890000000001	4.567680000000001	0	0.19549300000000003	0.4615100000000001	6.064540000000001	0	0	0	0	3.0938700000000003	0.130119	0.350399	1.6073200000000003	0.19680400000000003	0.632101	0.7874670000000001
XM_012125633.3	0	3.6036100000000006	1.5899600000000003	0.6525340000000001	0	1.1142200000000002	1.5559300000000003	0.12524700000000002	0.9687190000000001	0	0.7666220000000001	0	0	3.5625	6.216770000000001e-10	0.8285510000000001	0	0	0	0	1.5930400000000002	0.8828150000000001	0	0	0	0	1.1466900000000002	0.7112090000000001	0.7165530000000001	0	9.200820000000002	0	0.4441780000000001	1.3048	3.6650500000000004	0.24031800000000003	0.17684800000000003	0.7549330000000001	2.6206700000000005	0	0	0	2.3337700000000003	0.147097	0.4004110000000001	3.6512700000000007	0	1.5967400000000003	0.22818300000000002
XM_015091945.2	0	0	0	0	0	0.18791400000000003	0.5544640000000001	0.18716300000000002	1.0548700000000002	0	0	0	0	0	0	1.1525600000000003	0	0	0	0	0	0	1.2468200000000003	0	0	0	1.7399400000000003	0.8341270000000001	0	0	0	0	0	0	0	0	0	2.12977	0	0	0	0.46273500000000006	3.1552900000000004	0	0	0	0	0	0.5788530000000001
XM_012125545.3	1.6816100000000003	3.4796800000000006	0.28936500000000004	3.5395600000000007	1.6747800000000002	1.27259	1.4732100000000001	0.18686900000000004	0	0	1.5076500000000002	1.1526300000000003	0	3.5141	3.3921300000000003	1.6535500000000003	1.3296500000000002	3.4185	0	0	2.37205	0.10091400000000002	0	5.027420000000001	0.43230100000000005	0	0	3.2234400000000004e-5	0	0	0	0	0.43673400000000007	1.8649900000000004	0.758364	0.9487590000000001	0.526962	0.42321400000000003	0	0	0	0	0.0018861700000000004	0.150454	1.19497	0	0	1.5812600000000003	0
XM_015091946.2	4.97944	2.8168900000000003	2.65655	0	2.6220800000000004	1.4942100000000003	4.35843	1.1528900000000002	3.5751500000000007	2.02889	9.1899	3.1566400000000003	0	5.9684800000000005	6.800770000000001	2.8168800000000003	1.6561	0	4.833	3.1021900000000007	2.8091100000000004	0.8644090000000001	7.697140000000001	7.364690000000001	5.535210000000001	6.2733300000000005	13.0719	9.91918	10.6381	9.496610000000002	5.584090000000001	0	10.9895	7.739010000000001	1.3377200000000002	1.4809700000000001	0.5318910000000001	11.5793	5.540280000000001	1.5405200000000003	0.6000800000000001	1.7354100000000003	2.2150300000000005	0.8266950000000001	0.512005	6.768220000000001	1.29933	7.379180000000001	3.0810800000000005
XM_012125241.3	30.5042	10.5575	24.7825	7.722450000000001	12.6201	13.1646	15.7139	3.8653100000000005	11.6654	11.083	7.929	8.037980000000001	16.0641	29.1648	20.7217	16.2742	3.0984200000000004	12.3216	15.625	18.3659	12.3005	9.58777	12.4194	28.3266	13.6917	20.4062	14.1448	13.6337	14.9296	11.5174	0	0	13.5816	20.8534	16.2411	4.754060000000001	4.188540000000001	19.1405	8.944910000000002	0	0	0.7780170000000001	10.5631	1.0588700000000002	2.6244300000000003	5.170680000000001	0.39904300000000004	15.9196	1.7884500000000003
XM_012125407.3	0	15.2936	0	9.610880000000002	7.149730000000001	9.239950000000002e-4	1.05844	2.3995500000000005	10.826	0	4.33438	6.111650000000001	8.331430000000001	1.4775400000000002e-4	4.80578	2.7594800000000004	10.637	15.8457	19.6052	17.7876	12.2037	0	10.7452	5.1316500000000005	1.2351800000000002	4.9324200000000005	18.1543	7.093010000000001	2.9601200000000003	3.1667800000000006	14.0308	0	3.5698300000000005	1.7481200000000003	7.133540000000001	0.40767300000000006	0.46900600000000003	6.521610000000001	3.0017400000000003	3.6680300000000003	0.7101660000000001	4.757510000000001	4.475740000000001	0.9431880000000001	1.6233	24.378	2.05223	12.3562	3.8652200000000008
XM_027969237.1	0.44688700000000003	0.03519220000000001	1.7458500000000003	1.23137	0	0	2.2619200000000004	0.302217	1.34245e-4	0	0.04498950000000001	1.00798	13.1762	2.3613300000000007e-7	2.5328300000000006	0.6279170000000001	0	0	4.6159300000000006e-8	0	1.8501800000000004	0	5.405960000000001	1.9584100000000004e-8	0	5.752370000000001	0.40909500000000004	5.2723700000000004	1.7087900000000003	1.5729200000000003	0	0	1.5314700000000002e-8	8.249020000000002e-8	0	0	0	1.4358400000000002	0	0	0.612419	1.03902	2.18997	0	0.9302070000000001	0.5960810000000001	1.0088400000000002	1.8226600000000002e-4	1.6228
XM_027969243.1	0	2.3415300000000006	2.8232900000000007e-8	3.2222000000000004e-5	0	0.7970710000000001	0	0	0.38675100000000007	0	4.835580000000001	0	6.323860000000001e-4	0	1.7285200000000003e-8	0.26702600000000004	4.3408700000000005e-4	0	0	0	0.009079770000000001	0	4.63555	0.0018934900000000003	7.905910000000002e-7	8.093120000000002e-9	0.168418	0.6099060000000001	2.0286800000000005	0	3.3754100000000005	0	1.29062	0	0	0	0.5982010000000001	0.8548220000000001	1.5722900000000002	0.831609	0	3.8724400000000005	0.641472	1.1095700000000002	0.21727900000000003	0	0.09930260000000002	0	0.3770200000000001
XM_027969240.1	2.3222300000000002	8.25168	6.995880000000001	5.905560000000001	7.033070000000001	2.8748800000000005	1.2139700000000002	0.389153	10.063	2.5226800000000003	0.285683	2.3404400000000005	17.1452	6.651180000000001	5.57619	10.2082	9.042390000000001	7.546150000000001	6.629280000000001	2.5681200000000004	7.502640000000001	1.4602700000000002	24.6616	3.4752700000000005	2.8317600000000005	7.096070000000001	0.00929043	9.8248	11.4641	5.862690000000001	0	0	2.4042	4.865690000000001	11.054	2.2230900000000005	1.16372	6.236970000000001	3.5438400000000003	0	0	0	8.056960000000002	0	7.072170000000001e-6	3.8910800000000005	0	1.2078	1.9035200000000003
XM_027969232.1	1.048	2.6456800000000005	0	1.2572800000000002e-8	2.1305	1.4060600000000003	0.7519170000000001	0.45730200000000004	1.9326100000000004	0.510414	1.6144200000000002	0.4609710000000001	0.030371100000000005	2.0892100000000005	1.3903800000000002	2.4102500000000004	0	0	1.2067	1.1721500000000002	0	2.2991300000000003	0	9.801180000000002	0.287951	0	2.9349100000000004	4.4340600000000006	5.02859	3.5756800000000006	0	0	5.19488	2.9299300000000006	0	0	0	2.1269600000000004	0	0	0	0	2.1137600000000005e-8	0	0	0.9727560000000001	0	2.8596100000000004	0.04331580000000001
XM_012125990.3	0	0	0	0	2.8605	0.12707900000000003	0.11504100000000002	0.25921900000000003	0.556474	1.5217200000000002	0	1.5749200000000003	0	0	0.562826	0.44906100000000004	0.6373240000000001	0	3.8052500000000005	0	0.8591280000000001	0	0	0	0	0	0	2.4852300000000005	2.495	2.7169400000000006	0	0	1.4563500000000003	0	0	0	0.08560630000000001	0.8120950000000001	1.1353900000000001	1.8680200000000002	2.4690400000000006	0	1.0437400000000001	0.10684000000000002	0.12771800000000003	0	0	1.1287600000000002	0.9867520000000001
XM_027969261.1	1.1051300000000002	0	2.90513	1.9340900000000003	1.1696800000000003	0.20208600000000002	0.34361	0	1.34112	0	2.0975	0	0	0.9122930000000001	0	0.7759750000000001	0	5.096680000000001	6.445190000000001e-7	0	0	4.1856	0	3.1710100000000003	0	1.3704	1.2494200000000002	2.08022	1.2581300000000002	1.5622400000000003	3.7058100000000005	0	0.8656610000000001	0.4545310000000001	3.6945700000000006	0.279158	0.21762100000000004	1.1677	1.3164200000000001	0	0	0	0.48975300000000005	0.07014100000000001	0.24438500000000002	0	1.1191200000000001	0.40225600000000006	0.22651400000000002
XM_012126073.3	2.37083	0	3.5981300000000007	1.7980600000000002	0	0.6597660000000001	0.14195500000000003	0.09665220000000002	0.7961	0	6.296550000000001	1.5367100000000002	0	0.8832090000000001	1.7418600000000002	1.0868	0	0	0	0	0.8779710000000001	0	2.9339700000000004	0	3.0328400000000006	0	1.3607400000000003	1.2710700000000001	1.4760500000000003	0	2.19355	0	2.68821	1.5785700000000003	0	0.47577200000000003	0.5320410000000001	1.5542	1.1667300000000003	0	2.49474	0	1.3022500000000001	0	0.5360840000000001	2.1514500000000005	0.308404	2.3131600000000003	0.40396600000000005
XM_012125914.3	0.570918	2.1944	0	0.285629	0	0	0	0.04523540000000001	0	0.09683270000000002	0	7.836350000000002e-7	0	1.6881	3.8373700000000004e-4	0	0	0	0	0	0	0	0	0	0	0	0	0.004781550000000001	4.784120000000001e-8	2.5799900000000004	0.017629200000000005	0	6.222550000000002e-5	0.257178	0	0	0	0	0	0	0	0	0	0	0	0	3.1976100000000006e-4	0	0
XM_012126525.3	0	0	0	0	0	0	0	0	0	0	0	0	0	0	0	0.10771500000000002	0	0	0	0.5038400000000001	0	0	0	0	0	0	0	0	0.164725	0.24863200000000002	0	0	0.24299500000000002	0	0	0	0	0.15335600000000002	0	7.832830000000001	0	0	0	0	0	0	0	0	0
XR_003589316.1	0	0.0038570900000000005	0	1.2747800000000002	6.523580000000001e-5	2.3634300000000002e-4	3.54116e-4	0	6.758260000000002e-5	5.077000000000001e-4	0.03906980000000001	0.04784180000000001	0.047178000000000005	0.0018909000000000003	0	0.629445	0	5.956830000000001e-4	0	0	0	0	0.0025698200000000004	0	0.135246	0	0.4784010000000001	0.05591470000000001	0	0.09511800000000001	5.1126	0	1.4734500000000001	5.659840000000001e-5	0	0	0.05417920000000001	1.0724200000000002	0	0	0	0	0.4519	5.925210000000001e-8	0	5.8911600000000014e-5	0.015035500000000002	0.015710400000000003	0
XR_003589315.1	0	1.1703200000000002	0	0	0.7729710000000001	0.28909100000000004	0.843825	0	0.8677500000000001	0.40525800000000006	0.9101430000000001	0.19973900000000003	3.7613600000000007	0.8049480000000001	0	0	0	4.067340000000001	0	0	0	0	0.8415960000000001	0	1.2876200000000002	0	0.9224410000000001	1.9990400000000004	3.0897500000000004	0.607014	0	0	0.9937270000000001	0.8501070000000001	0	0	0.15879400000000002	0.542671	0.8021280000000001	0	0	0.6327010000000001	2.17539	1.4345800000000003e-6	0.23425500000000002	1.7274300000000002	0.23740400000000003	1.4589900000000002	0.39082700000000004
XM_004001917.4	16.6356	14.4605	21.3148	24.9773	24.8066	8.06037	10.3853	3.7792200000000005	17.0603	12.979	16.3649	16.4436	7.958630000000001	6.436870000000001	6.342740000000001	19.0223	12.8524	6.4644	7.5094	10.7232	7.118410000000001	15.6583	11.972	9.6222	12.7826	9.27729	11.0697	7.392310000000001	7.168430000000001	12.1986	11.5046	0	9.582480000000002	4.9251	8.36105	14.398	14.8242	9.558670000000001	8.405260000000002	0	0.358615	2.9542200000000003	6.401690000000001	2.56761	8.354970000000002	9.619050000000001	3.9799300000000004	14.3721	5.824380000000001
XM_004001918.3	398.624	284.89	334.486	397.398	281.117	294.308	211.476	62.2344	407.777	412.619	437.868	401.162	931.828	310.722	267.923	376.65	556.717	296.086	295.018	385.856	491.701	439.996	877.157	730.091	342.81	453.019	1008.07	763.508	876.595	558.36	294.726	0	185.773	404.383	776.593	229.981	229.517	455.81	221.992	0	0	96.5244	835.686	58.0312	245.827	493.49	183.209	351.373	262.38
XM_012126652.3	10.2548	8.207790000000001	0	4.509670000000001	6.025570000000001	13.4677	4.093030000000001	1.0968700000000002	12.8436	0	0	14.2537	108.454	4.090630000000001	29.764	10.9783	121.406	0	26.2047	0	10.048	0	100.687	0	4.801680000000001	0	0	41.9235	47.6503	28.7578	0	88.7205	6.203130000000001	13.1424	56.0988	1.4847100000000002	0.6184480000000001	5.658950000000001	0	187.292	11.7857	15.5337	34.2468	10.0797	4.599520000000001	19.827	73.2061	11.7895	10.9177
XM_012126973.3	17.647	29.7662	31.2107	38.1442	43.4865	13.3429	8.437120000000002	5.42489	35.7877	11.2054	32.8638	17.0929	30.887	39.3516	44.0107	21.8189	47.9592	0	10.5911	42.2203	46.437	19.5928	54.9301	33.4085	12.9978	28.3947	55.9505	14.9293	13.6921	21.901	0	0	15.5156	31.5872	70.0373	4.4758700000000005	3.6254200000000005	26.9904	7.277820000000001	2.2560300000000004	0.437028	13.389	3.9246500000000006	9.115570000000002	36.8449	27.8505	36.6802	24.2548	14.7425
XM_004001920.3	10.0505	17.0252	13.4197	12.1916	9.053530000000002	10.0577	18.0535	1.8741600000000003	5.31561	7.5489700000000015	15.2711	17.6429	11.6487	6.420670000000001	1.12074	11.6011	21.4097	12.2787	19.0144	0	0	14.9609	23.2392	11.7608	16.2156	15.178	20.48	18.2936	20.3595	18.9932	35.4131	0	13.9055	7.6892200000000015	15.1339	9.415	10.9754	11.0554	6.361740000000001	0	0	5.10261	14.4131	1.0232900000000003	4.241980000000001	7.3950200000000015	1.1795600000000002	19.9927	3.1272300000000004
XM_012126920.2	22.7205	50.4968	50.0548	42.062	45.634	27.6789	26.7154	5.701990000000001	28.481	7.607620000000001	14.3396	14.2702	75.9887	24.7934	21.7805	30.5108	39.1762	40.4283	22.6164	21.9114	20.5695	4.97456	50.0223	26.9515	10.4258	15.0727	36.4192	22.9103	25.936	15.4251	77.5556	0	22.5873	35.4538	60.5664	4.073460000000001	4.089390000000001	32.8547	36.0276	0	0	3.7391600000000005	58.8464	5.033970000000001	18.8001	16.499	1.9118	46.2293	3.9377400000000007
XM_027969296.1	16.6566	29.3558	14.9812	15.5828	6.1644	9.338390000000002	6.465720000000001	7.677210000000001	20.3185	1.1971200000000002	5.8032900000000005	7.741190000000001	29.1123	17.5657	4.6417	34.5737	4.6509100000000005	5.801970000000001	15.3544	12.1671	13.5868	7.3812	16.1419	15.865	12.7253	4.584670000000001	18.3918	14.4604	9.955890000000002	9.20376	7.107650000000001	0	17.5781	13.492	4.2974	0.8069230000000001	0.46813200000000005	18.9568	5.4475	17.2918	2.7781800000000003	15.4751	17.2503	3.3364600000000006	11.2647	23.7703	9.404010000000001	15.9645	11.1624
XM_027969301.1	21.2171	17.1329	17.9991	33.1428	21.4591	14.1859	13.1655	3.5417100000000006	28.1787	14.227	25.1831	19.6419	34.9071	49.4393	68.3221	18.7443	44.7896	48.6928	52.6944	38.8039	50.2196	9.0004	37.6373	48.2245	14.1641	37.1459	35.864	28.0443	26.3348	32.535	37.1128	31.8155	38.3105	33.8668	39.3948	11.3866	8.761920000000002	62.2517	28.8693	45.4749	8.3613	13.4927	20.4836	5.932370000000001	25.5265	22.9796	18.6237	30.5388	21.6239
XM_027969339.1	0	0	0	0	0	0.13478300000000001	0	0	0	0	0	0	0	0	0	0	0	0	0	0	0	0	0	0	0	0	0	0	0.09448400000000001	0	0	0	0	0.6315980000000001	0	0	0	0	0	0	0	0	0	0	0	2.5935700000000006	0	0	0
XM_027969322.1	0	0	0	0	0	0	0	0	0	0	0	0	0	0	0	0	0	0	0	0	0	0	0	0	0	0	0	0	0	0	0	0	0	0	0	0	0	0	0	0	0	0	0	0	0	0	0	0	0
XM_027969331.1	0	0	0	0	0	0.0034742000000000006	0	0	0	0	0	0	0	0	0	0	0	0	0	0	0	0	0	0	0	0	0	0	7.621500000000001e-4	0	0	0	0	0.43235900000000005	0	0	0	0	0	0	0	0	0	0	0	0	0	0	0
XM_027969351.1	0	0	0	0	0.33199200000000006	0	0	0	0	0	0	0.09779860000000001	0	0	0.614647	0	0	0	0	0	0	0	0	0	0	0	0.418733	0	0	0	0	0	0	5.501240000000001	0	0	0	0.21139200000000002	0	0	0	0	0	0	0	24.0727	0	0.32640500000000006	0
XM_027969311.1	0	0	0	0	0	0	0	0	0	0	0	0	0	0	0	0	0	0	0	0	0	0	0	0	0	0	0	0	0	0	0	0	0	0	0	0	0	0	0	0	0	0	0	0	0	0	0	0	0
XM_027969345.1	5.5947700000000005	1.4614	3.9868400000000004	1.0313700000000001	3.5160200000000006	1.6502	3.4180600000000005	0.19804000000000002	2.8525300000000002	1.2630200000000003	7.0625	2.34526	1.5142200000000001	1.8399200000000002	1.1590300000000002	1.9684800000000002	0.8444500000000001	3.1093800000000003	3.5042800000000005	4.3971100000000005	1.3289400000000002	0.7033090000000001	1.3654	6.941070000000001	0.9876820000000001	2.9012300000000004	9.4832	5.672530000000001	5.16133	4.08004	4.29989	0	6.818740000000001	38.5216	0.40534200000000004	0.6012090000000001	0.37191900000000006	9.187190000000001	2.3328300000000004	0	0	0.7500530000000001	2.2624500000000003	0.19877300000000003	0.5940940000000001	107.29	0.47301100000000007	4.902920000000001	1.5905500000000001
XM_027969355.1	5.444680000000001	3.4835600000000007	4.03361	2.1399800000000004	0.4968620000000001	0.7824780000000001	2.2863900000000004	0.37945300000000004	2.6569300000000005	1.504	3.4063500000000007	1.0653700000000002	5.067740000000001	1.8982200000000002	0.6730550000000001	2.1562200000000002	5.12588	7.732260000000001	4.800370000000001	4.070220000000001	6.5504500000000005	0	1.8175500000000002	0	1.9941400000000002	7.013110000000001	10.1842	4.917020000000001	6.407170000000001	5.923040000000001	0	0	4.879360000000001	3.8232	0.47712200000000005	0.009740570000000002	0	4.001880000000001	1.5418300000000003	1.0306300000000002	1.4127200000000002	0.45146900000000006	0.6468260000000001	3.458000000000001e-10	0.19157400000000002	19.75	0.46696600000000005	4.31174	2.0874200000000003
XM_027969328.1	3.6393100000000005	1.4537700000000002	0.8977680000000001	0.8571510000000001	1.4728800000000002	0.6408650000000001	3.1266	0.14208600000000002	1.3016	0.567459	4.716670000000001	2.0409900000000003	0	1.6981500000000003	1.05722	1.29926	1.0280300000000002	2.8910400000000003	2.07085	3.6695500000000005	0.8759350000000001	0.180154	1.1249900000000002	2.8720800000000004	2.1780100000000004	2.9785600000000003	7.882740000000001	5.6182300000000005	4.33884	4.546940000000001	1.16152	0	5.603060000000001	5.154730000000001	0	0.33655900000000005	0.35719500000000004	3.1576800000000005	1.8477800000000002	0.8902290000000002	0	0.33853400000000006	1.1522800000000002	0.042528300000000005	0.276998	16.256	0.05144060000000001	3.4576200000000004	0.8787960000000001
XM_027969386.1	18.7424	1.8458900000000004e-7	1.4464500000000002e-4	5.549220000000001	11.05	7.7191800000000015	4.165890000000001	1.8893600000000004	12.0269	12.0255	5.650550000000001	2.6023	0.038655	4.373850000000001	5.877410000000001	22.0016	8.634370000000002e-5	3.5834e-5	7.798470000000001	23.8339	28.527	0.07501720000000002	8.574430000000001	0.0078116700000000015	4.0651400000000007e-4	30.6997	3.2955000000000007e-4	9.78649	5.788710000000001	9.862260000000001	2.48516e-4	0	7.023150000000001	2.9520800000000005	3.5874600000000006e-4	4.4144	7.238580000000001	2.3237	3.8054900000000007	0	0	0.0029263400000000004	13.4403	1.5045000000000002e-4	2.4663600000000003	30.559	0	8.569510000000001	4.7425
XM_027969377.1	9.616950000000001	25.7298	30.8937	24.5982	7.8283200000000015	12.1012	20.9278	6.725840000000001	35.9293	10.096	34.489	15.5613	55.12	19.66	30.7131	11.6894	48.7563	13.8175	26.9684	35.9188	25.3175	23.5329	47.9315	33.9175	26.8299	18.7914	45.2361	21.4582	22.7408	19.2542	15.2489	0	19.2247	24.6514	31.2726	16.6072	6.282190000000001	22.5594	4.82225	0	0	12.7198	8.210130000000001	4.3751500000000005	6.084270000000001	9.665210000000002	6.9996	30.5152	16.3052
XM_027969368.1	25.3882	44.1459	15.7298	12.0162	17.5867	28.25	25.0296	7.5624600000000015	12.7647	31.8531	0	23.5273	9.729940000000001	36.9452	23.6853	29.7764	2.9356200000000006	43.9771	33.8807	2.16184	4.19413	11.7074	19.9355	32.7406	12.082	0.529298	20.7407	13.968	15.4688	5.912990000000001	8.1691	0	15.7855	20.5637	11.4288	6.0062500000000005	16.2684	9.642740000000002	8.08679	0	0	0	22.7121	0.6895740000000001	5.505990000000002e-7	34.3582	0	22.8935	2.20623e-9
XM_027969392.1	3.7665900000000003	1.5961200000000002	0	0.275834	1.02255	2.8099200000000004	0.571809	0.324008	3.9044300000000005	0	0	0	7.019650000000001	1.8420900000000002	1.5425900000000001	2.28073	4.685180000000001	0	0	2.67838	2.5785700000000005	0	1.0601600000000002	0	1.7743400000000003	14.2928	0.7576870000000001	1.1559100000000002	1.0318	0	8.391650000000001e-9	21.4988	0	1.6945300000000003	3.9794200000000006	0.40068100000000006	0.504623	1.1973200000000002	1.7669300000000003	18.7263	15.1012	4.236210000000001	1.12979	2.2979900000000004	0.9393780000000002	5.57056	3.798	2.9307800000000004	5.049370000000001
XM_004001926.4	21.5889	4.92928	37.3005	30.6652	23.7146	13.7801	7.509480000000001	2.9764800000000005	12.8925	25.7631	4.7011400000000005	22.0874	5.6169	5.255750000000001	12.9904	21.258	22.7407	24.0939	15.4669	18.7011	12.377	18.0058	16.9842	19.6692	20.2702	27.031	13.4102	7.735270000000001	11.6429	15.903	2.2961	0	8.280990000000001	9.443980000000002	15.3621	13.3564	13.0508	16.2235	10.8845	0.17762200000000003	0.12976800000000002	0.43101100000000003	13.1564	0.0033539700000000004	6.415640000000001	13.9381	2.1466700000000003	20.1879	3.1287800000000003
XM_015091947.2	8.264990000000001	10.3724	0	6.546530000000001	5.20295	4.3912700000000005	2.7838400000000005	0.9139270000000002	12.0968	10.2374	15.0738	12.1393	5.6747	12.2296	1.4274400000000003	5.0022400000000005	0	0	0	0	8.625440000000001	26.6364	5.4760700000000005e-9	0	3.4906300000000003	0	3.8994700000000004	8.565710000000001	6.688930000000001	3.6452200000000004e-9	19.8373	0	3.3013500000000007	3.9435800000000008	0	5.001380000000001	9.351820000000002	5.193620000000001	2.21153	1.5757900000000002	0.8900490000000001	2.9444800000000004	3.9258600000000006	2.7109900000000002	0	7.3039	0	4.62607	5.502110000000001
XM_004001925.4	12.7886	7.310780000000001	9.1144	4.86354	4.588620000000001	7.432630000000001	12.8067	1.6662	10.8774	14.374	5.560630000000001	6.753250000000001	4.84578	6.551260000000001	5.571480000000001	12.5558	5.989210000000001	10.8105	6.531510000000001	10.0038	4.5589900000000005	6.682	5.3302700000000005	9.977050000000002	5.917590000000001	10.6929	7.123730000000001	12.2546	13.8044	8.18247	6.194310000000001	0	9.263930000000002	6.354280000000001	3.0043400000000005	10.9517	16.805	5.958560000000001	4.56636	1.9601100000000002	2.4328700000000003	1.7268800000000002	10.5975	1.0761600000000002	0.8174300000000001	13.4014	0.7345320000000001	9.218620000000001	4.569630000000001
XM_027970928.1	0.314323	1.1500500000000002	0	0.4257230000000001	0	0.275376	1.5833800000000002	0.17190300000000003	0.8027780000000001	0.8098130000000001	0	0.9400130000000001	0	1.1932	0	0.652	0	0	0.8759460000000001	0	0	0	0.27241800000000005	0	1.1564100000000002	0.9788350000000001	0.211268	3.1636200000000003	1.8815300000000004	0.4634750000000001	0	0	0	0	0	0	0	0	0	0	0	0	0	0	0	0	0	0	0
XM_027969430.1	1.1669500000000002	2.5140900000000004e-8	0	3.3738400000000004	5.632260000000001e-10	8.199660000000001e-4	9.893040000000001	0	1.6756200000000003	2.6591200000000006	11.1364	1.1502400000000002	0	2.0295700000000006e-7	0.009225090000000002	4.0531	0	4.205170000000001	14.0272	4.65094	0.015294900000000004	3.8044900000000004	0.0034779900000000007	4.23723	0.8780470000000001	5.304320000000001	0.6217250000000001	7.566840000000001	4.294690000000001	9.73159	0.06658010000000002	0	4.050420000000001	1.1946400000000001	0	2.3546400000000003	4.102690000000001	2.3965	0	0	0.03502040000000001	0.020920700000000004	0	1.4905400000000003e-9	0.507573	0	0.26442600000000005	0.671946	0.15779500000000002
XM_027969436.1	13.3967	7.897120000000001	11.8742	3.0762500000000004	3.2765200000000005	4.4261800000000004	3.1659800000000007	0.68095	5.515610000000001	8.396650000000001	0.013850100000000002	9.252530000000002	20.9994	3.5789300000000006	3.5781600000000005	3.5504	2.8762900000000005	14.5306	13.6922	0.00239738	5.312880000000001	1.3247000000000003e-8	13.9228	5.28713	9.158540000000002	11.0406	3.5643200000000004	22.823	28.5991	6.356340000000001	4.964510000000001	0	6.287340000000001	4.164060000000001	0	2.9178200000000003	1.3700600000000003	15.6396	0	0	1.0211	1.9533500000000004	2.3054600000000005	0	0.5979030000000001	3.8198700000000008	0.019623800000000004	6.758560000000001	2.8506400000000003
XM_027969444.1	0	0	0	0	0	10.7728	0.750098	0.46060600000000007	0	59.771	0	7.3110300000000015	0	0	0	0.13643500000000003	0	0	0	0	0	1.9764	0	0	6.399110000000001	0	0	0	0.39387000000000005	0	0	0	1.4881400000000002	0	0	3.2902900000000006	5.642930000000001	0.17281800000000003	0	0	0.25958400000000004	0.5901270000000001	1.24022	0	0	1.14986	3.1532400000000003	0	0.19277900000000003
XM_027969447.1	0	0	0	0.016384700000000002	2.0927200000000004	5.244490000000001	2.15018	0	1.0985	30.2281	19.4361	0.025164400000000003	0	3.603170000000001e-5	0	3.933440000000001e-7	2.60388	2.2062500000000003	1.5313000000000003e-8	3.9038900000000005	0.685675	12.5617	5.7508	0.0021306400000000005	14.148	1.7381100000000003	3.2713600000000005	8.048210000000001	15.4148	7.555520000000001	5.476720000000001	0	13.4432	5.734240000000001	7.169480000000001	4.094460000000001	2.4336700000000002	14.6409	4.252870000000001	0.7880830000000001	0.09189130000000002	0.10889300000000002	0.37146200000000007	0.17773500000000003	0.7366500000000001	2.1706600000000003	4.47946	1.5903100000000003	4.149570000000001
XM_004001927.4	5.55104	3.5023700000000004	3.3308700000000004	2.8951100000000003	2.0620100000000003	6.831070000000001	4.141570000000001	0.49675900000000006	2.9825400000000006	2.2178700000000005	9.120320000000001	3.7068400000000006	3.4188	3.1203100000000004	2.6920300000000004	3.2456100000000006	1.1945200000000002	4.295710000000001	9.7141	4.475320000000001	4.961530000000001	3.1724600000000005	2.0617300000000003	14.4506	6.818920000000001	3.9268800000000006	3.2121600000000003	9.332510000000001	8.89018	14.8541	6.397810000000001	0	73.007	5.517930000000001	0.18181000000000003	0.38997800000000005	0.44950200000000007	4.474240000000001	5.9846	0.37419500000000006	2.3335100000000004	0.9917870000000001	6.322210000000001	0.7188300000000001	0.5044460000000001	15.0265	0.8239280000000001	9.36363	6.673960000000001
686	70.3744	15.0699	19.7003	0.0030100400000000003	82.3079	49.2951	43.5706	0	19.5875	0	0	55.1741	0	55.0551	0	110.076	0	0	0	233.901	0	0	60.0414	0	33.3023	0	27.9657	48.1799	34.3498	0	0	0	61.0231	68.9923	28.7464	20.2001	19.7533	63.1173	0	19.0327	783.562	0	62.1861	2.5560100000000006	36.2278	0	1.75693e-4	1.2525200000000002e-5	135.73
XR_003587171.1	0	0	0	0	0	0	0	0	0	0	0	0	0	0	0	0	0	0	0	0	0	0	0	0	0	0	0	0	0	0	0	0	0	0	0	0	0	0	0	0	0	0	0	0	0	0	0	0	0
XM_027969472.1	1.6398500000000003	1.33963	0	0.9287510000000001	1.0911400000000002	1.1467600000000002	0.9358700000000001	0.4982690000000001	0.7311730000000001	0.39889900000000006	1.06166	0.7698250000000001	1.4853700000000003	2.5650300000000006	1.9324400000000004	2.3583900000000004	0.5252410000000001	0	0.8848720000000001	1.4917600000000002	1.2074700000000003	0.730693	0.9527720000000001	1.6798400000000002	0.19365900000000003	1.8577800000000002	1.0292800000000002	2.43936	1.28496	2.0067	2.47332	0	6.965150000000001	3.4945500000000007	0	0.8529820000000001	1.0766900000000001	2.8120600000000002	1.6399500000000002	34.0965	46.901	3.9563700000000006	5.353070000000001	1.2166400000000002	1.5580600000000002	8.3731	2.0544700000000002	4.4628	3.7173100000000003
XM_012129637.2	5.514820000000001	9.838360000000002	0	0.5494770000000001	0	3.9488400000000006	0	5.097970000000001	14.5093	0	0	0	0	0	0	19.8211	0	0	0	13.6233	2.5371300000000003	0	0	0	0	0	0	0	0	0	0	0	0	6.875180000000001	0	0	0	0	0	0	0	0	10.7908	0.6109180000000001	0	10.7584	0	3.4109800000000003	0
XM_004001929.2	408.685	301.632	6.606670000000001	19.8075	9.572090000000001	198.603	4.916640000000001	228.207	919.007	0.36433800000000005	0.12187500000000001	0.656884	130.807	0.17011400000000002	0.037521000000000006	1044.06	0.7464980000000001	73.2957	18.6185	139.677	28.5587	0	114.024	5.1036	1.06251	0	15.3066	0.6542490000000001	0.9174800000000002	0.9108700000000002	1.1636100000000003	0	1.1690200000000002	565.106	0.9699700000000001	0.18880500000000003	0.09605210000000002	1.1042200000000002	0.36831400000000003	23.4046	0	5.760690000000001	730.698	12.4849	2.2520100000000003	626.914	0.17459400000000003	122.165	0.33467300000000005
XM_015091949.2	33.9366	34.1361	20.6281	16.8139	18.7922	17.7174	21.4597	9.328120000000002	23.7867	34.6209	37.8955	33.3422	17.7384	14.3234	15.7971	25.5994	10.9989	24.7725	28.4638	28.0339	22.6313	23.4892	18.9097	32.4389	25.3652	22.5504	44.2286	32.7969	32.1081	41.3798	49.0046	0	50.7735	35.2892	16.79	17.2545	15.998	42.3963	38.3951	2.3947300000000005	1.4859600000000002	6.385750000000001	44.4944	3.3439700000000006	7.7408100000000015	26.4742	8.856020000000001	33.3953	22.6167
XM_015091951.2	10.656	4.19425	3.5619700000000005	2.4053	3.1261500000000004	2.0822900000000004	4.1235800000000005	7.276970000000001	2.9981100000000005	1.4073600000000002	7.162230000000001	5.39268	0.8759780000000001	2.2137200000000004	1.8061400000000003	2.4969300000000003	1.9493900000000002	7.737560000000001	3.7561700000000005	5.944560000000001	1.8020500000000002	4.060960000000001	2.0112900000000002	8.923760000000001	5.1777	11.0692	5.289010000000001	6.833160000000001	6.346960000000001	5.842710000000001	3.7677800000000006	0	23.4343	7.477360000000001	0.18332600000000002	0.15946800000000003	0.26151	5.136520000000001	2.7338200000000006	5.811020000000001	6.196150000000001	1.17179	4.2340100000000005	0.36343600000000004	0.8341780000000001	13.6009	1.3375100000000002	6.828680000000001	4.607570000000001
XM_012129983.3	0	0.6788320000000001	0	0	1.523	0	0	0	0	0	0.32309600000000005	0	0	0	0	0	0	0	0	0	0.03508170000000001	0	0	0	0.037666200000000004	0	0	0	0	0	0	0	0.7548540000000001	0	0	0	0	0.18999500000000002	0	0	0.10367500000000002	0	0.09826930000000002	0	0	0	0.31670400000000004	0	0
XM_004001932.4	1.5452200000000003	4.907770000000001	1.9873600000000002	2.2848100000000002	0	0.6897740000000001	0.361785	0.753287	2.5501400000000003	0	0	0.319284	0	7.523670000000001	3.2758500000000006	3.9328600000000007	1.1733700000000002	1.5760500000000002	4.566070000000001	0	0.8826970000000001	0.27289	5.440590000000001	2.5022200000000003	0.36693700000000007	0	2.9880600000000004	0.7247370000000001	0.8817500000000001	0.33497000000000005	0	0	3.3506600000000004	6.380630000000001	3.0162600000000004	0.09953880000000002	0	5.075710000000001	0.39996400000000004	0	0.7498580000000001	0.20024500000000003	1.9952	0.17595700000000003	0.5569630000000001	5.377440000000001	0	0.256489	0.08306740000000001
XM_012130264.3	0.677328	1.9343100000000002	0	0.8379260000000001	0.9438220000000002	0	0.04218820000000001	0	1.5374100000000002	0.5818970000000001	0.7837550000000001	0	5.067610000000001	1.0959200000000002	2.5529100000000002	1.5508100000000002	1.6301	0	0	0.7297620000000001	1.7901400000000003	0	0.136225	4.0646100000000005e-4	0.9626200000000001	1.1786600000000003	1.2328	0.40657800000000005	0.47144300000000006	0.332479	0	0	2.77972	8.884210000000001	1.0173	0	0.1376	3.6056200000000005	0	1.8023800000000003	2.7505400000000004	0.9361400000000001	0.41408000000000006	0.11960600000000002	0.5871080000000001	8.929170000000001	0.05434730000000001	0.9757450000000001	0.40396600000000005
XM_027969491.1	43.0303	29.071	27.8442	24.213	24.873	17.5297	25.6559	4.8765	21.9826	23.4644	61.4691	21.3856	32.809	20.8223	18.9854	23.0578	14.5473	39.3083	49.5127	43.6319	36.259	14.8469	29.8024	31.2424	18.6578	27.8393	62.5392	43.5234	53.4999	43.2006	80.9419	19.9881	38.7505	29.7526	14.1464	12.1548	11.6468	64.7158	28.1798	0	0	0	18.381	0	3.7365500000000007	16.7359	1.3409	33.124	6.665180000000001
XM_027969500.1	9.087030000000002	8.434830000000002	3.5089500000000005	2.5177	3.8555	5.1163300000000005	10.0344	2.0338900000000004	6.381660000000001	4.871950000000001	5.0859	9.097690000000002	3.9550300000000007	6.4436100000000005	4.292040000000001	6.975490000000001	1.1008200000000001	6.593120000000001	15.8575	9.337010000000001	6.076360000000001	4.567660000000001	4.10845	19.7979	7.4444	14.9656	6.062250000000001	19.493	21.7895	6.818210000000001	8.891370000000002	0	21.5419	11.8375	2.61839	1.8529800000000003	2.1142300000000005	16.219	17.9104	1.4380600000000001	0	4.239260000000001	11.7422	3.952330000000001	4.92787	14.1317	7.4573	16.5993	13.1121
XM_015091953.2	0.5214	0.9317430000000001	0	0.9977700000000002	1.4673700000000003	0	0.42288900000000007	0.139216	0.38358100000000006	4.796030000000001e-8	1.3791	0.43884200000000007	0.009719660000000001	2.7307400000000004	0.09883290000000002	1.3518100000000002	0.8080950000000001	3.9831300000000005	0	0	0	0	0.4685730000000001	0	0.11260900000000001	0	1.2796400000000001	0.512152	1.0712100000000002	4.874460000000001e-7	11.067	0	2.2175400000000005	2.4902200000000003	8.555950000000001	0.8137430000000001	0.8332160000000001	1.0376200000000002	2.1521400000000003e-8	28.4809	5.986330000000001	4.630120000000001	0.6777070000000001	0	0.703238	3.0520200000000006	0.32342000000000004	1.8235200000000003	1.3121900000000002
NM_001145187.2	1220.31	639.28	1008.2	1093.17	1258.08	652.334	794.914	197.864	1057.54	865.618	1229.59	2434.51	863.386	689.092	715.115	811.14	944.133	827.333	935.466	740.831	480.193	2684.43	900.48	773.123	2923.01	832.149	739.619	989.497	756.258	1434.66	1006.36	0	1084.1	523.704	898.702	2191.71	1386.84	747.182	1192.06	322.278	13.5119	518.378	1350.03	416.993	1353.19	441.369	925.714	876.761	2214.14
XM_012130672.3	6.167830000000001	8.164830000000002	7.354990000000001	5.1218900000000005	6.478550000000001	5.404920000000001	8.73956	2.3981100000000004	6.864290000000001	4.5344500000000005	6.903610000000001	5.591560000000001	14.3156	13.1432	3.0994	10.2691	4.419980000000001	3.9875600000000007	6.383120000000001	10.0728	11.0869	7.408820000000001	5.559950000000001	5.2407200000000005	3.7381300000000004	11.7961	7.603920000000001	13.5228	10.8653	9.890970000000001	6.961090000000001	62.7836	35.9624	14.0785	12.8486	2.4535400000000003	3.7639200000000006	16.692	7.8775400000000015	29.5019	43.9363	7.269850000000001	10.0542	1.9040200000000003	2.4752400000000003	26.5595	4.844310000000001	15.3629	7.9677500000000014
XM_012130559.3	0	1.8689	0	0.45837900000000004	1.1000900000000002	0.39807200000000004	1.0869	0	0.24185500000000001	0	0	7.548530000000001	4.44528	1.0169100000000002	0	0.7955100000000002	0	0	3.2202800000000003	0	0	3.7218600000000004	0	0	3.3299500000000006	3.7946600000000004	0	0.324319	0.37311200000000005	1.4808200000000002	0	0	1.1783400000000002	0	6.973930000000001	2.2347200000000003	4.515420000000001	0.26577300000000004	0	1.7116	6.3008	0	0.9865870000000001	0	0	4.637320000000001	1.8059300000000003	0	0
XM_004001933.3	11.3155	3.6002300000000007	8.516210000000001	7.9381	7.508760000000001	5.015280000000001	3.0450100000000004	1.8494100000000002	6.483430000000001	15.3892	4.15519	10.4532	0.8982450000000001	8.933220000000002	6.581930000000001	7.341010000000001	6.376850000000001	3.9356100000000005	3.0702400000000005	5.6908900000000004	5.3458	17.9278	4.764530000000001	8.33909	13.4482	0.7841130000000001	7.646150000000001	5.058560000000001	4.641710000000001	3.5985500000000004	6.293820000000001	0	3.7537300000000005	5.716550000000001	0.09104560000000002	6.439690000000001	6.980060000000001	4.736230000000001	6.761980000000001	0.011631100000000002	0.366914	1.4969500000000002	3.5597100000000004	0.8565060000000001	2.6484	3.3090000000000004e-6	0	7.071340000000001	2.8655800000000005
XM_004001934.4	4.81512	15.5646	2.8920300000000005	2.25918	4.0625	3.3795700000000006	4.801380000000001	1.3362100000000001	2.4825500000000003	0	83.1629	1.2600900000000002	34.9195	0	0	3.9896	14.3673	0	1.8796800000000002	1.4855400000000003	0.49024300000000004	0.8468580000000001	34.7747	23.6448	0.6559740000000001	2.8332800000000002	64.0499	9.509750000000002	7.1852800000000014	11.1889	17.9844	0	25.2983	4.01801	0	1.6182800000000002	0.7707590000000001	10.0598	11.234	8.4807	0	15.9475	25.828	2.2874	4.895240000000001	3.7639100000000005	29.4725	2.7810500000000005	27.5097
XM_012131679.3	4.234050000000001	10.63	4.2976600000000005	3.2077900000000006	1.0431800000000002	2.59724	4.9084	0.9170440000000001	3.4634100000000005	0.7739530000000001	25.0335	3.2067200000000007	28.9995	0.10116300000000002	0.11658700000000001	3.8641900000000007	5.023410000000001	7.933990000000001	3.8263600000000006	2.4330400000000005	2.9803400000000004	0	21.0844	15.5275	1.5800900000000002	4.2642500000000005	48.8732	6.2479700000000005	5.931290000000001	7.386660000000001	0	0	15.4698	0.9975200000000002	0	0.6465170000000001	0.426061	4.28962	0	0	0.256469	1.7135400000000003	0.8617	0.26379300000000006	1.0219800000000001	3.0501600000000004	1.5324200000000001	3.6177800000000007	1.8396200000000003
XM_027969585.1	1.4206500000000002	0	0	2.11018	2.0491400000000002e-9	0	0.04006160000000001	0.15505100000000002	0	0	0	0	0	0	0	0	6.207260000000001	0	0	0	0	0	0	0	0	0	0.09819810000000002	0	0	0	0	0	2.5403200000000004	0	0	0	0	0	0	0	0	0	0	0	0	0	0.182152	0	0.135418
XM_027969596.1	0.0026637800000000006	0	0	0.628812	0	0	0	0	0	0	0	0	0	0	0	0.32432600000000006	0	0	0	0	0	0	0	0	0	0	0	0	0	0	0	0	0	0	0	0	0	0	0	0	0	0	0	0	0.09116310000000001	0	0	0	0
XM_012131519.3	0	0	1.5025900000000003	0	0	0	0	0	0	0	0	0.08497970000000002	0.9671030000000002	0	0	0	0	0	0	0	0	0	0	0	0	0	0	0	0	0	0	0	0	0	0	0	0	0	0.28819300000000003	0	0	0	0	0	0	0.3937300000000001	0.304045	0	0
XM_027969579.1	0	0	3.2728100000000007	4.1690800000000007e-4	2.3285500000000003	0	0	0	0	0	0	0	0	0	0	0	2.1029000000000002e-4	0	0	0	0	0	0	0	0	0	0	0	0	0.174546	0	0	0.9776670000000001	0	0	0	0	0	0	0	0	0	0	0	0.15135300000000002	0	0	0	0.026801500000000006
XM_027969591.1	1.1251700000000002	0	0	1.5085600000000002e-4	0	0	0	0	0	0	0.44881800000000005	0	0	0	0	0	0.6562760000000001	0	0	0	0	0	0	0	0	0	0	0.11949600000000002	0	0.37542200000000003	0	0	0.6778700000000001	0	0	0	0	0	0	0	0	0	0	0	0	0	0	0	0
XM_012131207.3	6.820390000000001	0	3.9670200000000007	7.414340000000001	4.965990000000001	0.05028590000000001	0	2.00227	0.519934	0	1.3447100000000003	0	0	0	0	0.7298540000000001	55.1421	0	0	0	0.25960900000000003	0	0	0	0	0	0.17904100000000003	0	0	0	0	0	0	0	0.549417	0	0	0.18239100000000003	0	0	0	0	0	0	2.6090200000000006	0	15.8439	0	0
XM_012130794.3	0.4878930000000001	0	0	0.23728000000000005	0.5067140000000001	0	0	0	0	0	0	0	0	0	0	0	6.413830000000001	0	0	0	0	0	0	0	0	0	0	0	0	0	0	0	0	0	0	0	0	0	0	0	0	0	0	0	0	0	0.5522530000000001	0	0
XM_004001935.4	37.1885	0.29125100000000004	53.2053	33.1079	50.3444	3.822540000000001e-8	0	2.2087300000000005	1.3877	0	2.3125600000000003e-6	0	0	0	0	4.379690000000001	653.7	0	0	0	4.672000000000001e-7	0	1.1491700000000002	0	0	0	5.694880000000001e-7	0.48227700000000007	0.303352	0.254334	0	0	10.7518	0	9.872260000000001e-6	0	0	2.4436200000000005e-7	0	0	0	0.49616800000000005	0.026729200000000005	0	17.2541	0	148.773	0	0.9647700000000001
XM_012131126.3	0.8177670000000001	0	6.681430000000001	3.6434600000000006	4.274960000000001	0	0	0.25256000000000006	0.21586700000000003	0	0	0	0	0	0	0.8183980000000001	49.4471	0	0	0	0	0	0	0	0	0	0	0	0	0	0	0	0.5321290000000001	0	0	0	0	0	0	0	0	0	0	0	0	0	3.7511700000000006	0	0
XM_012131595.3	2.00998	1.0372500000000002	4.4363	0.6072430000000001	1.6580500000000002	0	0	0.5167080000000001	0	0	0	0	0	0	0	0	20.0785	0	0	0	0	0	0	0	0.05181960000000001	0	0	0	0	0	0	0	0	0.04142080000000001	0	0	0	0	0	0	0	0	0.033728	0	1.6576100000000002	0	20.7518	0	0
XM_027964478.1	0	0	0	0	0	0	0.10165700000000001	0	0	0	0	0	0	0	0	0.09927240000000002	0	0	0	0	0	0	0	0.43923500000000004	0	0	0	0	0	1.6233	0	0	0	0	0	0	0	0	0	0	0	0	0	0	0	0	0	0	0
XM_027964473.1	0	0	0	0	0	0	6.228450000000001e-4	0	0	0	0	0	0	0	0	0.010196200000000002	0	0	0	0	0	0	0	1.2000100000000002	0	0	0	0	0	0	0	0	0	0	0	0	0	0	0	0	0	0	0	0	0	0	0	0	0
XM_027964489.1	0	0	0	0	0	0	0	0	0	0	0.837744	0	0	0	0	0	0	0	0	0	0	0	0	0	0	0	0	0.17925700000000003	0.6406470000000001	0	0	0	0	0	0	0	0	0	0	0	0	0	0	0	0	0	0	0	0
XM_004001936.3	0	0	0	0	0	0	0	0	0	0	0	0	0	0	0	0	0	0	0	0	0	0	0	0	0	0	0	0	0.279548	0	0	0	0	0	0	0	0	0	0	0	0	0	0	0	0	0	0	0	0
XM_012132271.2	7.9385	11.2924	11.0059	4.054310000000001	4.36835	1.6802300000000003	3.4045600000000005	1.4690300000000003	7.827620000000001	5.3746100000000006	5.383380000000001	6.910090000000001	11.2318	16.9743	12.8325	8.502060000000002	3.0982800000000004	13.3074	10.7764	10.3741	10.1868	6.957110000000001	8.774890000000001	14.4193	7.540940000000001	0	9.324990000000001	14.7674	15.9077	8.007940000000001	6.191060000000001	0	9.573490000000001	9.215040000000002	23.7296	0.7982790000000001	1.6440100000000002	7.7145100000000015	7.135340000000001	0.8011880000000001	0.5315890000000001	3.2185400000000004	6.150530000000001	0.5199050000000001	0.8506200000000002	5.6973	1.05933	6.781620000000001	2.4236200000000006
XM_012132109.2	6.631860000000001e-5	0	0	0	0	0.647004	7.2696000000000014e-9	1.2228600000000002e-5	0	0.11975800000000002	0	0.031992400000000004	0	0	0	0.027018200000000006	0	0	0	1.3451100000000002	0	3.3108900000000006	0	0	0	12.1758	6.721890000000001e-7	0	0	0	0	0	0	0	4.23439	4.8431	3.7827700000000006	0	0	0	0	0	0	0	0	0	0	0	0
XM_012132442.2	3.1145	0	0	0.7599120000000001	1.1071100000000003	1.8695500000000003	0.9432640000000001	0.21624500000000002	0.583589	6.179150000000001	4.69303	4.276720000000001	0	2.6181900000000002	0	0.6398400000000001	0	0	1.3937900000000003	0	0.9743280000000001	4.364620000000001e-6	0	3.2633100000000006	1.8565500000000004	0	0.8455380000000001	2.5037100000000003	4.4191	1.0798100000000002	0	0	3.2759500000000004	1.2918	0	0.652842	0.705014	1.0738600000000003	0	0	0	0	0.698443	0	0	0	0.4175920000000001	1.4817500000000001	0.5547770000000001
XM_012132357.3	0.45240100000000005	0	0	0	0	0	0.11104200000000002	0	0	0	1.9212400000000003	0	0	0	0	0	0	0	0	0	0	0	0	0	0.146015	0	0	0	0	0	0	0	0.49101400000000006	0.42135300000000003	0	0	0	0	0	0	1.8117500000000002	0	0	0.26318500000000006	0	0	0	0	0.12537500000000001
XM_012132182.3	0	0	0	0	0	0	5.678740000000001e-6	0	0	0	0	0	0	0	0	0	0	0	0	0	0	0	0	0	0	0	0	0	0	0	0	0	0	0	0	0	0	0	0	0	0	0	0	0	0	0	0	0	0
XM_015091955.2	4.5689	9.12409	2.36879	3.2543300000000004	3.5883	1.9237300000000004	2.9492900000000004	0.723099	6.194810000000001	1.8275600000000003	4.1772800000000005	3.2573300000000005	6.773340000000001	10.1148	10.68	9.351030000000002	3.1404600000000005	4.94143	4.251930000000001	8.0985	6.390690000000001	2.5920700000000005	8.847260000000002	5.9235500000000005	3.4097500000000003	7.103020000000001	6.477260000000001	3.5016900000000004	5.453070000000001	4.51463	5.082930000000001	0	1.4035800000000003	5.552690000000001	5.398530000000001	0.7715650000000001	0.504194	7.101730000000001	2.3578500000000004	1.6129200000000001	0.32177700000000004	1.9103	3.1743900000000003	0.34674900000000003	0.8214840000000001	2.7459100000000003	0.30058500000000005	4.694650000000001	1.7138300000000002
XM_027969670.1	3.2902400000000003	1.9655200000000004	0	7.935150000000001	2.8866	3.6884300000000003	1.3713500000000003	0.8799170000000001	4.9428600000000005	20.0784	1.8186	12.175	7.5255100000000015	7.820520000000001	15.601	5.37811	5.377010000000001	0	0	6.337930000000001	0	10.2416	7.059390000000001	6.872090000000001e-5	8.54348	0	0	0.718404	0.9174250000000002	2.6672200000000004	46.1037	0	14.7559	2.6272400000000005	0	15.1507	16.5798	2.2961800000000006	0	0	4.575210000000001	8.402630000000002	2.0039700000000003	2.5304900000000004	8.631470000000002	0	4.766120000000001	2.9852400000000006	12.1013
XM_027969663.1	66.6661	41.8841	56.3289	42.7125	46.3105	37.2235	21.344	8.327190000000002	33.7893	112.867	71.8715	117.428	26.1638	37.9296	10.1852	59.1973	16.2422	42.5834	31.1646	37.4778	27.9121	178.154	34.8202	51.5984	99.7408	64.4524	25.4537	68.5174	75.9172	108.553	0	0	54.7806	17.8913	16.8608	74.3135	87.6726	26.6739	31.2987	0	0	0	15.6754	0	1.17619	29.0067	2.19804	36.403	32.3012
XM_027969679.1	0	0	0	0.608705	0	0.590519	0	1.6945900000000003	0	1.6929900000000002	0	6.489280000000001	0	0	0	0.38958300000000007	0	0	0	0	0	0	0	0	8.399080000000001	0	0.7877480000000001	0	0	0	0	0	0	0	0	2.4991700000000003	5.409940000000001	0.32389100000000004	0	0	0	0	0	0	0	0	0	0	0
XM_027969685.1	2.8198900000000005	0	0.35623800000000005	9.283780000000002	0	2.6712	5.923890000000001e-8	0	10.041	21.4251	5.671610000000001e-9	9.128370000000002	0	0.018312300000000004	11.1042	1.37498	18.0474	5.235260000000001	0	1.9529500000000002	10.2476	0	4.323710000000001	7.602070000000001	24.8757	0	14.4967	13.074	0.8221570000000001	13.7256	0	0	1.9584400000000002	0.464753	6.305590000000001	5.562410000000001	8.054170000000001	0.8009780000000001	0	0	0	0	0	0	0	0	0.21147300000000002	0.007979200000000002	0
XM_027964499.1	0.23842800000000003	0	0	0.079018	0.292536	0	0.24662500000000004	0	0.174661	0	0	0	0	0	0	0.47231100000000004	0	0	0	0.7662770000000001	0.36972200000000005	0	0	0	0	0	0.157426	0.28371300000000005	0.264477	0.8611560000000001	2.3400800000000004	0	0.14570100000000002	0	0	0	0	0	0	3.3212800000000007	2.63486	0.31599800000000006	0.09140700000000002	0	0.30921600000000005	0	0	0.23799200000000004	0.23414900000000002
XM_004001940.4	36.6706	51.3321	23.2281	18.6934	17.0861	20.2404	22.0868	8.132360000000002	21.7003	23.2682	16.3162	21.9016	38.8713	32.41	22.8609	37.3958	13.5951	26.3132	19.6483	31.9559	23.1213	18.6084	37.5811	60.4776	21.8375	38.8408	22.6329	77.53	97.1117	32.5625	14.088	15.0482	21.3043	17.39	23.7627	5.983390000000001	8.3481	10.9774	14.6015	10.6936	27.2625	6.382950000000001	20.5127	2.4936	2.9098800000000002	24.6127	3.4846900000000005	24.351	8.707960000000002
XM_004001941.4	9.044130000000001	4.561450000000001	16.902	9.601780000000002	7.097710000000001	3.3876100000000005	0.11819000000000002	0.04673820000000001	5.042880000000001	22.4074	5.0668500000000005	60.1273	33.436	51.3973	42.4112	5.063060000000001	1.8249900000000003	0.7926560000000001	1.7106	1.37566	5.4055100000000005	51.9152	29.7439	3.1298100000000004	36.087	15.0249	4.2811200000000005	0.6915270000000001	5.351920000000001	0	0	32.213	0.043339600000000006	1280.95	0	21.3437	22.2316	0.9442890000000002	0.215017	0	0	3.7904900000000006	0.05462980000000001	3.7244100000000007	1.2554100000000001	275.062	3.8540200000000007	0.501506	0
XM_027964511.1	0	0	0	0	0	0	0	0	0	0	0	0	0	0	0	0	0	0	0	0	0	0	0.69199600000000006	0	0	0	0	0	0	0	0	0	0	0	0	0	0	0	0	0	0	0	0	0	0	0	0	0	0
XM_027964517.1	0	0	0	0	0	0	0	0	0	0	0	0	1.2554	0	0	0	0	0	0	0	0	0	0	0	0	0	0	0	0	0	0	0	0	0	0	0	0	0	0	0	0	0	0	0	0	0	0	0	0
XM_027964515.1	0	0	0	0	0	0	0	0	0	0	0	0	0	0	0	0	0	0	0	0	0	0	0	0	0	0	0	0	0	0	0	0	0	0	0	0	0	0	0.29603500000000005	0	0	0	0	0	0	0	0	0	0
XM_004001943.4	0	0	0	0	0	0	0	0	0	0	0	0	0	0	0	0	0	0	0	0	0	0	1.8092700000000002e-4	0	0	0	0	0	0	0	0	0	0	0	0	0	0	0	0	0	0	0	0	0	0	0	0	0	0
XM_027964521.1	0	0	0	0	0	0	0	0	0	0	0	0	0	0	0.13395400000000002	0	0	0	0	0	0	0	0.05760370000000001	0	0	0	0	0	0	0	0	0	0	0	0	0	0	0	0	0	0	0	0.0647728	0	0	0	0	0	0
XM_027969717.1	0	0	0	0	0	0	0	0	0	0	0	0	0	0	0	0	0	0	0	0	0	0	0	0	0	0	0	0	0	0	0	0	0	0.11877700000000001	0	0	0	0	0	0	0.18108200000000002	0	0.028241700000000005	0	0	0	0	0	0
XM_027969721.1	0	0	0	0	0	0	0	0	0	0	0	0	0	0	0	0	0	0	0	0	0	0	0	0	0	0	0	0	0	0	0	0	0	0	0	0	0	0	0	0	0	0	0	0	0	0	0	0	0
XM_027969737.1	0	0	0	0	0	0	0	0	0	0	0	0	0	0	0	0	0	0	0	0	0	0	0	0	0	0	0	0	0	0	0	0	0	0	0	0.021405200000000003	0	0	0	0	0.37244600000000005	0	1.1914200000000001	0	0	0	0	0	0.30973500000000004
XM_027969729.1	0	0	0	0	0	0	0	0	0	0	0	0	0	0	0	0	0	0	0	0	0	0	0	0	0	0	0	0	0	0	0	0	0	0.033304900000000005	0	0	0	0	0	0	0	0	0.08596610000000002	0	0	0	0	0	0
XM_004001945.4	0	2.9711300000000005	0	0	0	6.760020000000001	0.29854	0.018405	0.12004100000000001	0	1.7634100000000004	0	0	0	0	0.07356550000000002	2.7939600000000002	0	0	0	0	0	0.09044420000000002	0	0	0	0	0.833474	0.43365900000000007	5.2127	0.6370190000000001	0	1.2999	0	0	0	0	0.026473200000000006	0.20808200000000002	0	0.415683	0	0	0.027370500000000006	0.027236800000000005	0.8168270000000001	69.4975	0.069541	0.42845400000000006
XR_003588131.1	0	0	0	0	0	0	0	0	0	0	0	0	0	0	0	0	0	0	0	0	0	0	0	0	0	0	0	0	0	0	0	0	0	0.096948	0	0	0	0	0	0	0	0	0.22063500000000003	0	0.08877080000000001	0	0.252518	0	0
XR_003588130.1	0	0	0	0.301976	0.7529460000000001	0.195116	0.29932200000000003	0	0	0	0	0	0	0.355704	0.30992400000000003	0.22135000000000002	1.5613800000000002	2.78684	0	0	0	0	0	0	0.07593510000000002	0	0	0.12271900000000001	0	0	0	0	0.49337900000000007	0	0	0.41574200000000006	0	0.194505	0	18.3055	9.241	0	0.8827290000000001	0.11494700000000001	1.1835400000000003	0	1.1445600000000002	0	0
XM_015091960.2	4.06798	41.074	57.1064	98.6559	93.4471	7.141660000000001	5.725220000000001	1.2544400000000002	57.0312	0.7646580000000001	0	0.22395700000000002	9.659730000000001	0	0.8626550000000001	14.5858	45.1951	0	2.2802400000000005	0	33.8538	0	9.8475	1.4475200000000001	0	0	0.26932300000000003	0.31483200000000006	0.11006400000000001	0	3.9440400000000007	0	0.35723800000000006	40.3767	0	0.07401	0.068926200000000007	0.14455500000000002	16.4523	9.625810000000001	0	3.9411300000000007	7.530110000000001	1.2430900000000003	78.5884	110.114	24.9235	0	0.10626200000000001
XM_027969765.1	1.6528500000000002	1.2287700000000001	1.3201800000000001	0.5986110000000001	0.49304600000000004	0.5759080000000001	0.21917200000000003	0.254027	1.4551800000000001	1.5148500000000003	0.9504	1.7862400000000003	0.6269110000000001	1.6969400000000003	3.084	1.0677200000000002	1.0422300000000002	3.9236600000000004	3.4017400000000007	3.6711	2.5350400000000004	1.4152900000000002	1.5353500000000002	6.200240000000001	5.169970000000001	1.6630200000000002	2.8251100000000005	3.2569	4.208520000000001	3.8695300000000006	0.9459500000000002	0	0.26581000000000005	11.084	0.19767700000000002	0.4327710000000001	0.327861	1.6888	1.13647	0	0	0.178073	1.2967300000000002	0.09793860000000001	0	1.3532800000000003	0.008828760000000001	4.0911100000000005	0.47512600000000005
XM_015091961.2	0.5948500000000001	0.362445	0	0	0.12031300000000002	0.18647800000000003	0.10896300000000002	0.03940350000000001	0.46922400000000003	0.40610500000000005	0.08818870000000002	1.0998700000000001	0	0.12256600000000001	0	0.07524130000000001	0	0.9717960000000001	0	0.34510300000000005	0.33867900000000006	0.51209	0.177684	1.1828500000000002	0.8865830000000001	0	0.41914500000000005	0.9659750000000001	0.9569170000000001	0.37498500000000007	0	0	0.14294700000000002	2.9692500000000006	0	0.08160860000000002	0.06090460000000001	0.21981500000000004	0	0.5876700000000001	1.0018200000000002	0.180159	0.403639	0.10333600000000001	0.19504500000000002	0	0.202693	0.7754300000000001	0
XM_004001947.4	1.13725	1.6634100000000003	0.6719930000000001	1.6346200000000002	1.02513	0.729535	0.721504	0.25461700000000004	2.6464300000000005	0.40387800000000007	0.151407	0.26714400000000005	2.5221400000000003	2.8125600000000004	1.4415800000000003	4.437430000000001	0.9122150000000001	0	0.518387	1.1421700000000001	0.9751400000000001	0.32889100000000004	1.7575500000000002	0.49647700000000006	0.324535	0.13337100000000002	0.32448000000000005	0.7974350000000001	0.5540590000000001	0.35654500000000006	1.0256500000000002	0	0.8639080000000001	0.8848550000000001	1.3229300000000002	0.16006700000000001	0.19493900000000003	2.3121300000000002	0.08554640000000002	2.3195900000000003	7.711060000000001	0.6647330000000001	0.5540990000000001	0.12422900000000002	0.5137820000000001	1.4360400000000002	0.24253300000000003	0.9629470000000001	0.288922
XR_003587254.1	0	0	0	0	0	0	0	0	0	0	0	0	0	0	0	0	0	0	0	0	0	0	0	0	0	0	0	0	0	0	0	0	0	0	0	0	0	4.636270000000001	0	104.167	0	0	0	4.594650000000001	0	0	6.207510000000001	0	4.3475600000000005
749	0	0	0	0	0	11.7533	0	0	7.6608800000000015	0	0	0	0	16.1667	60.8556	0	0	0	0	0	0	0	0	0	5.7773200000000005	0	13.517	0	9.62723	15.75	0	0	9.846470000000002	1.8549100000000003	0	0	2.4303900000000005	8.264870000000002	0	144.169	223.641	0	2.5035900000000004	2.1325700000000003	0	0	0	13.2246	6.028690000000001
XM_004001948.3	52.7526	91.0525	60.0831	62.8441	49.1363	46.1832	84.0211	14.0686	63.8321	20.0783	94.5161	20.2839	67.6219	39.8818	30.6026	179.337	71.6074	32.6644	30.1719	69.685	41.0322	29.0213	75.5625	39.7068	21.6768	57.8044	42.2876	79.1263	90.5127	74.9241	26.2261	0	62.1844	32.6439	40.1171	14.3043	14.6183	35.2357	21.111	6.119580000000001	2.4828	9.39319	72.4542	4.4821800000000005	9.45935	48.5144	5.034270000000001	78.2269	39.6524
XM_015091962.2	0	0	0	0	0	0	0	0	0.05729000000000001	0	0	0	0	0	0	0.17279200000000003	0	0	0	0	0	0	0	0	0	0	0	0	0	0	0	0	0	0	0	0	0	0	0	0	0	0	0	0	0	0	0	0	0
XR_003589367.1	0.6967040000000001	0.6852830000000001	1.3239200000000002	1.0772400000000002	0.8454250000000001	1.5964400000000003	0.07611570000000001	0.6429150000000001	6.140210000000001	0.7755070000000001	0.28421700000000005	1.3953800000000003	2.52701	4.348920000000001	4.468490000000001	5.803630000000001	2.0735400000000004	16.0164	7.0982	6.004570000000001	3.1702100000000004	0.6494880000000001	3.1523100000000004	15.1971	2.83246	12.7829	3.3302600000000004	1.6885300000000003	4.411690000000001	0.19577500000000003	1.4310600000000002	0	0.9194780000000001	4.734990000000001	1.20565	0.40361100000000005	0.22793800000000003	2.5031100000000004	1.0623700000000003	1.5682600000000002	0.152537	0.6492350000000001	2.3178600000000005	0.12955000000000003	0.45766500000000004	0.516761	0.289455	3.3175300000000005	0.11315500000000002
XM_012106504.3	0	0	0	0.04555750000000001	0.15444800000000003	0.10877000000000002	0	0	7.381650000000001	0	0	0.12749000000000002	0.632951	0.313993	0.33046100000000006	7.279570000000001	0.23474400000000004	3.6454900000000006	0	0.44615000000000005	0.44139200000000006	0	0.29446100000000003	4.4583200000000005	0.11850800000000002	2.9707300000000005	0.21584300000000003	0.256699	1.6672600000000002	0.04934780000000001	0	0	0.321508	0.42364000000000007	0	0	0.037699100000000006	0.23337500000000003	0.16618400000000003	1.6262100000000002	0	0.08137130000000002	0.700906	0.07212860000000001	0.31695300000000004	0	0.181266	1.0522200000000002	0.08067020000000001
XM_027969797.1	1.5575300000000003	1.1135100000000002	0.35586400000000007	0.14636300000000002	0.166891	0.17683100000000002	0.0660136	0.11685300000000001	3.1573	1.3616100000000002	0.48674100000000003	3.9112900000000006	0.6787550000000001	1.10102	0.29596700000000004	3.3094600000000005	0.129143	7.9026200000000015	2.4199500000000005	1.42989	1.17345	1.1763700000000001	1.8313400000000002	3.7259900000000004	1.5786100000000003	2.0843900000000004	0.47342100000000004	4.437120000000001	5.3635600000000005	1.3673400000000002	0	0	1.3493300000000001	0.8314540000000001	0	0.09023700000000001	0.08582780000000001	0.637677	0.19486200000000004	0	0	0.5506070000000001	0.23878200000000002	0.04185090000000001	0.05648950000000001	0.25223	0.041173600000000005	0.7854420000000001	0.06192770000000001
XM_015091964.2	0	0	0.8492130000000001	1.1219	1.7827200000000003	0	0	0	0	0	0	0	0	0.19885600000000003	0.40120700000000004	0	5.609820000000001	0	0	0	0.26615900000000003	0	0	0	0	0	0	0	0.137605	0	0	0	0	0	0	0	0	0	0	0	1.5188300000000001	0	0	0	0.8999900000000002	0	0.679699	0	0
XM_015091795.2	0	0	0	0	0	0	0	0	0	0	0	0	0	0	0	0	0	0	0	0	0	0	0.28473600000000004	0	0	0	0	0	0	0	0	0	0	0	0	0	0	0	0	0	0.7783770000000001	0	0	0	0	1.4674200000000002	0	0	0
XM_027969807.1	0	0	0	2.3988100000000005e-8	0	0	0	0	0.48467600000000005	0	0	0	0	0	0	0	0	0	0	0	3.805700000000001e-9	0	1.3991000000000003e-9	0	0	0	0	0	0	0	0	0	0	0	0	0	0	0	0	0	0	0	0.47001800000000005	0	0	0	0	0	0
XM_027969813.1	0	6.185410000000001	1.2513400000000001	0.5866880000000001	0.392452	1.3809500000000001	0	0	0.8993290000000002	0	0	0	15.5336	0.04219470000000001	0.03945860000000001	2.9579100000000005	2.6208200000000006	0	0	0	0.6454930000000001	0	9.762620000000002	0.13531200000000002	0	0	0.09608890000000002	0.027789400000000006	0.019423400000000004	0	0	0	0.06104740000000001	0.18635900000000002	0	0	0	0.011121500000000003	0	0	0.29603300000000005	0.8678850000000001	0.7699130000000001	0	0.22133600000000003	0.13657300000000003	0.46011900000000006	0.14477600000000002	0.04226470000000001
XM_027969832.1	0	0	0	0	0	0	0.015386400000000003	0.006710050000000001	0	0	0	0	0	0	0	0.07992660000000001	0	0	0	0	0	0	0	0	0	0	0	0	0	0	0	0	0	0	0	0	0	0	0	0	0	0	0	5.110480000000001e-7	0.04616710000000001	0	0.11854400000000001	0	0
XM_027969823.1	0	3.0400400000000003	0	0.5572490000000001	0.7388250000000001	0.6184870000000001	0	0	1.4976500000000004e-7	0	0	0	7.468240000000001	0	0	2.5596	2.1971200000000004	0	0	0	2.6504200000000004	0	3.7181300000000004	0	0	0	0	0	0	0	0	0	0	0.50255	0	0	0	0	0	0	0	1.25049	0.9362390000000002	0.11920500000000002	0.23090800000000003	0	1.0609400000000002	0	0
XM_027969819.1	0	0.7963740000000001	0	0.108771	0.31284000000000006	0.26452600000000004	0	0	0.12465900000000002	0	0	0	0	0	0	0.44395200000000007	0	0	0	0	1.25066	0	3.481	0	0	0	0	0	0	0	0	0	0.18317400000000003	0.38769000000000003	0	0	0	0	0	0	0	1.2471900000000002	0.351121	0.12113600000000001	0.11306500000000001	0	0	0.09916020000000002	0
XM_012136817.3	0.9493820000000001	2.73478	2.3550500000000003	0.41103200000000006	0	0.54866	1.3611600000000001	0.20267500000000002	0.521364	1.5550100000000002	2.3783100000000004	1.6735900000000001	2.6646100000000006	1.7173100000000003	0.11842600000000002	1.8221	1.6807200000000002	0	1.8785600000000002	3.2441500000000003	0.9025330000000001	0	0	0	0.163892	9.299570000000001	2.0285500000000003e-6	1.2405200000000003	1.20378	2.0732700000000004	2.0596	0	3.2801	3.1176600000000003	2.8074400000000003e-4	1.4037500000000001e-6	5.535900000000001e-6	0.8274090000000001	1.5657200000000003e-5	0	0	0.05355370000000001	0.4391840000000001	0.0015275900000000003	0.42068400000000006	6.761720000000001	2.0346400000000004	3.3754800000000005	1.05112
XM_012136740.3	5.620840000000001	2.3828800000000006	2.1770400000000003	1.8507	3.3356700000000004	2.6751500000000004	4.29717	0.39057400000000003	4.770030000000001	7.510260000000001e-4	9.205220000000001e-4	1.0434100000000002	0.0043497300000000004	4.542330000000001	4.05111	3.2091700000000003	6.461950000000001e-4	5.922930000000001	1.6881400000000002	0.0018446200000000004	5.712370000000001	1.8397600000000003	2.0365100000000003	6.709340000000001	3.2417900000000004	5.269110000000001e-9	2.7083	2.0112300000000003	2.8195100000000006	0	2.5850300000000004e-4	0	1.2785500000000002e-4	2.7086	9.551230000000002	0.458564	0.6690870000000001	4.349240000000001	3.1969100000000004	6.317940000000001	14.3361	2.3176200000000002	4.68899	0.7977960000000001	0.8110350000000001	15.5231	6.850310000000001e-9	3.0380600000000006	1.06817
XM_027969883.1	0.25905100000000003	0	0	0.12538100000000002	0	0	1.8490300000000002	0	0.19611200000000004	0	1.6982700000000002	0.21331900000000004	0	0	0	0.10114700000000001	0	0	1.0864500000000001	0	0	0	0.33578700000000006	0	0	0	0	0.45967100000000005	0.44813300000000006	0	0	0	0	0.34570100000000004	0	0	0	0.8875750000000001	0	0	0	0	0.37317300000000003	0.11538900000000002	0	0	0	0	3.6927200000000004
XM_027969878.1	0.13661900000000002	0.18392000000000003	0.5446320000000001	0.03588330000000001	0	0	1.0819200000000002	0	0	0	2.03486	0.09012190000000002	0	0	0.05687660000000001	0.05203890000000001	0	0	0	0	0.3357200000000001	0.5186120000000001	0	0	0.6289200000000001	0	0.28275300000000003	0.9990640000000001	0.42617800000000006	4.52901	0	0	0.35409000000000007	0.03668130000000001	0	0	0	0.29685400000000006	0	0	3.4257800000000005	0.10230800000000001	0.18847600000000003	0.03867160000000001	0.032691700000000004	0.8429700000000001	0	0	2.8651500000000003
XM_027971217.1	0	0	0	0	0	0	2.0916300000000003	0	0	0	4.663970000000001	0	0	0	0	0.28978600000000004	0	0	0	0	0	0	0	1.3314400000000002	0	0	0	0.651834	0.11182600000000001	0.574605	0	0	0.260788	0	0	0	0	0.154734	0	0	1.11108	0	0.166774	0	0	0	0	0	0.836783
XM_027969859.1	23.9831	12.9667	10.3784	7.0970900000000015	15.827	3.5587900000000006	10.1282	1.4916600000000002	9.17265	2.97624	10.5547	5.320550000000001	0	5.3826600000000004	8.139180000000001	5.579320000000001	0	9.894610000000002	17.4912	0	3.6093100000000007	7.629850000000001	14.1081	11.8827	0.9379400000000001	10.9299	20.8743	6.1993100000000005	5.765040000000001	3.6444400000000003	0	0	2.641	2.7843200000000006	0	0.24687300000000004	0	3.0207900000000003	0	0	0.9599830000000001	0	0.5653990000000001	0	0	2.8780900000000003	0	3.2842300000000004	0.647128
XM_015091783.2	1.8504200000000002	0	3.1777200000000003	9.904790000000002	0	1.6415400000000002	9.27898	0.4984660000000001	3.0322800000000005	1.6801600000000003	11.3936	0	10.3585	3.0697200000000002	1.2126800000000002	0	0	10.0635	12.7025	12.5001	5.229610000000001	7.3110300000000015	3.6497300000000004	0	8.881160000000001	22.0534	8.207170000000001	4.850740000000001	1.8784400000000003	0	0	0	3.8210900000000008	0.9401880000000001	0	1.24242	1.5763200000000002	4.122140000000001	3.7797500000000004	0	1.3135900000000003	3.7504	2.9301400000000006	2.9303400000000006	1.5045600000000001	4.241110000000001e-5	2.2789200000000003	1.0970400000000002	7.605490000000001
XM_012137291.3	8.5522	5.228650000000001	19.2203	4.04844	5.454080000000001	2.19735	5.987620000000001	0	7.478220000000001	1.1014100000000002	8.575560000000001	2.1266700000000003	5.864690000000001	3.3470900000000006	4.3531	5.126510000000001	6.070870000000001	12.5601	5.7999	0	3.4266800000000006	3.4472800000000006	4.072330000000001	8.7953	1.25832	0	16.3211	3.9545400000000006	4.487240000000001	7.188210000000001	3.6588400000000005	0	4.613480000000001	4.505960000000001	3.8055900000000005	2.85883	0.9789750000000002	6.457290000000001	0	4.6125	0	8.180230000000002	1.2992200000000003	0.05558880000000001	1.9021900000000003	1.6513	0	1.7714400000000003	10.9723
770	0	0	0	0	0	0	0	0	0	0	0	6.365480000000001	0	50.943600000000004	0	4.4048300000000005	0	0	0	0	0	0	0	0	0	0	0	7.022750000000001	7.292850000000001	0	0	0	3.3670700000000005	1.7977500000000002	0	7.294230000000001	0	0	0	0	54.512	0	0	0	0	30.7859	0	0	0
XM_027971321.1	0	0	0	0	0	0	7.257880000000001	0	0	0	3.4348	0	0	0	0	0	0	0	0	0	1.8538	0	0	0	0	0	0	0.5154120000000001	0	2.7202800000000003	0	0	0.9165820000000001	0	0	0	0	0	0	0	2.3197700000000006	0	1.4527500000000002	0	0	0	0	0	1.8125400000000003
XM_027971386.1	23.0582	4.543830000000001	11.9176	2.4990600000000005	3.4786800000000007	4.173310000000001	4.35791	1.1543	5.924430000000001	8.44612	2.3371800000000005	12.8135	3.1288900000000006	0.6595420000000001	0.058989500000000014	7.667580000000001	0.34981300000000004	4.011830000000001	2.2477600000000004	0.32326400000000005	0.10707600000000002	12.3886	3.8406600000000006	7.3836	17.3268	0.7479020000000001	1.00147	6.402240000000001	3.8624500000000004	2.4847500000000005	0	0	6.517260000000001	1.8464200000000002	0.35355900000000007	2.8484200000000004	3.1165400000000005	1.8225900000000002	0.49313100000000004	0	0	1.303	0.6022360000000001	0.05122340000000001	0.14108800000000002	14.024	0.17817600000000003	3.2354900000000004	1.02831
XM_012151826.3	9.857070000000002	1.5333800000000002	5.14071	1.9354500000000003	2.9251100000000005	1.651	1.7669700000000002	0.345733	3.4340500000000005	2.0143700000000004	3.7284700000000006	2.8683	2.4061	0.10050300000000001	0.18452700000000002	3.3779600000000003	0	5.175210000000001	0.7214	0.5561050000000001	0	4.1594	1.6991700000000003	1.4814700000000003	6.447840000000001	0	0.7768450000000001	2.9351100000000003	2.0925200000000004	2.1171200000000003	0.7676140000000001	0	4.830080000000001	2.05053	0.6232970000000001	3.6404400000000003	2.8261700000000003	1.8625600000000002	0	0	0	1.4276	0.7167740000000001	0	0.16722800000000002	6.0955200000000005	0.43578500000000003	2.0359700000000003	2.7058400000000002
774	0	0	0	0	0	0	0	0	0	0	0	0	0	0	0	0	0	0	0	0	0	0	0	0	0	0	0	0	0	0	0	0	3.2821600000000006	0	0	0	0	0	0	0	0	0	0	0	0	0	0	0	0
XM_027971435.1	0.515842	0	0	0	0	0.05163870000000001	0.21736900000000003	0.03862340000000001	0.11224300000000001	0	0	0.20236400000000002	0	0	0	0	0	0	0	0	0	0	0	0.7042	0.137688	0	0.30110800000000004	0.48193500000000006	0.157179	0.24876800000000002	0	0	0.28262600000000004	0	0	0.1281	0.04495960000000001	0.34091200000000005	0	0	1.3746300000000002	0	0	0.043095900000000006	0.04873750000000001	0.9821370000000001	0	0	0.0643674
XM_027964554.1	0	0	0	1.8410200000000003	0.8512370000000001	0	0.9813340000000002	0	0.384099	0	1.3973700000000002	0.30552900000000005	0	0.6170140000000001	0	0.13647800000000002	0	0	0	0	0	0	0	0	0	0	0	0.542112	0.14819800000000002	0	0	0	0.4814	1.2732500000000002	0	0	0.16742700000000002	0	0	0	0	0.8667230000000001	0.4271	0.19768500000000003	0.7251740000000001	2.4412	1.6721600000000003	0.4741580000000001	0.600878
XR_003588134.1	0	0	0	0	1.7889	0.526317	0	0.720091	0.024037500000000003	1.0653100000000002	0	0	0	1.0177100000000001	1.11284	0	0	0	0	0	2.33036	0	0.7013210000000001	0	1.3551900000000001	0	3.2464900000000005	0.8431020000000001	0	0	0	0	0	0	0	0	0	0	6.075040000000001	0	0	0	0.41249700000000006	0	0.22807600000000003	0	0	1.5009500000000002	0
XR_003587182.1	0	0	0	0	0	0	0	0	0	0	0	0	0	0	0	0	0	0	0	0	0	0	0	0	0	0	0	0	0	0	0	0	0	9.940540000000002	0	0	0	9.429760000000002	0	0	397.975	0	0	0	0	0	6.207510000000001	0	13.7234
779	0	0	0	0	0	4.732660000000001	6.674090000000001	10.5297	13.0776	0	0	13.4063	0	34.363	0	0	0	0	0	17.4961	0	0	0	0	12.0252	158.053	0	10.005	0	0	0	0	0	10.284	0	0	0	0	0	0	0	0	0	0	0	31.142	0	0	7.3863
XM_027971478.1	0.07927120000000001	0	0	0	0	0.05143480000000001	0.019053300000000002	0.08951880000000002	0	0.637727	0	0	0	0	0	0	0	0	0	0	0	0	0	0	0	0	0	0	0	0	0	0	1.8462400000000003	0.10889500000000002	0	0.11138800000000001	0.158227	1.0509300000000001	0	1.20863	0	0	0	0	0	0	0.19237000000000004	0.9779220000000001	0
XR_003587161.1	0	0	0	0	0	0	0	0	0	0	0	0	0	0	0	0	0	0	0	0	0	0	0	0	0	0	0	0	0	0	0	0	0	0	0	0	0	0	0	0	0	0	0	0	0	0	0	0	0
XM_027969891.1	29.263	32.3699	44.4277	39.3086	38.8328	86.678	30.0859	20.8995	48.7915	239.429	22.8294	272.096	53.9905	20.7505	9.495910000000002	64.8167	88.4229	17.8025	19.7813	20.3487	46.151	332.104	47.7348	37.4854	176.575	21.1427	41.3351	38.2697	41.9192	39.2306	27.5963	0	24.8194	24.7031	30.4096	115.945	287.706	24.1569	26.9843	7.315430000000001	1.19917	6.537920000000001	17.9345	7.165480000000001	4.79804	36.7552	22.5539	37.4367	14.8416
[truncated: 51,231 more rows]
[truncated: 9 more columns]
