# Supplementary material for: Global Analysis of Transcription Start Sites in the New Ovine Reference Genome (Oar rambouillet v1.0)
Source: Front Genet. 2020 Oct 23;11:580580. doi: 10.3389/fgene.2020.580580 (PMC7645153; doi:10.3389/fgene.2020.580580)
Supplement: Supplementary file 14 [file Data_Sheet_1.ZIP › TSSs_df_ramb1.tsv]

seqnames	start	end	width	strand	score	thick.start	thick.end	thick.width	thick.names	support	txType	txID
NC_040261.1	1428601	1428647	47	+	29.627810022000002	1428623	1428623	1	NC_040261.1:1428601-1428647;+	39	intergenic	NA
NC_040261.1	1835489	1835702	214	+	150.28516414899994	1835580	1835580	1	NC_040261.1:1835489-1835702;+	39	intergenic	NA
NC_040261.1	2846181	2846489	309	+	61.56812871300002	2846275	2846275	1	NC_040261.1:2846181-2846489;+	44	antisense	NA
NC_040261.1	7207038	7208619	1582	+	1320.6067175349974	7207064	7207064	1	NC_040261.1:7207038-7208619;+	55	promoter	XM_027973508.1
NC_040261.1	10338232	10338347	116	+	143.80388525100003	10338322	10338322	1	NC_040261.1:10338232-10338347;+	46	intergenic	NA
NC_040261.1	10338557	10338806	250	+	111.813627408	10338788	10338788	1	NC_040261.1:10338557-10338806;+	42	intergenic	NA
NC_040261.1	10339367	10339755	389	+	252.346905959	10339421	10339421	1	NC_040261.1:10339367-10339755;+	49	intergenic	NA
NC_040261.1	10340135	10340284	150	+	2298.8043819680006	10340257	10340257	1	NC_040261.1:10340135-10340284;+	54	intergenic	NA
NC_040261.1	10340610	10340684	75	+	177.19077649599998	10340635	10340635	1	NC_040261.1:10340610-10340684;+	49	intergenic	NA
NC_040261.1	11467350	11467742	393	+	179.94452571899996	11467417	11467417	1	NC_040261.1:11467350-11467742;+	54	proximal	LOC114116595
NC_040261.1	13316006	13316275	270	+	184.825576153	13316048	13316048	1	NC_040261.1:13316006-13316275;+	41	intergenic	NA
NC_040261.1	13443268	13443492	225	+	583.8511115589998	13443352	13443352	1	NC_040261.1:13443268-13443492;+	55	promoter	XM_004012044.4
NC_040261.1	13443585	13444040	456	+	98.667277848	13443920	13443920	1	NC_040261.1:13443585-13444040;+	43	intron	XM_004012044.4
NC_040261.1	13452812	13453069	258	+	75.787413148	13452990	13452990	1	NC_040261.1:13452812-13453069;+	40	CDS	XM_004012044.4
NC_040261.1	13657700	13658043	344	+	208.91846348500002	13657744	13657744	1	NC_040261.1:13657700-13658043;+	53	promoter	XM_027973521.1;XM_027973519.1;XM_027973518.1;XR_003590441.1;XM_015098043.2;XM_027973514.1;XM_027973515.1;XM_027973517.1
NC_040261.1	13775202	13776054	853	+	101.40950530700009	13775285	13775285	1	NC_040261.1:13775202-13776054;+	42	intron	XM_027973914.1
NC_040261.1	14334093	14334452	360	+	165.05935897499995	14334199	14334199	1	NC_040261.1:14334093-14334452;+	42	intergenic	NA
NC_040261.1	14340371	14341102	732	+	220.6862552970001	14341008	14341008	1	NC_040261.1:14340371-14341102;+	51	proximal	XM_027973522.1;XM_027973523.1
NC_040261.1	14576732	14577452	721	+	486.84068554800024	14577038	14577038	1	NC_040261.1:14576732-14577452;+	54	promoter	XM_027973524.1
NC_040261.1	14604168	14606112	1945	+	172.33522600499995	14605988	14605988	1	NC_040261.1:14604168-14606112;+	47	CDS	XM_027973524.1
NC_040261.1	14606728	14607920	1193	+	91.97665319000002	14607274	14607274	1	NC_040261.1:14606728-14607920;+	42	CDS	XM_027973524.1
NC_040261.1	14621744	14622757	1014	+	283.00685130100027	14622253	14622253	1	NC_040261.1:14621744-14622757;+	51	threeUTR	XM_027973524.1
NC_040261.1	15325368	15325619	252	+	542.8708753910001	15325485	15325485	1	NC_040261.1:15325368-15325619;+	52	promoter	XM_027973531.1
NC_040261.1	15403517	15405324	1808	+	171.9471971509998	15404729	15404729	1	NC_040261.1:15403517-15405324;+	49	threeUTR	XM_027973531.1
NC_040261.1	16258623	16258914	292	+	766.3810010490001	16258723	16258723	1	NC_040261.1:16258623-16258914;+	51	promoter	XM_027973535.1;XM_012184387.2
NC_040261.1	16270053	16271382	1330	+	180.07373824200005	16270358	16270358	1	NC_040261.1:16270053-16271382;+	50	threeUTR	XM_027973535.1;XM_012184387.2
NC_040261.1	16933237	16933679	443	+	87.52283410499999	16933587	16933587	1	NC_040261.1:16933237-16933679;+	38	antisense	NA
NC_040261.1	17397970	17398199	230	+	849.0610007959998	17398023	17398023	1	NC_040261.1:17397970-17398199;+	55	promoter	XM_004012055.4;XM_012184390.3
NC_040261.1	17517440	17517748	309	+	1903.820787839999	17517563	17517563	1	NC_040261.1:17517440-17517748;+	56	promoter	XM_004012057.4
NC_040261.1	17708955	17709109	155	+	91.86119782	17709085	17709085	1	NC_040261.1:17708955-17709109;+	42	antisense	NA
NC_040261.1	17773117	17774186	1070	+	1566.8069349400018	17773344	17773344	1	NC_040261.1:17773117-17774186;+	53	promoter	XM_015098055.2
NC_040261.1	17794971	17796220	1250	+	71.95156753499995	17795160	17795160	1	NC_040261.1:17794971-17796220;+	42	threeUTR	XM_015098055.2
NC_040261.1	17796378	17797395	1018	+	96.34878286200002	17796673	17796673	1	NC_040261.1:17796378-17797395;+	42	threeUTR	XM_015098055.2
NC_040261.1	17802997	17803505	509	+	88.40214290299996	17803129	17803129	1	NC_040261.1:17802997-17803505;+	38	intergenic	NA
NC_040261.1	17819812	17820305	494	+	1253.2375359689995	17820042	17820042	1	NC_040261.1:17819812-17820305;+	54	promoter	XM_027973548.1
NC_040261.1	18756514	18756852	339	+	33.773355676000016	18756788	18756788	1	NC_040261.1:18756514-18756852;+	38	proximal	XM_027973551.1;XM_027973553.1;XM_027973552.1;XM_027973554.1
NC_040261.1	18757108	18757784	677	+	471.4415797369996	18757248	18757248	1	NC_040261.1:18757108-18757784;+	51	promoter	XM_027973551.1;XM_027973553.1;XM_027973552.1;XM_027973554.1
NC_040261.1	20177565	20177798	234	+	194.74950421299997	20177656	20177656	1	NC_040261.1:20177565-20177798;+	52	proximal	XM_012184994.2;XM_027973560.1
NC_040261.1	20177848	20178365	518	+	2711.2091369009986	20178078	20178078	1	NC_040261.1:20177848-20178365;+	56	fiveUTR	XM_012184994.2;XM_027973560.1
NC_040261.1	20324616	20325310	695	+	17991.71297648501	20324888	20324888	1	NC_040261.1:20324616-20325310;+	56	proximal	NM_001134304.1
NC_040261.1	20329421	20332344	2924	+	436.82150623200005	20330733	20330733	1	NC_040261.1:20329421-20332344;+	50	intron	NM_001134304.1
NC_040261.1	20338768	20340134	1367	+	59.323582243000004	20339947	20339947	1	NC_040261.1:20338768-20340134;+	38	intron	NM_001134304.1
NC_040261.1	20343503	20344211	709	+	820.3144508620003	20344025	20344025	1	NC_040261.1:20343503-20344211;+	56	CDS	NM_001134304.1
NC_040261.1	20345056	20345852	797	+	426.887598493	20345662	20345662	1	NC_040261.1:20345056-20345852;+	55	CDS	NM_001134304.1
NC_040261.1	20346534	20346707	174	+	111.15921124799999	20346589	20346589	1	NC_040261.1:20346534-20346707;+	48	CDS	NM_001134304.1
NC_040261.1	20347332	20347648	317	+	196.03254979800002	20347432	20347432	1	NC_040261.1:20347332-20347648;+	53	CDS	NM_001134304.1
NC_040261.1	20348666	20349977	1312	+	610.5555601759999	20348816	20348816	1	NC_040261.1:20348666-20349977;+	52	intergenic	NM_001134304.1
NC_040261.1	20410170	20410555	386	+	406.9809159749998	20410246	20410246	1	NC_040261.1:20410170-20410555;+	52	promoter	XM_027973562.1
NC_040261.1	20444342	20444898	557	+	1416.3610678110003	20444368	20444368	1	NC_040261.1:20444342-20444898;+	56	promoter	XM_027973562.1;XR_003590450.1
NC_040261.1	20720604	20721033	430	+	245.94425888700007	20720968	20720968	1	NC_040261.1:20720604-20721033;+	46	fiveUTR	XM_012184450.2
NC_040261.1	20961647	20962181	535	+	112.259353467	20961662	20961662	1	NC_040261.1:20961647-20962181;+	47	promoter	LOC101114879
NC_040261.1	21011750	21011862	113	+	66.40652161700001	21011794	21011794	1	NC_040261.1:21011750-21011862;+	42	proximal	XM_027973564.1;XM_027973566.1
NC_040261.1	21011941	21012094	154	+	58.803001465	21012028	21012028	1	NC_040261.1:21011941-21012094;+	39	proximal	XM_027973564.1;XM_027973566.1
NC_040261.1	21012332	21012736	405	+	1081.5894339420015	21012439	21012439	1	NC_040261.1:21012332-21012736;+	53	promoter	XM_027973564.1;XM_027973566.1;XM_004012072.4
NC_040261.1	21012884	21013488	605	+	162.90902315199995	21013370	21013370	1	NC_040261.1:21012884-21013488;+	47	fiveUTR	XM_027973564.1;XM_027973566.1;XM_004012072.4
NC_040261.1	21074028	21074255	228	+	2552.5573079990018	21074154	21074154	1	NC_040261.1:21074028-21074255;+	56	fiveUTR	XM_027973564.1;XM_027973566.1;XM_004012072.4;XM_027973565.1;XM_004012073.4
NC_040261.1	21092786	21093120	335	+	50.490770930000004	21093051	21093051	1	NC_040261.1:21092786-21093120;+	41	CDS	XM_027973564.1;XM_027973566.1;XM_004012072.4;XM_027973565.1;XM_004012073.4
NC_040261.1	21123425	21123833	409	+	79.52483536599999	21123800	21123800	1	NC_040261.1:21123425-21123833;+	38	threeUTR	XM_027973564.1;XM_027973566.1;XM_004012072.4;XM_027973565.1;XM_004012073.4
NC_040261.1	21123857	21125295	1439	+	257.19717868899977	21124136	21124136	1	NC_040261.1:21123857-21125295;+	47	threeUTR	XM_027973566.1;XM_027973565.1
NC_040261.1	21152972	21153602	631	+	1079.823835268	21153087	21153087	1	NC_040261.1:21152972-21153602;+	56	promoter	XM_012184459.3;XM_004012074.4
NC_040261.1	21213121	21213594	474	+	5490.495273493002	21213148	21213148	1	NC_040261.1:21213121-21213594;+	52	promoter	LOC114116600
NC_040261.1	21298611	21299377	767	+	369.0434598879999	21298884	21298884	1	NC_040261.1:21298611-21299377;+	52	proximal	XM_004012076.4
NC_040261.1	21340908	21341430	523	+	965.4360870670005	21341294	21341294	1	NC_040261.1:21340908-21341430;+	54	promoter	XM_015098064.2
NC_040261.1	21823215	21823597	383	+	385.22286385199993	21823450	21823450	1	NC_040261.1:21823215-21823597;+	53	promoter	XM_015098076.2;XM_015098075.2;XM_027973569.1;XM_004012084.4
NC_040261.1	21823634	21823810	177	+	93.98103009000003	21823718	21823718	1	NC_040261.1:21823634-21823810;+	39	promoter	XM_015098076.2;XM_015098075.2;XM_027973569.1;XM_004012084.4
NC_040261.1	21899591	21899821	231	+	92.84781288599994	21899720	21899720	1	NC_040261.1:21899591-21899821;+	48	intergenic	NA
NC_040261.1	22723294	22724040	747	+	393.30305629900033	22723705	22723705	1	NC_040261.1:22723294-22724040;+	49	promoter	XM_027973570.1;XM_027973571.1
NC_040261.1	23379877	23380412	536	+	1146.519732322001	23380085	23380085	1	NC_040261.1:23379877-23380412;+	54	promoter	XM_027973574.1
NC_040261.1	23532101	23532226	126	+	52.85259913599998	23532148	23532148	1	NC_040261.1:23532101-23532226;+	42	intron	XM_027973574.1
NC_040261.1	23629727	23629846	120	+	2388.5725935279997	23629748	23629748	1	NC_040261.1:23629727-23629846;+	56	promoter	LOC114116686
NC_040261.1	23781193	23781379	187	+	1848.863232085	23781295	23781295	1	NC_040261.1:23781193-23781379;+	55	promoter	XM_004012091.4;XM_012184513.3
NC_040261.1	23917732	23917989	258	+	474.8620884920001	23917855	23917855	1	NC_040261.1:23917732-23917989;+	51	promoter	XM_015098092.2
NC_040261.1	23953575	23954196	622	+	180.4120093330001	23953903	23953903	1	NC_040261.1:23953575-23954196;+	49	promoter	XM_027973587.1;XM_027973588.1
NC_040261.1	24166226	24166387	162	+	64.07497818699999	24166251	24166251	1	NC_040261.1:24166226-24166387;+	39	promoter	LOC101120270
NC_040261.1	24178507	24178720	214	+	186.59984883200008	24178528	24178528	1	NC_040261.1:24178507-24178720;+	44	promoter	LOC114116687
NC_040261.1	24187603	24188051	449	+	1660.2254951909995	24187762	24187762	1	NC_040261.1:24187603-24188051;+	56	promoter	XM_027973594.1;XM_027973595.1;XM_004012094.4
NC_040261.1	24248625	24249911	1287	+	1593.631080300001	24248719	24248719	1	NC_040261.1:24248625-24249911;+	53	promoter	XM_027973596.1
NC_040261.1	24251101	24252990	1890	+	160.601965115	24252843	24252843	1	NC_040261.1:24251101-24252990;+	43	intron	XM_027973596.1
NC_040261.1	24261033	24262534	1502	+	95.615077723	24261554	24261554	1	NC_040261.1:24261033-24262534;+	44	intron	XM_027973596.1
NC_040261.1	24262622	24263694	1073	+	69.41698634100001	24263097	24263097	1	NC_040261.1:24262622-24263694;+	40	intron	XM_027973596.1
NC_040261.1	24289346	24290251	906	+	60.533403822	24289613	24289613	1	NC_040261.1:24289346-24290251;+	39	intron	XM_027973596.1
NC_040261.1	24335949	24336719	771	+	83.89774661499995	24336347	24336347	1	NC_040261.1:24335949-24336719;+	49	CDS	XM_027973596.1
NC_040261.1	24337729	24339922	2194	+	362.50016970200005	24338439	24338439	1	NC_040261.1:24337729-24339922;+	50	threeUTR	XM_027973596.1
NC_040261.1	24339960	24340860	901	+	51.67982596999998	24339986	24339986	1	NC_040261.1:24339960-24340860;+	41	threeUTR	XM_027973596.1
NC_040261.1	25161017	25161999	983	+	1411.5762649730007	25161602	25161602	1	NC_040261.1:25161017-25161999;+	53	promoter	XM_012184538.3;XM_027973598.1;XM_015098094.2;XM_027973599.1
NC_040261.1	25163365	25164133	769	+	232.7206089400001	25163745	25163745	1	NC_040261.1:25163365-25164133;+	49	CDS	XM_012184538.3;XM_027973598.1;XM_015098094.2;XM_027973599.1
NC_040261.1	25449397	25449435	39	+	370.260257367	25449416	25449416	1	NC_040261.1:25449397-25449435;+	53	intergenic	NA
NC_040261.1	25608244	25608660	417	+	771.0225534199993	25608309	25608309	1	NC_040261.1:25608244-25608660;+	52	promoter	XM_027973600.1
NC_040261.1	25608689	25609141	453	+	62.91729188599999	25608900	25608900	1	NC_040261.1:25608689-25609141;+	45	fiveUTR	XM_027973600.1
NC_040261.1	25946903	25947276	374	+	783.0401621339996	25946919	25946919	1	NC_040261.1:25946903-25947276;+	47	promoter	LOC101108400
NC_040261.1	26358439	26359038	600	+	367.3250259679998	26358687	26358687	1	NC_040261.1:26358439-26359038;+	48	intergenic	NA
NC_040261.1	26359060	26360219	1160	+	227.917365074	26360039	26360039	1	NC_040261.1:26359060-26360219;+	40	intergenic	NA
NC_040261.1	26662356	26662739	384	+	15898.141247358004	26662583	26662583	1	NC_040261.1:26662356-26662739;+	56	promoter	XM_004012110.4;XM_004012111.4;XM_004012112.4;XM_012184543.3;XM_004012108.4;XM_004012109.4;XM_012184544.3;XM_012184545.3
NC_040261.1	27097233	27097431	199	+	123.614031194	27097362	27097362	1	NC_040261.1:27097233-27097431;+	43	intergenic	NA
NC_040261.1	27097511	27097633	123	+	39.98573786899999	27097560	27097560	1	NC_040261.1:27097511-27097633;+	40	intergenic	NA
NC_040261.1	27097730	27097926	197	+	44.712383896000006	27097762	27097762	1	NC_040261.1:27097730-27097926;+	38	intergenic	NA
NC_040261.1	27125343	27125559	217	+	145.32045672500004	27125463	27125463	1	NC_040261.1:27125343-27125559;+	48	promoter	XM_015098098.2;XM_015098099.2;XM_015098103.2;XM_015098105.2;XM_015098107.2;XM_015098097.2;XM_015098100.2;XM_015098101.2;XM_015098102.2;XM_015098104.2;XM_015098106.2
NC_040261.1	27125582	27125784	203	+	201.898895509	27125662	27125662	1	NC_040261.1:27125582-27125784;+	50	promoter	XM_015098098.2;XM_015098099.2;XM_015098103.2;XM_015098105.2;XM_015098107.2;XM_015098097.2;XM_015098100.2;XM_015098101.2;XM_015098102.2;XM_015098104.2;XM_015098106.2
NC_040261.1	27144378	27145100	723	+	43.68748662199999	27144712	27144712	1	NC_040261.1:27144378-27145100;+	38	intron	XM_015098098.2;XM_015098099.2;XM_015098103.2;XM_015098105.2;XM_015098107.2;XM_015098097.2;XM_015098100.2;XM_015098101.2;XM_015098102.2;XM_015098104.2;XM_015098106.2
NC_040261.1	27148197	27150278	2082	+	183.59730083199995	27149002	27149002	1	NC_040261.1:27148197-27150278;+	49	intron	XM_015098098.2;XM_015098099.2;XM_015098103.2;XM_015098105.2;XM_015098107.2;XM_015098097.2;XM_015098100.2;XM_015098101.2;XM_015098102.2;XM_015098104.2;XM_015098106.2
NC_040261.1	27169418	27169549	132	+	233.102230246	27169452	27169452	1	NC_040261.1:27169418-27169549;+	54	proximal	XM_012184557.3;XM_027973605.1
NC_040261.1	27170461	27170711	251	+	1078.9852226130001	27170540	27170540	1	NC_040261.1:27170461-27170711;+	55	promoter	XM_012184557.3;XM_027973605.1
NC_040261.1	27206184	27206610	427	+	332.34666270199995	27206375	27206375	1	NC_040261.1:27206184-27206610;+	47	promoter	XM_027973606.1
NC_040261.1	27655003	27655647	645	+	1782.4246055299993	27655484	27655484	1	NC_040261.1:27655003-27655647;+	55	promoter	XM_004012120.4;XM_015098118.2
NC_040261.1	27664384	27664777	394	+	27.07276396100001	27664408	27664408	1	NC_040261.1:27664384-27664777;+	38	CDS	XM_004012120.4;XM_015098118.2;XM_027973610.1
NC_040261.1	27816808	27817506	699	+	1387.023364625001	27817291	27817291	1	NC_040261.1:27816808-27817506;+	48	promoter	XM_012184576.3;XM_012184574.3;XM_012184573.3
NC_040261.1	28912402	28913045	644	+	78.71976536600006	28912698	28912698	1	NC_040261.1:28912402-28913045;+	43	promoter	XR_003590470.1;XR_003590468.1;XR_003590469.1
NC_040261.1	29678672	29679708	1037	+	183.00222239000004	29678742	29678742	1	NC_040261.1:29678672-29679708;+	43	promoter	LOC101109981
NC_040261.1	30085627	30086172	546	+	1813.2196376329996	30085864	30085864	1	NC_040261.1:30085627-30086172;+	52	intergenic	NA
NC_040261.1	30188452	30188720	269	+	107.11346668100002	30188624	30188624	1	NC_040261.1:30188452-30188720;+	46	promoter	XR_003590474.1
NC_040261.1	30357565	30358165	601	+	420.75414393099965	30357760	30357760	1	NC_040261.1:30357565-30358165;+	43	intergenic	NA
NC_040261.1	30420400	30421090	691	+	1088.7291639059995	30420860	30420860	1	NC_040261.1:30420400-30421090;+	56	intergenic	NA
NC_040261.1	30451318	30452275	958	+	89.90992234800001	30451782	30451782	1	NC_040261.1:30451318-30452275;+	39	intergenic	NA
NC_040261.1	30506270	30506800	531	+	375.3362975190001	30506544	30506544	1	NC_040261.1:30506270-30506800;+	56	intergenic	NA
NC_040261.1	30817054	30817914	861	+	252.29455709700002	30817692	30817692	1	NC_040261.1:30817054-30817914;+	52	antisense	NA
NC_040261.1	30817945	30818692	748	+	135.6694206259999	30818420	30818420	1	NC_040261.1:30817945-30818692;+	50	antisense	NA
NC_040261.1	30962003	30963803	1801	+	26858.23927584401	30962047	30962047	1	NC_040261.1:30962003-30963803;+	56	promoter	XM_027973623.1
NC_040261.1	31624796	31626010	1215	+	2176.9223891530037	31624949	31624949	1	NC_040261.1:31624796-31626010;+	55	promoter	XM_015098141.2;XM_015098142.2
NC_040261.1	32040891	32041729	839	+	1053.3666499850005	32041100	32041100	1	NC_040261.1:32040891-32041729;+	56	promoter	XM_027973628.1
NC_040261.1	32164777	32165202	426	+	12907.537741190994	32164890	32164890	1	NC_040261.1:32164777-32165202;+	56	promoter	XM_027973628.1;XM_027973627.1
NC_040261.1	32165337	32165657	321	+	110.80328545999998	32165434	32165434	1	NC_040261.1:32165337-32165657;+	43	intron	XM_027973628.1;XM_027973627.1
NC_040261.1	32165896	32167534	1639	+	1052.918645057	32167203	32167203	1	NC_040261.1:32165896-32167534;+	55	CDS	XM_027973628.1;XM_027973627.1
NC_040261.1	32167563	32167804	242	+	302.2775229009999	32167627	32167627	1	NC_040261.1:32167563-32167804;+	52	CDS	XM_027973628.1;XM_027973627.1
NC_040261.1	32168168	32168512	345	+	215.86892451000006	32168268	32168268	1	NC_040261.1:32168168-32168512;+	52	CDS	XM_027973628.1;XM_027973627.1
NC_040261.1	32169228	32170830	1603	+	437.7093922929999	32169503	32169503	1	NC_040261.1:32169228-32170830;+	55	CDS	XM_027973628.1;XM_027973627.1
NC_040261.1	32202630	32202983	354	+	150.40995689599995	32202723	32202723	1	NC_040261.1:32202630-32202983;+	48	intergenic	NA
NC_040261.1	32312816	32313332	517	+	225.632675219	32313188	32313188	1	NC_040261.1:32312816-32313332;+	50	promoter	XM_015098149.2;XM_012184637.3;XM_004012145.4
NC_040261.1	32313361	32313692	332	+	405.98777793100015	32313591	32313591	1	NC_040261.1:32313361-32313692;+	55	promoter	XM_015098149.2;XM_012184637.3;XM_004012145.4
NC_040261.1	32313713	32313838	126	+	195.9021794220001	32313769	32313769	1	NC_040261.1:32313713-32313838;+	46	intron	XM_015098149.2;XM_012184637.3;XM_004012145.4
NC_040261.1	32634656	32635791	1136	+	3228.5815682549946	32635086	32635086	1	NC_040261.1:32634656-32635791;+	56	promoter	XM_004012146.4
NC_040261.1	32635817	32636775	959	+	140.8564175540002	32636005	32636005	1	NC_040261.1:32635817-32636775;+	51	intron	XM_004012146.4
NC_040261.1	32644179	32644522	344	+	207.2084771929999	32644304	32644304	1	NC_040261.1:32644179-32644522;+	41	intron	XM_004012146.4
NC_040261.1	32679222	32680516	1295	+	113.34850630800001	32679502	32679502	1	NC_040261.1:32679222-32680516;+	42	threeUTR	XM_004012146.4
NC_040261.1	32766683	32766971	289	+	276.7073649540001	32766850	32766850	1	NC_040261.1:32766683-32766971;+	48	promoter	XM_027973630.1
NC_040261.1	32825973	32826544	572	+	185.347991961	32826261	32826261	1	NC_040261.1:32825973-32826544;+	42	threeUTR	XM_027973630.1;XM_027973631.1
NC_040261.1	32827963	32828555	593	+	161.631730425	32828342	32828342	1	NC_040261.1:32827963-32828555;+	45	threeUTR	XM_027973630.1;XM_027973631.1
NC_040261.1	33256883	33257457	575	+	1455.3867025630022	33257001	33257001	1	NC_040261.1:33256883-33257457;+	54	promoter	XM_004012148.4
NC_040261.1	33258005	33258511	507	+	175.64121831699984	33258116	33258116	1	NC_040261.1:33258005-33258511;+	46	intron	XM_004012148.4
NC_040261.1	33264399	33265153	755	+	204.1660389390001	33264806	33264806	1	NC_040261.1:33264399-33265153;+	45	CDS	XM_004012148.4
NC_040261.1	33274408	33275634	1227	+	108.71524491999993	33275164	33275164	1	NC_040261.1:33274408-33275634;+	43	threeUTR	XM_004012148.4
NC_040261.1	33434939	33435800	862	+	2129.807900302	33435488	33435488	1	NC_040261.1:33434939-33435800;+	53	promoter	XM_027973633.1;XM_015098156.2
NC_040261.1	34141125	34141406	282	+	912.603399242	34141217	34141217	1	NC_040261.1:34141125-34141406;+	54	promoter	XM_027973639.1
NC_040261.1	34291273	34291436	164	+	708.847509217	34291342	34291342	1	NC_040261.1:34291273-34291436;+	54	promoter	XM_004012154.4;XM_015098163.2;XM_015098164.2;XM_015098162.2;XM_027973641.1;XM_027973643.1;XM_015098161.2;XM_027973640.1;XM_015098160.2
NC_040261.1	34291730	34291918	189	+	303.9049803749998	34291834	34291834	1	NC_040261.1:34291730-34291918;+	49	promoter	XM_004012154.4;XM_015098163.2;XM_015098164.2;XM_015098162.2;XM_027973641.1;XM_027973643.1;XM_015098161.2;XM_027973640.1;XM_015098160.2
NC_040261.1	34532423	34533255	833	+	1244.521088774999	34532703	34532703	1	NC_040261.1:34532423-34533255;+	54	promoter	XM_027973645.1
NC_040261.1	35045315	35045593	279	+	63.453095663	35045418	35045418	1	NC_040261.1:35045315-35045593;+	39	promoter	XM_027973648.1;XM_027973650.1;XM_015098175.2;XM_027973647.1;XM_027973649.1;XM_027973651.1
NC_040261.1	35045712	35045977	266	+	585.4480362239997	35045807	35045807	1	NC_040261.1:35045712-35045977;+	54	promoter	XM_027973648.1;XM_027973650.1;XM_015098175.2;XM_027973647.1;XM_027973649.1;XM_027973651.1
NC_040261.1	35211704	35212288	585	+	117.65551117699994	35212262	35212262	1	NC_040261.1:35211704-35212288;+	42	threeUTR	XM_027973652.1
NC_040261.1	35910227	35910469	243	+	1346.7408766670007	35910354	35910354	1	NC_040261.1:35910227-35910469;+	55	promoter	XM_004012158.4
NC_040261.1	35928648	35929558	911	+	45.125021889999985	35928928	35928928	1	NC_040261.1:35928648-35929558;+	44	threeUTR	XM_004012158.4
NC_040261.1	36156469	36156716	248	+	161.85465802700006	36156600	36156600	1	NC_040261.1:36156469-36156716;+	40	intergenic	NA
NC_040261.1	36261245	36262812	1568	+	110.48370192499998	36261864	36261864	1	NC_040261.1:36261245-36262812;+	43	threeUTR	XM_015098177.2;XM_027973657.1
NC_040261.1	36278629	36278879	251	+	555.0869506150004	36278737	36278737	1	NC_040261.1:36278629-36278879;+	51	promoter	XM_027973663.1;XM_027973660.1;XM_027973659.1;XM_027973661.1
NC_040261.1	36564959	36565116	158	+	229.99323693099998	36565052	36565052	1	NC_040261.1:36564959-36565116;+	43	promoter	XR_003590479.1
NC_040261.1	36643023	36644101	1079	+	57.31913586400001	36643483	36643483	1	NC_040261.1:36643023-36644101;+	41	CDS	XM_027973664.1
NC_040261.1	37445648	37445986	339	+	1431.3464745299991	37445775	37445775	1	NC_040261.1:37445648-37445986;+	56	promoter	XM_015098183.2
NC_040261.1	37505700	37506110	411	+	2481.4113780440002	37505876	37505876	1	NC_040261.1:37505700-37506110;+	53	promoter	XM_027973667.1;XM_027973671.1;XM_027973670.1;XR_003590482.1;XM_015098184.2;XM_027973668.1;XM_027973669.1
NC_040261.1	37561711	37565199	3489	+	477.67626412499993	37561964	37561964	1	NC_040261.1:37561711-37565199;+	54	threeUTR	XM_027973670.1;XR_003590482.1;XM_015098184.2;XM_027973668.1;XM_027973669.1
NC_040261.1	37630563	37630896	334	+	447.51173073499996	37630704	37630704	1	NC_040261.1:37630563-37630896;+	50	proximal	XM_015098193.2
NC_040261.1	37676504	37676715	212	+	1142.3987163669992	37676613	37676613	1	NC_040261.1:37676504-37676715;+	55	promoter	XM_015098187.2;XM_015098188.2
NC_040261.1	37770867	37771130	264	+	125.66208424400003	37770987	37770987	1	NC_040261.1:37770867-37771130;+	41	promoter	XM_015098194.2;XM_027973672.1
NC_040261.1	37902177	37902538	362	+	518.875192201	37902427	37902427	1	NC_040261.1:37902177-37902538;+	44	promoter	XM_027973677.1
NC_040261.1	38047497	38047791	295	+	7058.373089583	38047609	38047609	1	NC_040261.1:38047497-38047791;+	41	promoter	NM_001009780.1
NC_040261.1	38200541	38200801	261	+	222.92936343699995	38200562	38200562	1	NC_040261.1:38200541-38200801;+	51	promoter	LOC101119057
NC_040261.1	38200829	38201048	220	+	61.37656384499998	38201001	38201001	1	NC_040261.1:38200829-38201048;+	42	exon	LOC101119057
NC_040261.1	38208303	38208709	407	+	735.7384414799994	38208419	38208419	1	NC_040261.1:38208303-38208709;+	53	promoter	XM_015098200.2;XM_015098201.2;XM_015098206.2;XM_015098202.2;XM_015098204.2;XM_027973681.1;XM_015098203.2
NC_040261.1	38215809	38216426	618	+	51.595446385	38215988	38215988	1	NC_040261.1:38215809-38216426;+	38	CDS	XM_015098200.2;XM_015098201.2;XM_015098206.2;XM_015098202.2;XM_015098204.2;XM_027973681.1;XM_015098203.2
NC_040261.1	38231927	38232652	726	+	72.67213106999995	38231943	38231943	1	NC_040261.1:38231927-38232652;+	40	CDS	XM_015098200.2;XM_015098201.2;XM_015098206.2;XM_015098202.2;XM_015098204.2;XM_027973681.1;XM_015098203.2
NC_040261.1	38242991	38243646	656	+	886.1400069189997	38243091	38243091	1	NC_040261.1:38242991-38243646;+	54	promoter	XM_027973682.1;XR_003590489.1;XM_004012171.4;XR_003590486.1;XR_003590487.1;XR_003590488.1
NC_040261.1	38260056	38260346	291	+	50.894609491	38260204	38260204	1	NC_040261.1:38260056-38260346;+	42	CDS	XM_027973682.1;XR_003590489.1;XM_004012171.4;XR_003590486.1;XR_003590487.1;XR_003590488.1
NC_040261.1	38268383	38268727	345	+	44.531979762999995	38268447	38268447	1	NC_040261.1:38268383-38268727;+	39	CDS	XM_027973682.1;XR_003590489.1;XM_004012171.4;XR_003590486.1;XR_003590487.1;XR_003590488.1
NC_040261.1	38268750	38270660	1911	+	192.83121611599992	38269814	38269814	1	NC_040261.1:38268750-38270660;+	43	intron	XM_027973682.1;XR_003590489.1;XM_004012171.4;XR_003590486.1;XR_003590487.1;XR_003590488.1
NC_040261.1	38270756	38272377	1622	+	179.7060261830001	38270993	38270993	1	NC_040261.1:38270756-38272377;+	44	intron	XM_027973682.1;XR_003590489.1;XM_004012171.4;XR_003590486.1;XR_003590487.1;XR_003590488.1
NC_040261.1	38274140	38275110	971	+	178.64323209700007	38274518	38274518	1	NC_040261.1:38274140-38275110;+	48	intron	XR_003590489.1;XM_004012171.4;XR_003590486.1;XR_003590487.1;XR_003590488.1
NC_040261.1	38275145	38276417	1273	+	186.19787824699998	38275402	38275402	1	NC_040261.1:38275145-38276417;+	46	intron	XR_003590489.1;XM_004012171.4;XR_003590486.1;XR_003590487.1;XR_003590488.1
NC_040261.1	38276456	38277440	985	+	85.13585546300001	38276979	38276979	1	NC_040261.1:38276456-38277440;+	38	intron	XR_003590489.1;XM_004012171.4;XR_003590486.1;XR_003590487.1;XR_003590488.1
NC_040261.1	38279207	38281310	2104	+	263.8193885709998	38280522	38280522	1	NC_040261.1:38279207-38281310;+	46	intron	XR_003590489.1;XM_004012171.4;XR_003590486.1;XR_003590487.1;XR_003590488.1
NC_040261.1	38282546	38286685	4140	+	464.8037537190004	38283205	38283205	1	NC_040261.1:38282546-38286685;+	51	intron	XR_003590489.1;XM_004012171.4;XR_003590486.1;XR_003590487.1;XR_003590488.1
NC_040261.1	38286708	38287883	1176	+	106.42069293400006	38287520	38287520	1	NC_040261.1:38286708-38287883;+	40	intron	XR_003590489.1;XM_004012171.4;XR_003590486.1;XR_003590487.1;XR_003590488.1
NC_040261.1	38289262	38290288	1027	+	80.544705986	38289930	38289930	1	NC_040261.1:38289262-38290288;+	39	intron	XR_003590489.1;XM_004012171.4;XR_003590486.1;XR_003590487.1;XR_003590488.1
NC_040261.1	38293123	38293909	787	+	101.30157271499999	38293637	38293637	1	NC_040261.1:38293123-38293909;+	39	intron	XR_003590486.1;XR_003590487.1;XR_003590488.1
NC_040261.1	38297513	38298452	940	+	50.78324916699997	38297742	38297742	1	NC_040261.1:38297513-38298452;+	40	intron	XR_003590486.1;XR_003590487.1;XR_003590488.1
NC_040261.1	38303121	38304597	1477	+	77.45453955099997	38304158	38304158	1	NC_040261.1:38303121-38304597;+	40	intron	XR_003590486.1;XR_003590487.1;XR_003590488.1
NC_040261.1	38305021	38306169	1149	+	71.348855961	38305298	38305298	1	NC_040261.1:38305021-38306169;+	38	intron	XR_003590486.1;XR_003590487.1;XR_003590488.1
NC_040261.1	38339743	38340056	314	+	62.05929965699998	38339885	38339885	1	NC_040261.1:38339743-38340056;+	38	antisense	NA
NC_040261.1	38452656	38452818	163	+	49.37164441600001	38452744	38452744	1	NC_040261.1:38452656-38452818;+	42	intergenic	NA
NC_040261.1	38453018	38453151	134	+	75.78493613699999	38453084	38453084	1	NC_040261.1:38453018-38453151;+	39	intergenic	NA
NC_040261.1	44666152	44666198	47	+	686.7843788600002	44666174	44666174	1	NC_040261.1:44666152-44666198;+	51	intergenic	NA
NC_040261.1	48215426	48215582	157	+	4398.198206629001	48215480	48215480	1	NC_040261.1:48215426-48215582;+	56	promoter	XR_003590590.1
NC_040261.1	51227815	51227982	168	+	103.82752396399997	51227901	51227901	1	NC_040261.1:51227815-51227982;+	39	proximal	XM_004012182.4;XM_027973692.1;XM_012184756.3
NC_040261.1	51228135	51228582	448	+	469.28112741999985	51228455	51228455	1	NC_040261.1:51228135-51228582;+	50	promoter	XM_004012182.4;XM_027973692.1;XM_012184756.3
NC_040261.1	51282878	51283179	302	+	816.1557227129996	51282972	51282972	1	NC_040261.1:51282878-51283179;+	56	promoter	XM_004012184.4
NC_040261.1	51548098	51548791	694	+	1225.776945801001	51548227	51548227	1	NC_040261.1:51548098-51548791;+	47	proximal	XM_004012185.3
NC_040261.1	51550924	51552081	1158	+	261.6162087399998	51551560	51551560	1	NC_040261.1:51550924-51552081;+	43	CDS	XM_004012185.3
NC_040261.1	54577249	54577554	306	+	1183.0443705430002	54577331	54577331	1	NC_040261.1:54577249-54577554;+	53	promoter	XM_027973698.1;XM_027973697.1
NC_040261.1	54775787	54776824	1038	+	3858.1631514380006	54776278	54776278	1	NC_040261.1:54775787-54776824;+	55	intron	XM_015098220.2
NC_040261.1	54816245	54816550	306	+	99.48432317499994	54816423	54816423	1	NC_040261.1:54816245-54816550;+	40	CDS	XM_015098220.2
NC_040261.1	54822019	54822576	558	+	908.6563854270005	54822142	54822142	1	NC_040261.1:54822019-54822576;+	47	intron	XM_015098220.2
NC_040261.1	54838906	54839228	323	+	114.52635290800004	54839071	54839071	1	NC_040261.1:54838906-54839228;+	40	CDS	XM_015098220.2
NC_040261.1	54867939	54868328	390	+	175.63239215200016	54868123	54868123	1	NC_040261.1:54867939-54868328;+	45	CDS	XM_015098220.2
NC_040261.1	56213082	56213985	904	+	64.137009056	56213271	56213271	1	NC_040261.1:56213082-56213985;+	41	antisense	NA
NC_040261.1	56306510	56306832	323	+	450.42647653700004	56306726	56306726	1	NC_040261.1:56306510-56306832;+	50	promoter	XM_027973500.1;NM_001082595.1
NC_040261.1	56306855	56307164	310	+	89.21303466500001	56307082	56307082	1	NC_040261.1:56306855-56307164;+	41	intron	XM_027973500.1;NM_001082595.1
NC_040261.1	56313043	56313478	436	+	32.34031911699999	56313200	56313200	1	NC_040261.1:56313043-56313478;+	38	CDS	XM_027973500.1;NM_001082595.1
NC_040261.1	57031624	57032194	571	+	359.92109934099994	57031795	57031795	1	NC_040261.1:57031624-57032194;+	46	promoter	XM_015098227.2
NC_040261.1	58678701	58678933	233	+	46.21463674700001	58678782	58678782	1	NC_040261.1:58678701-58678933;+	39	antisense	NA
NC_040261.1	58715028	58715370	343	+	131.85663660399993	58715144	58715144	1	NC_040261.1:58715028-58715370;+	42	promoter	XR_001043144.2
NC_040261.1	58786427	58787298	872	+	6310.660223180005	58786798	58786798	1	NC_040261.1:58786427-58787298;+	56	CDS	XM_004012195.4
NC_040261.1	58787320	58787601	282	+	72.05144375999998	58787376	58787376	1	NC_040261.1:58787320-58787601;+	39	intron	XM_004012195.4
NC_040261.1	58827888	58828840	953	+	171.1157139550001	58828766	58828766	1	NC_040261.1:58827888-58828840;+	47	intron	XM_004012195.4
NC_040261.1	58857184	58860517	3334	+	476.1308840619992	58858583	58858583	1	NC_040261.1:58857184-58860517;+	54	threeUTR	XM_004012195.4
NC_040261.1	64892145	64892353	209	+	119.97664471099998	64892158	64892158	1	NC_040261.1:64892145-64892353;+	40	promoter	LOC114116696
NC_040261.1	68671694	68671855	162	+	343.846201089	68671716	68671716	1	NC_040261.1:68671694-68671855;+	54	promoter	LOC101121149
NC_040261.1	73190702	73191277	576	+	87.747964828	73190749	73190749	1	NC_040261.1:73190702-73191277;+	44	promoter	XM_027973900.1;XM_027973899.1
NC_040261.1	73673398	73673632	235	+	127.26522620200005	73673475	73673475	1	NC_040261.1:73673398-73673632;+	45	intergenic	NA
NC_040261.1	76114009	76114558	550	+	642.9117495890004	76114165	76114165	1	NC_040261.1:76114009-76114558;+	54	promoter	XM_004012201.4
NC_040261.1	76114586	76114940	355	+	298.5794028289998	76114696	76114696	1	NC_040261.1:76114586-76114940;+	46	fiveUTR	XM_004012201.4
NC_040261.1	77632993	77633300	308	+	321.10372800399983	77633096	77633096	1	NC_040261.1:77632993-77633300;+	49	promoter	XM_027973708.1
NC_040261.1	78026520	78028395	1876	+	1215.7998800810005	78026538	78026538	1	NC_040261.1:78026520-78028395;+	56	promoter	LOC114116630
NC_040261.1	79943129	79943440	312	+	258.968750376	79943261	79943261	1	NC_040261.1:79943129-79943440;+	42	promoter	XM_027973715.1
NC_040261.1	82009431	82009767	337	+	263.198318283	82009524	82009524	1	NC_040261.1:82009431-82009767;+	38	promoter	XM_004012204.4;XM_004012203.4
NC_040261.1	82111950	82112731	782	+	3364.1214488899973	82112084	82112084	1	NC_040261.1:82111950-82112731;+	55	promoter	XM_015098005.2
NC_040261.1	82131318	82131463	146	+	46.71351191099998	82131377	82131377	1	NC_040261.1:82131318-82131463;+	38	CDS	XM_015098005.2
NC_040261.1	83447813	83448504	692	+	5499.260295829993	83448011	83448011	1	NC_040261.1:83447813-83448504;+	56	promoter	XM_027973723.1;XM_027973720.1;XM_027973722.1;XM_027973724.1;XM_027973726.1;XM_027973727.1
NC_040261.1	83466613	83467122	510	+	107.18154484899998	83466848	83466848	1	NC_040261.1:83466613-83467122;+	39	intron	XM_027973723.1;XM_027973720.1;XM_027973722.1;XM_027973724.1;XM_027973726.1;XM_027973727.1
NC_040261.1	83478368	83478732	365	+	34.79029620999999	83478521	83478521	1	NC_040261.1:83478368-83478732;+	38	intron	XM_027973723.1;XM_027973720.1;XM_027973722.1;XM_027973724.1;XM_027973726.1;XM_027973727.1;XM_027973721.1
NC_040261.1	83498339	83499203	865	+	180.19770332999985	83498752	83498752	1	NC_040261.1:83498339-83499203;+	52	fiveUTR	XM_027973723.1;XM_027973720.1;XM_027973722.1;XM_027973724.1;XM_027973726.1;XM_027973727.1;XM_027973721.1
NC_040261.1	83615030	83616996	1967	+	256.42597058899986	83615365	83615365	1	NC_040261.1:83615030-83616996;+	45	threeUTR	XM_027973720.1;XM_027973722.1;XM_027973724.1;XM_027973726.1;XM_027973727.1;XM_027973721.1
NC_040261.1	83670722	83671006	285	+	393.1445267149997	83670887	83670887	1	NC_040261.1:83670722-83671006;+	44	promoter	XM_027973728.1
NC_040261.1	83709696	83710683	988	+	72.39370914100002	83710374	83710374	1	NC_040261.1:83709696-83710683;+	39	threeUTR	XM_027973728.1
NC_040261.1	83710712	83712178	1467	+	235.45268333699994	83711682	83711682	1	NC_040261.1:83710712-83712178;+	42	threeUTR	XM_027973728.1
NC_040261.1	84064707	84065718	1012	+	3324.262755770003	84065067	84065067	1	NC_040261.1:84064707-84065718;+	56	promoter	XM_004012211.4
NC_040261.1	84073986	84074254	269	+	45.837939392	84074011	84074011	1	NC_040261.1:84073986-84074254;+	39	CDS	XM_004012211.4
NC_040261.1	84182844	84183522	679	+	811.1350775530001	84183042	84183042	1	NC_040261.1:84182844-84183522;+	51	promoter	XM_015098244.2;XM_015098245.2
NC_040261.1	85114708	85115338	631	+	1264.5578190299996	85115286	85115286	1	NC_040261.1:85114708-85115338;+	55	fiveUTR	XM_015098251.2
NC_040261.1	85148446	85148713	268	+	60.762598557	85148548	85148548	1	NC_040261.1:85148446-85148713;+	38	CDS	XM_015098251.2
NC_040261.1	85373337	85373797	461	+	8414.518264229	85373511	85373511	1	NC_040261.1:85373337-85373797;+	56	promoter	XM_004012221.4
NC_040261.1	85391690	85391907	218	+	57.977102546	85391744	85391744	1	NC_040261.1:85391690-85391907;+	40	CDS	XM_004012221.4
NC_040261.1	85395010	85395420	411	+	42.889990053999995	85395411	85395411	1	NC_040261.1:85395010-85395420;+	38	intron	XM_004012221.4
NC_040261.1	85461258	85461425	168	+	921.5915429769998	85461354	85461354	1	NC_040261.1:85461258-85461425;+	53	promoter	XM_027973752.1;XM_027973753.1;XM_027973754.1;XR_003590503.1;XR_003590505.1;XR_003590504.1
NC_040261.1	85936878	85937084	207	+	640.2659557590002	85936972	85936972	1	NC_040261.1:85936878-85937084;+	52	promoter	XM_015098256.2
NC_040261.1	86509373	86509705	333	+	4077.559066894998	86509400	86509400	1	NC_040261.1:86509373-86509705;+	55	promoter	LOC114116704
NC_040261.1	87081234	87081778	545	+	416.55688615299994	87081477	87081477	1	NC_040261.1:87081234-87081778;+	47	fiveUTR	XM_027973874.1
NC_040261.1	88715914	88716245	332	+	442.43905919499986	88715980	88715980	1	NC_040261.1:88715914-88716245;+	52	promoter	XM_027973762.1;XR_003590509.1;XM_015098260.2
NC_040261.1	88773350	88774465	1116	+	76.35586108700001	88774112	88774112	1	NC_040261.1:88773350-88774465;+	40	threeUTR	XM_027973762.1;XR_003590509.1;XM_015098260.2
NC_040261.1	88885548	88885793	246	+	274.668985975	88885746	88885746	1	NC_040261.1:88885548-88885793;+	50	proximal	XM_004012230.4;XM_027973768.1;XM_012184929.3
NC_040261.1	88885817	88886377	561	+	67.75858604699997	88885876	88885876	1	NC_040261.1:88885817-88886377;+	39	promoter	XM_004012230.4;XM_027973768.1;XM_012184929.3
NC_040261.1	88926065	88926712	648	+	729.7904368940005	88926143	88926143	1	NC_040261.1:88926065-88926712;+	55	fiveUTR	XM_015098261.2;XM_004012350.4
NC_040261.1	92111136	92111268	133	+	851.303218597	92111202	92111202	1	NC_040261.1:92111136-92111268;+	54	promoter	LOC114116705
NC_040261.1	92402183	92402820	638	+	141.33173041199993	92402771	92402771	1	NC_040261.1:92402183-92402820;+	50	antisense	NA
NC_040261.1	92410445	92410853	409	+	60.01493038	92410689	92410689	1	NC_040261.1:92410445-92410853;+	47	antisense	NA
NC_040261.1	92411091	92411375	285	+	79.41987079400005	92411164	92411164	1	NC_040261.1:92411091-92411375;+	47	antisense	NA
NC_040261.1	92411773	92411930	158	+	86.18313260599996	92411833	92411833	1	NC_040261.1:92411773-92411930;+	45	intergenic	NA
NC_040261.1	93321549	93322164	616	+	49.501544025	93321571	93321571	1	NC_040261.1:93321549-93322164;+	38	antisense	NA
NC_040261.1	93688331	93688593	263	+	55.05323493500001	93688458	93688458	1	NC_040261.1:93688331-93688593;+	41	fiveUTR	XM_027973779.1
NC_040261.1	93690478	93690801	324	+	1305.0290744899996	93690645	93690645	1	NC_040261.1:93690478-93690801;+	52	fiveUTR	XM_027973779.1;XM_027973778.1
NC_040261.1	93703074	93703821	748	+	32.43500802000001	93703147	93703147	1	NC_040261.1:93703074-93703821;+	39	CDS	XM_027973779.1;XM_027973778.1
NC_040261.1	93704256	93706096	1841	+	149.048172279	93704508	93704508	1	NC_040261.1:93704256-93706096;+	47	threeUTR	XM_027973779.1;XM_027973778.1
NC_040261.1	93706119	93706991	873	+	115.1233216360001	93706402	93706402	1	NC_040261.1:93706119-93706991;+	38	threeUTR	XM_027973779.1;XM_027973778.1
NC_040261.1	93725829	93726704	876	+	544.52744639299965	93726026	93726026	1	NC_040261.1:93725829-93726704;+	47	promoter	XM_027973780.1;XM_027973781.1;XM_027973782.1
NC_040261.1	94653746	94654828	1083	+	159.14013087000012	94654730	94654730	1	NC_040261.1:94653746-94654828;+	46	intergenic	NA
NC_040261.1	95077090	95077688	599	+	45.377144626999986	95077300	95077300	1	NC_040261.1:95077090-95077688;+	40	antisense	XM_027973787.1
NC_040261.1	95078238	95078770	533	+	4631.416306174	95078383	95078383	1	NC_040261.1:95078238-95078770;+	55	promoter	XM_027973787.1
NC_040261.1	95235424	95236508	1085	+	134.86628446500006	95235735	95235735	1	NC_040261.1:95235424-95236508;+	44	threeUTR	XM_027973787.1;XM_027973788.1
NC_040261.1	95299120	95299363	244	+	724.908847229	95299195	95299195	1	NC_040261.1:95299120-95299363;+	51	promoter	XM_027973789.1;XR_003590517.1;XR_003590518.1;XM_027973791.1
NC_040261.1	95338512	95339061	550	+	531.6928918650003	95338630	95338630	1	NC_040261.1:95338512-95339061;+	50	proximal	XM_004012239.4
NC_040261.1	95340415	95340734	320	+	344.696549989	95340547	95340547	1	NC_040261.1:95340415-95340734;+	43	intron	XM_004012239.4
NC_040261.1	95502385	95503026	642	+	384.10603054100005	95502695	95502695	1	NC_040261.1:95502385-95503026;+	44	CDS	XM_027973879.1
NC_040261.1	95531389	95531769	381	+	325.3917218240001	95531509	95531509	1	NC_040261.1:95531389-95531769;+	52	intron	XM_027973879.1
NC_040261.1	95542856	95543008	153	+	332.93326251999997	95542947	95542947	1	NC_040261.1:95542856-95543008;+	53	intron	XM_027973879.1
NC_040261.1	96401766	96402289	524	+	98.27955639699995	96401857	96401857	1	NC_040261.1:96401766-96402289;+	42	proximal	XM_027973799.1;XM_027973801.1;XM_027973802.1;XM_027973800.1
NC_040261.1	96535356	96536055	700	+	147.70247113800002	96535887	96535887	1	NC_040261.1:96535356-96536055;+	44	proximal	XM_027973807.1;XM_027973813.1;XM_027973809.1;XM_027973812.1;XM_027973810.1;XM_027973803.1;XM_027973804.1;XM_027973805.1
NC_040261.1	96647389	96648241	853	+	796.9299204469999	96647487	96647487	1	NC_040261.1:96647389-96648241;+	52	proximal	XM_027973819.1
NC_040261.1	96692586	96692936	351	+	11788.612095920005	96692718	96692718	1	NC_040261.1:96692586-96692936;+	56	promoter	XM_027973820.1
NC_040261.1	96697568	96697661	94	+	58.05900157199999	96697611	96697611	1	NC_040261.1:96697568-96697661;+	41	CDS	XM_027973820.1
NC_040261.1	96703679	96704524	846	+	75.04539580699998	96703869	96703869	1	NC_040261.1:96703679-96704524;+	43	threeUTR	XM_027973820.1
NC_040261.1	96783641	96784100	460	+	599.0993179699999	96783833	96783833	1	NC_040261.1:96783641-96784100;+	52	promoter	XR_003590527.1;XM_027973824.1
NC_040261.1	96817600	96817932	333	+	330.961865931	96817814	96817814	1	NC_040261.1:96817600-96817932;+	54	promoter	XM_027973825.1;XM_027973828.1;XM_027973826.1
NC_040261.1	97127509	97127747	239	+	118.35117275199994	97127583	97127583	1	NC_040261.1:97127509-97127747;+	43	promoter	XM_015098280.2
NC_040261.1	97160653	97160877	225	+	283.58091200000007	97160724	97160724	1	NC_040261.1:97160653-97160877;+	48	promoter	XM_027973835.1;XM_015098281.2
NC_040261.1	97167500	97168384	885	+	322.19616748800007	97167910	97167910	1	NC_040261.1:97167500-97168384;+	51	intron	XM_027973835.1;XM_015098281.2
NC_040261.1	97168475	97169206	732	+	199.67901948199992	97168668	97168668	1	NC_040261.1:97168475-97169206;+	44	intron	XM_027973835.1;XM_015098281.2
NC_040261.1	97187646	97187991	346	+	279.9505288600001	97187860	97187860	1	NC_040261.1:97187646-97187991;+	51	promoter	XM_027973836.1;XM_004012243.4;XM_012184979.3
NC_040261.1	97194152	97195071	920	+	37.73068990000001	97194633	97194633	1	NC_040261.1:97194152-97195071;+	39	CDS	XM_027973836.1;XM_004012243.4;XM_012184979.3
NC_040261.1	582140	582313	174	-	861.6002799710001	582231	582231	1	NC_040261.1:582140-582313;-	56	promoter	XM_004011265.4
NC_040261.1	2847000	2847672	673	-	699.0962690389997	2847285	2847285	1	NC_040261.1:2847000-2847672;-	56	promoter	XM_012184309.3;XM_015098037.2
NC_040261.1	2847796	2847980	185	-	55.38880747799999	2847864	2847864	1	NC_040261.1:2847796-2847980;-	38	proximal	XM_015098037.2
NC_040261.1	4783880	4784011	132	-	234.038510422	4783988	4783988	1	NC_040261.1:4783880-4784011;-	42	promoter	LOC114116591
NC_040261.1	6634756	6635401	646	-	118.72749265100002	6635045	6635045	1	NC_040261.1:6634756-6635401;-	38	fiveUTR	XM_004012040.3;XM_027973507.1
NC_040261.1	9871984	9873574	1591	-	1393.707402196	9873551	9873551	1	NC_040261.1:9871984-9873574;-	56	promoter	XM_027973509.1
NC_040261.1	9936566	9937255	690	-	123.83068926300012	9936934	9936934	1	NC_040261.1:9936566-9937255;-	46	exon	LOC114116683
NC_040261.1	10338438	10338740	303	-	63.19034852199999	10338522	10338522	1	NC_040261.1:10338438-10338740;-	39	intergenic	NA
NC_040261.1	11450154	11450326	173	-	193.52871211300007	11450231	11450231	1	NC_040261.1:11450154-11450326;-	47	intergenic	NA
NC_040261.1	11450372	11450521	150	-	138.88066802799992	11450434	11450434	1	NC_040261.1:11450372-11450521;-	48	intergenic	NA
NC_040261.1	13273538	13274953	1416	-	118.8566314979999	13273663	13273663	1	NC_040261.1:13273538-13274953;-	48	intergenic	NA
NC_040261.1	13314940	13315731	792	-	4316.511462837004	13315554	13315554	1	NC_040261.1:13314940-13315731;-	56	fiveUTR	XM_027973511.1
NC_040261.1	13347472	13347814	343	-	105.99776382800003	13347629	13347629	1	NC_040261.1:13347472-13347814;-	41	CDS	XM_012184327.3
NC_040261.1	13354190	13354667	478	-	93.83318015100001	13354483	13354483	1	NC_040261.1:13354190-13354667;-	45	CDS	XM_012184327.3
NC_040261.1	13385806	13386264	459	-	77.99212870099994	13385955	13385955	1	NC_040261.1:13385806-13386264;-	42	fiveUTR	XM_012184327.3
NC_040261.1	13386711	13386961	251	-	957.9769886879997	13386801	13386801	1	NC_040261.1:13386711-13386961;-	54	fiveUTR	XM_012184327.3
NC_040261.1	13411033	13411636	604	-	4440.578281714	13411424	13411424	1	NC_040261.1:13411033-13411636;-	55	intergenic	NA
NC_040261.1	13442403	13443114	712	-	462.34863546799977	13442999	13442999	1	NC_040261.1:13442403-13443114;-	53	proximal	rna-TRNAE-UUC-59
NC_040261.1	13443143	13443316	174	-	203.47887602599997	13443199	13443199	1	NC_040261.1:13443143-13443316;-	46	proximal	rna-TRNAE-UUC-59
NC_040261.1	13501271	13501866	596	-	637.4141610040003	13501507	13501507	1	NC_040261.1:13501271-13501866;-	45	fiveUTR	XM_012184336.2
NC_040261.1	13582181	13582681	501	-	414.966159004	13582597	13582597	1	NC_040261.1:13582181-13582681;-	52	promoter	XM_027973513.1
NC_040261.1	13642135	13642512	378	-	353.33000177799994	13642207	13642207	1	NC_040261.1:13642135-13642512;-	53	fiveUTR	XM_004012046.4
NC_040261.1	14237182	14237866	685	-	931.9631980879996	14237549	14237549	1	NC_040261.1:14237182-14237866;-	52	promoter	XM_015098045.2
NC_040261.1	15296140	15296624	485	-	870.3557914949998	15296405	15296405	1	NC_040261.1:15296140-15296624;-	52	promoter	XM_012184370.2;XM_027973530.1
NC_040261.1	16188121	16188740	620	-	237.4906812409999	16188288	16188288	1	NC_040261.1:16188121-16188740;-	47	promoter	XM_027973532.1
NC_040261.1	16932227	16934482	2256	-	483.62323003199975	16933336	16933336	1	NC_040261.1:16932227-16934482;-	51	threeUTR	XM_012184389.3;XM_027973544.1;XM_027973545.1;XM_027973543.1;XM_027973537.1;XM_027973541.1
NC_040261.1	16934981	16935781	801	-	47050.21978531501	16935641	16935641	1	NC_040261.1:16934981-16935781;-	56	promoter	XM_012184389.3;XM_027973544.1;XM_027973545.1;XM_027973543.1;XM_027973537.1;XM_027973541.1
NC_040261.1	16935852	16936123	272	-	409.03757524100024	16936010	16936010	1	NC_040261.1:16935852-16936123;-	52	promoter	XM_012184389.3;XM_027973544.1;XM_027973545.1;XM_027973543.1;XM_027973537.1;XM_027973541.1
NC_040261.1	16968096	16968338	243	-	362.349784405	16968190	16968190	1	NC_040261.1:16968096-16968338;-	46	promoter	XM_027973543.1;XM_027973537.1;XM_027973541.1
NC_040261.1	17043249	17044988	1740	-	271.06247010499993	17044166	17044166	1	NC_040261.1:17043249-17044988;-	47	intron	XM_027973537.1;XM_027973541.1;XM_027973538.1;XM_027973539.1;XM_027973540.1;XR_003590446.1;XR_003590448.1;XR_003590447.1
NC_040261.1	17050928	17051783	856	-	76.82984603799997	17051757	17051757	1	NC_040261.1:17050928-17051783;-	45	CDS	XM_027973537.1;XM_027973541.1;XM_027973538.1;XM_027973539.1;XM_027973540.1;XR_003590446.1;XR_003590448.1;XR_003590447.1
NC_040261.1	17052822	17053507	686	-	284.9931839669999	17053174	17053174	1	NC_040261.1:17052822-17053507;-	51	proximal	XM_027973537.1;XM_027973541.1;XM_027973538.1;XM_027973539.1;XM_027973540.1;XR_003590446.1;XR_003590448.1;XR_003590447.1
NC_040261.1	17397583	17398023	441	-	399.0966221040001	17397911	17397911	1	NC_040261.1:17397583-17398023;-	53	promoter	XM_027973546.1
NC_040261.1	17703516	17704426	911	-	86.04185327100002	17704119	17704119	1	NC_040261.1:17703516-17704426;-	40	intergenic	XR_003590583.1
NC_040261.1	17704862	17705763	902	-	73.62822850700002	17705276	17705276	1	NC_040261.1:17704862-17705763;-	45	proximal	XR_003590583.1;XM_015098053.2;XR_003590582.1
NC_040261.1	17707146	17707252	107	-	49.221464917999995	17707177	17707177	1	NC_040261.1:17707146-17707252;-	38	CDS	XM_015098053.2
NC_040261.1	17707372	17709315	1944	-	9642.477324451995	17708802	17708802	1	NC_040261.1:17707372-17709315;-	56	CDS	XM_015098053.2
NC_040261.1	17826239	17826371	133	-	529.014743327	17826346	17826346	1	NC_040261.1:17826239-17826371;-	53	promoter	LOC106990464
NC_040261.1	18326881	18327940	1060	-	70.58764228200005	18327427	18327427	1	NC_040261.1:18326881-18327940;-	42	CDS	XM_012184404.3;XM_012184400.3;XM_012184401.2;XM_012184402.2;XM_012184403.2
NC_040261.1	18331551	18332486	936	-	359.3392960079996	18332061	18332061	1	NC_040261.1:18331551-18332486;-	49	CDS	XM_012184404.3;XM_012184400.3;XM_012184401.2;XM_012184402.2;XM_012184403.2
NC_040261.1	18336491	18336867	377	-	115.62371517	18336661	18336661	1	NC_040261.1:18336491-18336867;-	38	CDS	XM_012184404.3;XM_012184400.3;XM_012184401.2;XM_012184402.2;XM_012184403.2
NC_040261.1	18348773	18349272	500	-	157.06695739399993	18348826	18348826	1	NC_040261.1:18348773-18349272;-	45	CDS	XM_012184404.3;XM_012184400.3;XM_012184401.2;XM_012184402.2;XM_012184403.2
NC_040261.1	18412415	18412977	563	-	2152.9908271790005	18412762	18412762	1	NC_040261.1:18412415-18412977;-	56	promoter	XM_012184404.3;XM_012184400.3;XM_012184401.2;XM_012184402.2;XM_012184403.2
NC_040261.1	18543106	18543741	636	-	4089.6863002439986	18543519	18543519	1	NC_040261.1:18543106-18543741;-	55	promoter	XM_012184417.3
NC_040261.1	18577167	18577336	170	-	215.88650209600007	18577231	18577231	1	NC_040261.1:18577167-18577336;-	43	intergenic	NA
NC_040261.1	18676987	18677241	255	-	62.32439581899999	18677055	18677055	1	NC_040261.1:18676987-18677241;-	39	promoter	XM_015098058.2;XM_004012064.3
NC_040261.1	18677562	18677905	344	-	214.71187382900004	18677733	18677733	1	NC_040261.1:18677562-18677905;-	46	proximal	XM_015098058.2;XM_004012064.3
NC_040261.1	19015490	19015722	233	-	3482.2709055929986	19015571	19015571	1	NC_040261.1:19015490-19015722;-	55	fiveUTR	XM_027973555.1
NC_040261.1	19108034	19108922	889	-	338.544998771	19108594	19108594	1	NC_040261.1:19108034-19108922;-	50	promoter	XM_004012066.4
NC_040261.1	20143947	20144562	616	-	3032.2463534550016	20144462	20144462	1	NC_040261.1:20143947-20144562;-	55	promoter	XM_027973559.1
NC_040261.1	20177742	20177886	145	-	191.73967749000005	20177792	20177792	1	NC_040261.1:20177742-20177886;-	44	antisense	NA
NC_040261.1	20204627	20204837	211	-	460.145121324	20204763	20204763	1	NC_040261.1:20204627-20204837;-	51	promoter	XM_012184433.3
NC_040261.1	20345526	20345739	214	-	104.48003016499999	20345708	20345708	1	NC_040261.1:20345526-20345739;-	42	antisense	NA
NC_040261.1	20346562	20346680	119	-	125.80263856900002	20346637	20346637	1	NC_040261.1:20346562-20346680;-	40	antisense	NA
NC_040261.1	20347403	20347599	197	-	53.16440790900002	20347486	20347486	1	NC_040261.1:20347403-20347599;-	42	antisense	NA
NC_040261.1	20496783	20497060	278	-	174.32024696300005	20496984	20496984	1	NC_040261.1:20496783-20497060;-	49	proximal	NM_001280672.1
NC_040261.1	20574122	20574929	808	-	937.5892398730002	20574711	20574711	1	NC_040261.1:20574122-20574929;-	55	promoter	XM_012184439.3;XM_015098059.2;XM_015098060.2;XM_015098061.2;XM_012184441.3;XM_012184446.3
NC_040261.1	21269994	21270534	541	-	1352.0874296169995	21270204	21270204	1	NC_040261.1:21269994-21270534;-	55	fiveUTR	XM_012184461.3;XM_012184466.3;XM_004012075.3;XM_012184464.2
NC_040261.1	21298437	21298738	302	-	529.042762124	21298549	21298549	1	NC_040261.1:21298437-21298738;-	53	promoter	XM_004012075.3;XM_012184464.2
NC_040261.1	21406937	21407625	689	-	258.60724947800003	21407595	21407595	1	NC_040261.1:21406937-21407625;-	53	CDS	XM_012184472.2;XM_012184468.3;XM_015098066.2;XM_015098067.2;XM_015098069.2;XM_004012079.4
NC_040261.1	21434405	21435205	801	-	992.3868679160003	21435122	21435122	1	NC_040261.1:21434405-21435205;-	52	promoter	XM_012184468.3;XM_015098066.2;XM_015098067.2;XM_015098069.2
NC_040261.1	21444434	21445036	603	-	195.012411456	21445014	21445014	1	NC_040261.1:21444434-21445036;-	48	promoter	LOC101117088
NC_040261.1	21611032	21611464	433	-	330.3875038490002	21611232	21611232	1	NC_040261.1:21611032-21611464;-	49	promoter	XM_004012081.4
NC_040261.1	21714446	21714804	359	-	726.64543595	21714536	21714536	1	NC_040261.1:21714446-21714804;-	55	promoter	XM_015098074.2
NC_040261.1	21792826	21793206	381	-	2356.863267189001	21792937	21792937	1	NC_040261.1:21792826-21793206;-	56	fiveUTR	XM_027973568.1
NC_040261.1	21899389	21899610	222	-	294.86262021	21899467	21899467	1	NC_040261.1:21899389-21899610;-	54	proximal	XR_003590455.1
NC_040261.1	21945984	21946443	460	-	394.44506735500005	21946250	21946250	1	NC_040261.1:21945984-21946443;-	53	antisense	NA
NC_040261.1	23197627	23197946	320	-	65.335133843	23197822	23197822	1	NC_040261.1:23197627-23197946;-	41	CDS	XR_001435199.2;XR_001435200.2;XR_001435201.2;XM_015098085.2;XM_015098084.2
NC_040261.1	23250051	23251017	967	-	72.662929219	23250375	23250375	1	NC_040261.1:23250051-23251017;-	38	intron	XR_001435199.2;XR_001435200.2;XR_001435201.2;XM_015098085.2;XM_015098084.2
NC_040261.1	23263897	23265178	1282	-	94.89977196299998	23264992	23264992	1	NC_040261.1:23263897-23265178;-	42	intron	XR_001435199.2;XR_001435200.2;XR_001435201.2;XM_015098085.2;XM_015098084.2
NC_040261.1	23271428	23273816	2389	-	1442.2526181720002	23273740	23273740	1	NC_040261.1:23271428-23273816;-	56	promoter	XR_001435199.2;XR_001435200.2;XR_001435201.2;XM_015098085.2;XM_015098084.2
NC_040261.1	23607218	23607548	331	-	334.1774988869999	23607454	23607454	1	NC_040261.1:23607218-23607548;-	51	promoter	XM_015098087.2
NC_040261.1	23911960	23912156	197	-	363.68933409899984	23912072	23912072	1	NC_040261.1:23911960-23912156;-	48	promoter	XM_004023410.4
NC_040261.1	24248311	24248576	266	-	61.08205598299999	24248525	24248525	1	NC_040261.1:24248311-24248576;-	39	intergenic	NA
NC_040261.1	25003487	25003888	402	-	2067.6999707099994	25003849	25003849	1	NC_040261.1:25003487-25003888;-	55	promoter	XR_001043038.3
NC_040261.1	25116621	25116901	281	-	395.1251595430001	25116815	25116815	1	NC_040261.1:25116621-25116901;-	52	promoter	XM_004012096.4;XM_027973597.1
NC_040261.1	25607643	25608075	433	-	618.3738866659999	25607937	25607937	1	NC_040261.1:25607643-25608075;-	54	promoter	XM_004012098.4
NC_040261.1	25834323	25834718	396	-	547.4050857709999	25834568	25834568	1	NC_040261.1:25834323-25834718;-	42	proximal	XM_027973602.1
NC_040261.1	26071930	26073386	1457	-	176.45606302999994	26073107	26073107	1	NC_040261.1:26071930-26073386;-	50	threeUTR	XM_004012102.3
NC_040261.1	26084673	26084908	236	-	1872.0699371529997	26084759	26084759	1	NC_040261.1:26084673-26084908;-	56	promoter	XM_004012102.3
NC_040261.1	27169078	27169217	140	-	633.462201899	27169166	27169166	1	NC_040261.1:27169078-27169217;-	51	promoter	XM_012184547.3;XM_004012116.4
NC_040261.1	27284429	27285350	922	-	904.9800668330004	27285229	27285229	1	NC_040261.1:27284429-27285350;-	55	promoter	XM_012185000.3
NC_040261.1	27404866	27405568	703	-	337.8765300889998	27405021	27405021	1	NC_040261.1:27404866-27405568;-	43	promoter	XM_015098109.2;XR_003590465.1;XR_003590466.1
NC_040261.1	28712219	28713232	1014	-	116.18416445499996	28712811	28712811	1	NC_040261.1:28712219-28713232;-	47	CDS	XM_027973617.1;XM_027973613.1;XM_027973614.1;XM_027973615.1;XM_027973618.1;XM_027973619.1;XM_027973611.1;XM_027973612.1;XM_027973616.1
NC_040261.1	28911813	28912767	955	-	1599.145475248001	28912645	28912645	1	NC_040261.1:28911813-28912767;-	54	proximal	XM_027973613.1;XM_027973614.1;XM_027973615.1;XM_027973618.1;XM_027973619.1;XM_027973611.1;XM_027973612.1;XM_027973616.1
NC_040261.1	29972675	29972968	294	-	611.3508642970004	29972899	29972899	1	NC_040261.1:29972675-29972968;-	53	promoter	XM_004012131.4
NC_040261.1	30188083	30188582	500	-	270.4587233539998	30188285	30188285	1	NC_040261.1:30188083-30188582;-	49	intergenic	NA
NC_040261.1	30742857	30743427	571	-	225.22554790199996	30743124	30743124	1	NC_040261.1:30742857-30743427;-	44	intron	XM_027973621.1
NC_040261.1	30743449	30743851	403	-	97.94640853199999	30743672	30743672	1	NC_040261.1:30743449-30743851;-	38	intron	XM_027973621.1
NC_040261.1	30817300	30818001	702	-	181.3320066139999	30817757	30817757	1	NC_040261.1:30817300-30818001;-	44	intron	XM_027973621.1
NC_040261.1	30818200	30819073	874	-	132.23901912300002	30818482	30818482	1	NC_040261.1:30818200-30819073;-	40	intron	XM_027973621.1
NC_040261.1	30822162	30822800	639	-	826.6231067319997	30822531	30822531	1	NC_040261.1:30822162-30822800;-	51	intron	XM_027973621.1
NC_040261.1	30926399	30926767	369	-	325.037603586	30926636	30926636	1	NC_040261.1:30926399-30926767;-	47	intergenic	NA
NC_040261.1	31584507	31584777	271	-	258.26452632499985	31584711	31584711	1	NC_040261.1:31584507-31584777;-	46	promoter	XM_027973624.1;XR_003590475.1
NC_040261.1	31624226	31624516	291	-	35.44386704999999	31624419	31624419	1	NC_040261.1:31624226-31624516;-	40	intergenic	NA
NC_040261.1	31845926	31846644	719	-	1077.929669407	31846421	31846421	1	NC_040261.1:31845926-31846644;-	50	promoter	XM_004012140.4
NC_040261.1	31969757	31970157	401	-	1113.3244213050011	31969873	31969873	1	NC_040261.1:31969757-31970157;-	50	promoter	XM_004012141.4
NC_040261.1	32040443	32041047	605	-	378.646828116	32040875	32040875	1	NC_040261.1:32040443-32041047;-	50	promoter	XM_004012142.4;XM_012184629.3;XM_027973626.1
NC_040261.1	32635959	32636467	509	-	93.70017037200002	32636194	32636194	1	NC_040261.1:32635959-32636467;-	41	antisense	NA
NC_040261.1	32896574	32897262	689	-	217.398942824	32896825	32896825	1	NC_040261.1:32896574-32897262;-	47	fiveUTR	XM_012184654.3;XM_027973632.1
NC_040261.1	33296716	33296908	193	-	6353.796098206999	33296855	33296855	1	NC_040261.1:33296716-33296908;-	56	promoter	XM_004023338.4
NC_040261.1	33649402	33650872	1471	-	161.88920399999995	33650267	33650267	1	NC_040261.1:33649402-33650872;-	44	threeUTR	XM_027973635.1;XM_027973634.1;XM_027973636.1
NC_040261.1	33663946	33664915	970	-	86.51893352600004	33664486	33664486	1	NC_040261.1:33663946-33664915;-	39	intron	XM_027973635.1;XM_027973634.1;XM_027973636.1
NC_040261.1	33747294	33748820	1527	-	103.01509369600002	33747564	33747564	1	NC_040261.1:33747294-33748820;-	43	intron	XM_027973635.1;XM_027973634.1;XM_027973636.1
NC_040261.1	33748869	33749769	901	-	78.47592016800004	33748977	33748977	1	NC_040261.1:33748869-33749769;-	38	intron	XM_027973635.1;XM_027973634.1;XM_027973636.1
NC_040261.1	33769450	33770444	995	-	1700.9030635970007	33770369	33770369	1	NC_040261.1:33769450-33770444;-	55	proximal	XM_027973635.1;XM_027973634.1;XM_027973636.1
NC_040261.1	34139508	34139722	215	-	1803.5127086669995	34139616	34139616	1	NC_040261.1:34139508-34139722;-	56	promoter	XM_027973638.1;XM_027973637.1
NC_040261.1	34314698	34314992	295	-	227.75005183099998	34314934	34314934	1	NC_040261.1:34314698-34314992;-	49	CDS	XM_004012291.4
NC_040261.1	34426395	34426716	322	-	120.62641852299998	34426559	34426559	1	NC_040261.1:34426395-34426716;-	41	promoter	XM_027973896.1
NC_040261.1	34437688	34437803	116	-	41.863379423	34437727	34437727	1	NC_040261.1:34437688-34437803;-	44	proximal	XM_015098166.2;XM_027973644.1;XM_015098167.2;XR_003590584.1;XR_003590581.1
NC_040261.1	34439993	34440395	403	-	9662.555370934004	34440092	34440092	1	NC_040261.1:34439993-34440395;-	56	promoter	XM_027973644.1;XM_015098167.2
NC_040261.1	34866150	34866358	209	-	273.6630502950001	34866292	34866292	1	NC_040261.1:34866150-34866358;-	48	promoter	XM_015098172.2
NC_040261.1	35031646	35032359	714	-	882.0461404599993	35032256	35032256	1	NC_040261.1:35031646-35032359;-	52	proximal	XM_015098173.2;XM_015098174.2
NC_040261.1	35900201	35900594	394	-	136.10910836500003	35900381	35900381	1	NC_040261.1:35900201-35900594;-	39	promoter	XM_027973656.1;XM_027973654.1
NC_040261.1	35904604	35904998	395	-	756.7781312220001	35904877	35904877	1	NC_040261.1:35904604-35904998;-	51	promoter	XM_027973654.1
NC_040261.1	36483279	36483978	700	-	609.7701285990005	36483454	36483454	1	NC_040261.1:36483279-36483978;-	56	fiveUTR	XM_015098178.2
NC_040261.1	36604294	36604530	237	-	111.66568481100003	36604478	36604478	1	NC_040261.1:36604294-36604530;-	41	promoter	XR_001043094.2
NC_040261.1	37505500	37505770	271	-	125.89854494400005	37505673	37505673	1	NC_040261.1:37505500-37505770;-	39	promoter	XR_003590481.1;XR_001435222.2
NC_040261.1	37565967	37566342	376	-	548.2227343870004	37566240	37566240	1	NC_040261.1:37565967-37566342;-	53	promoter	XM_015097989.2
NC_040261.1	37585408	37586450	1043	-	177.43406114999985	37586301	37586301	1	NC_040261.1:37585408-37586450;-	52	CDS	XM_004012164.3
NC_040261.1	37590571	37590852	282	-	8156.5332796030025	37590654	37590654	1	NC_040261.1:37590571-37590852;-	56	promoter	XM_004012164.3
NC_040261.1	37604331	37604407	77	-	2527.7858352870003	37604372	37604372	1	NC_040261.1:37604331-37604407;-	55	promoter	LOC105611673
NC_040261.1	37821674	37822233	560	-	150.58728641599996	37821884	37821884	1	NC_040261.1:37821674-37822233;-	42	fiveUTR	XM_027973673.1
NC_040261.1	37889668	37889886	219	-	572.1445701650002	37889776	37889776	1	NC_040261.1:37889668-37889886;-	52	promoter	XM_027973674.1;XM_027973675.1;XM_027973676.1
NC_040261.1	38101033	38101755	723	-	57.78255079200001	38101404	38101404	1	NC_040261.1:38101033-38101755;-	38	threeUTR	XM_027973680.1;XM_027973678.1;XM_015098196.2;XM_015098197.2;XM_027973679.1
NC_040261.1	38145371	38146391	1021	-	93.892738695	38146314	38146314	1	NC_040261.1:38145371-38146391;-	46	CDS	XM_027973680.1;XM_027973678.1;XM_015098196.2;XM_015098197.2;XM_027973679.1
NC_040261.1	38165185	38165652	468	-	347.172516313	38165570	38165570	1	NC_040261.1:38165185-38165652;-	53	promoter	XM_027973678.1;XM_015098196.2;XM_015098197.2;XM_027973679.1
NC_040261.1	38339228	38340153	926	-	276.0307463680002	38339435	38339435	1	NC_040261.1:38339228-38340153;-	48	CDS	XM_012184726.3;XM_012184727.3;XM_012184728.3;XM_015098209.2
NC_040261.1	38354738	38354945	208	-	106.39153571599998	38354915	38354915	1	NC_040261.1:38354738-38354945;-	48	CDS	XM_012184726.3;XM_012184727.3;XM_012184728.3;XM_015098209.2
NC_040261.1	38365500	38365932	433	-	790.1946845050004	38365831	38365831	1	NC_040261.1:38365500-38365932;-	55	promoter	XM_012184726.3;XM_012184727.3;XM_012184728.3;XM_015098209.2
NC_040261.1	38384585	38385528	944	-	50.56995916599996	38384750	38384750	1	NC_040261.1:38384585-38385528;-	39	CDS	XM_012184734.3
NC_040261.1	38444371	38444626	256	-	1903.538613297	38444516	38444516	1	NC_040261.1:38444371-38444626;-	55	promoter	XM_012184734.3
NC_040261.1	38452511	38452728	218	-	59.568116552999996	38452610	38452610	1	NC_040261.1:38452511-38452728;-	39	intergenic	NA
NC_040261.1	43072171	43073005	835	-	1255.8525461170009	43072707	43072707	1	NC_040261.1:43072171-43073005;-	49	fiveUTR	XM_004012174.4;XM_027973688.1
NC_040261.1	48024967	48025075	109	-	2274.6911166620007	48025024	48025024	1	NC_040261.1:48024967-48025075;-	55	intergenic	NA
NC_040261.1	48025184	48025297	114	-	85.157925576	48025209	48025209	1	NC_040261.1:48025184-48025297;-	39	intergenic	NA
NC_040261.1	48025830	48025974	145	-	306.3213144989998	48025855	48025855	1	NC_040261.1:48025830-48025974;-	49	intergenic	NA
NC_040261.1	48117314	48117441	128	-	2270.86933926	48117374	48117374	1	NC_040261.1:48117314-48117441;-	55	intergenic	NA
NC_040261.1	48117467	48117653	187	-	91.87872461799999	48117555	48117555	1	NC_040261.1:48117467-48117653;-	39	intergenic	NA
NC_040261.1	48118188	48118275	88	-	287.2458898999999	48118213	48118213	1	NC_040261.1:48118188-48118275;-	48	intergenic	NA
NC_040261.1	48373392	48373746	355	-	882.4906229320003	48373590	48373590	1	NC_040261.1:48373392-48373746;-	51	intergenic	NA
NC_040261.1	50119174	50121031	1858	-	1319.0028655680005	50120506	50120506	1	NC_040261.1:50119174-50121031;-	54	proximal	XM_012184753.3;XM_027973690.1
NC_040261.1	51228075	51228279	205	-	419.99524073000003	51228149	51228149	1	NC_040261.1:51228075-51228279;-	52	promoter	XM_027973693.1
NC_040261.1	51282426	51282873	448	-	249.59855624200014	51282671	51282671	1	NC_040261.1:51282426-51282873;-	50	promoter	XM_012184765.2;XM_004012179.4
NC_040261.1	51288718	51288982	265	-	59.082355292000024	51288807	51288807	1	NC_040261.1:51288718-51288982;-	39	exon	LOC101123386
NC_040261.1	51289006	51289183	178	-	42.00280549800001	51289157	51289157	1	NC_040261.1:51289006-51289183;-	39	promoter	LOC101123386
NC_040261.1	51551041	51551944	904	-	379.95272580300025	51551608	51551608	1	NC_040261.1:51551041-51551944;-	48	antisense	NA
NC_040261.1	52537409	52538043	635	-	46.212931802	52537702	52537702	1	NC_040261.1:52537409-52538043;-	41	threeUTR	XM_027973694.1
NC_040261.1	52971082	52971876	795	-	46.87555321000002	52971351	52971351	1	NC_040261.1:52971082-52971876;-	39	intron	XR_003590491.1
NC_040261.1	53035239	53036665	1427	-	79.992784525	53036186	53036186	1	NC_040261.1:53035239-53036665;-	40	intron	XR_003590491.1
NC_040261.1	53037614	53038650	1037	-	75.45954916999999	53037859	53037859	1	NC_040261.1:53037614-53038650;-	38	intron	XR_003590491.1
NC_040261.1	53049125	53049654	530	-	816.3025269879998	53049247	53049247	1	NC_040261.1:53049125-53049654;-	56	promoter	XR_003590491.1
NC_040261.1	53049677	53050139	463	-	999.5978224799998	53049876	53049876	1	NC_040261.1:53049677-53050139;-	54	proximal	XR_003590491.1
NC_040261.1	54336062	54336347	286	-	555.270577803	54336221	54336221	1	NC_040261.1:54336062-54336347;-	42	intron	XM_027973695.1;XM_027973696.1
NC_040261.1	54350865	54351081	217	-	151.20606410799996	54351002	54351002	1	NC_040261.1:54350865-54351081;-	43	intron	XM_027973695.1;XM_027973696.1
NC_040261.1	54518723	54519993	1271	-	114.27877910999997	54519162	54519162	1	NC_040261.1:54518723-54519993;-	43	intron	XM_027973695.1;XM_027973696.1;XM_027973849.1
NC_040261.1	54520026	54520282	257	-	403.61137917799994	54520213	54520213	1	NC_040261.1:54520026-54520282;-	42	promoter	XM_027973695.1;XM_027973696.1;XM_027973849.1
NC_040261.1	54520304	54520817	514	-	443.61351776600026	54520495	54520495	1	NC_040261.1:54520304-54520817;-	52	proximal	XM_027973695.1;XM_027973696.1;XM_027973849.1
NC_040261.1	54571200	54571428	229	-	3394.4265468529998	54571364	54571364	1	NC_040261.1:54571200-54571428;-	56	promoter	XM_004012187.4
NC_040261.1	54576811	54577049	239	-	93.29548120499999	54576881	54576881	1	NC_040261.1:54576811-54577049;-	39	intergenic	NA
NC_040261.1	56208433	56214792	6360	-	2547.2858953810014	56214544	56214544	1	NC_040261.1:56208433-56214792;-	56	promoter	XM_015098226.2
NC_040261.1	56320209	56321755	1547	-	108.76798726899996	56321027	56321027	1	NC_040261.1:56320209-56321755;-	44	threeUTR	XM_027973502.1;XM_027973501.1;NM_001129739.1
NC_040261.1	56321776	56322360	585	-	48.819166489000004	56321799	56321799	1	NC_040261.1:56321776-56322360;-	40	CDS	XM_027973502.1;XM_027973501.1;NM_001129739.1
NC_040261.1	56343002	56343196	195	-	209.58178879699986	56343102	56343102	1	NC_040261.1:56343002-56343196;-	50	promoter	XM_027973502.1;XM_027973501.1
NC_040261.1	56343401	56343579	179	-	79.09483641799999	56343443	56343443	1	NC_040261.1:56343401-56343579;-	45	proximal	XM_027973502.1;XM_027973501.1
NC_040261.1	56395505	56396114	610	-	59.481524410999995	56395760	56395760	1	NC_040261.1:56395505-56396114;-	43	CDS	XM_027973699.1
NC_040261.1	56396362	56397526	1165	-	54.82962368800003	56397005	56397005	1	NC_040261.1:56396362-56397526;-	43	CDS	XM_027973699.1
NC_040261.1	56427990	56430342	2353	-	191.56959501899988	56429567	56429567	1	NC_040261.1:56427990-56430342;-	49	intron	XM_027973699.1
NC_040261.1	56467284	56467523	240	-	61.774740071999986	56467429	56467429	1	NC_040261.1:56467284-56467523;-	39	CDS	XM_027973699.1
NC_040261.1	56624461	56625291	831	-	1740.3498660380005	56625161	56625161	1	NC_040261.1:56624461-56625291;-	55	promoter	XM_027973699.1
NC_040261.1	57244297	57245445	1149	-	1350.3114553200007	57244987	57244987	1	NC_040261.1:57244297-57245445;-	54	intron	XM_015098228.2
NC_040261.1	57245539	57245982	444	-	201.08919519800017	57245634	57245634	1	NC_040261.1:57245539-57245982;-	46	fiveUTR	XM_015098228.2
NC_040261.1	57998928	57999308	381	-	865.8736466050001	57999227	57999227	1	NC_040261.1:57998928-57999308;-	56	promoter	XM_004012192.4
NC_040261.1	58679704	58679968	265	-	37.11509799400001	58679941	58679941	1	NC_040261.1:58679704-58679968;-	38	CDS	XM_012184829.3;XM_012184830.3;XM_027973701.1;XM_004012193.4;XM_004012194.4;XM_012184820.3;XM_012184821.3;XM_012184822.3;XM_012184823.3;XM_012184824.3;XM_012184825.3;XM_012184826.3;XM_012184827.3;XM_012184831.3;XM_012184833.3;XM_012184834.3;XM_027973700.1
NC_040261.1	58681608	58681895	288	-	232.80636658299989	58681742	58681742	1	NC_040261.1:58681608-58681895;-	45	CDS	XM_012184829.3;XM_012184830.3;XM_027973701.1;XM_004012193.4;XM_004012194.4;XM_012184820.3;XM_012184821.3;XM_012184822.3;XM_012184823.3;XM_012184824.3;XM_012184825.3;XM_012184826.3;XM_012184827.3;XM_012184831.3;XM_012184833.3;XM_012184834.3;XM_027973700.1
NC_040261.1	58694195	58695891	1697	-	126.00322747999991	58694989	58694989	1	NC_040261.1:58694195-58695891;-	44	intron	XM_012184829.3;XM_012184830.3;XM_027973701.1;XM_004012193.4;XM_004012194.4;XM_012184820.3;XM_012184821.3;XM_012184822.3;XM_012184823.3;XM_012184824.3;XM_012184825.3;XM_012184826.3;XM_012184827.3;XM_012184831.3;XM_012184833.3;XM_012184834.3;XM_027973700.1
NC_040261.1	58698601	58699805	1205	-	138.76381028	58699515	58699515	1	NC_040261.1:58698601-58699805;-	41	intron	XM_012184829.3;XM_012184830.3;XM_027973701.1;XM_004012193.4;XM_004012194.4;XM_012184820.3;XM_012184821.3;XM_012184822.3;XM_012184823.3;XM_012184824.3;XM_012184825.3;XM_012184826.3;XM_012184827.3;XM_012184831.3;XM_012184833.3;XM_012184834.3;XM_027973700.1
NC_040261.1	58706937	58708863	1927	-	131.02934438100002	58707228	58707228	1	NC_040261.1:58706937-58708863;-	48	intron	XM_012184829.3;XM_012184830.3;XM_004012193.4;XM_004012194.4;XM_012184820.3;XM_012184821.3;XM_012184822.3;XM_012184823.3;XM_012184824.3;XM_012184825.3;XM_012184826.3;XM_012184827.3;XM_012184831.3;XM_012184833.3;XM_012184834.3;XM_027973700.1
NC_040261.1	58708955	58710215	1261	-	137.27313755100002	58710081	58710081	1	NC_040261.1:58708955-58710215;-	41	intron	XM_012184829.3;XM_012184830.3;XM_004012193.4;XM_004012194.4;XM_012184820.3;XM_012184821.3;XM_012184822.3;XM_012184823.3;XM_012184824.3;XM_012184825.3;XM_012184826.3;XM_012184827.3;XM_012184831.3;XM_012184833.3;XM_012184834.3;XM_027973700.1
NC_040261.1	58711361	58712518	1158	-	157.85136035000002	58711469	58711469	1	NC_040261.1:58711361-58712518;-	45	intron	XM_012184829.3;XM_012184830.3;XM_004012193.4;XM_004012194.4;XM_012184820.3;XM_012184821.3;XM_012184822.3;XM_012184823.3;XM_012184824.3;XM_012184825.3;XM_012184826.3;XM_012184827.3;XM_012184831.3;XM_012184833.3;XM_012184834.3;XM_027973700.1
NC_040261.1	58712547	58714660	2114	-	806.3182850260001	58713746	58713746	1	NC_040261.1:58712547-58714660;-	55	intron	XM_012184829.3;XM_012184830.3;XM_004012193.4;XM_004012194.4;XM_012184820.3;XM_012184821.3;XM_012184822.3;XM_012184823.3;XM_012184824.3;XM_012184825.3;XM_012184826.3;XM_012184827.3;XM_012184831.3;XM_012184833.3;XM_012184834.3;XM_027973700.1
NC_040261.1	58714694	58715535	842	-	929.9125511420001	58715463	58715463	1	NC_040261.1:58714694-58715535;-	55	proximal	XM_012184829.3;XM_012184830.3;XM_004012193.4;XM_004012194.4;XM_012184820.3;XM_012184821.3;XM_012184822.3;XM_012184823.3;XM_012184824.3;XM_012184825.3;XM_012184826.3;XM_012184827.3;XM_012184831.3;XM_012184833.3;XM_012184834.3;XM_027973700.1
NC_040261.1	59775740	59776683	944	-	105.71512703299997	59776075	59776075	1	NC_040261.1:59775740-59776683;-	44	threeUTR	XM_027973702.1
NC_040261.1	59779847	59781212	1366	-	769.5969143380007	59780552	59780552	1	NC_040261.1:59779847-59781212;-	51	proximal	XM_027973702.1
NC_040261.1	60660977	60661012	36	-	109.814491558	60660999	60660999	1	NC_040261.1:60660977-60661012;-	42	intergenic	NA
NC_040261.1	65607431	65608672	1242	-	73.477775314	65607748	65607748	1	NC_040261.1:65607431-65608672;-	38	threeUTR	XM_027973704.1
NC_040261.1	65609251	65609796	546	-	107.09942613599996	65609767	65609767	1	NC_040261.1:65609251-65609796;-	45	promoter	XM_027973704.1
NC_040261.1	66260235	66260725	491	-	192.31279558400007	66260290	66260290	1	NC_040261.1:66260235-66260725;-	40	fiveUTR	XM_004012199.4
NC_040261.1	67058871	67058920	50	-	75.65322640199999	67058896	67058896	1	NC_040261.1:67058871-67058920;-	42	exon	LOC101104507
NC_040261.1	69376510	69376941	432	-	125.02685139600003	69376814	69376814	1	NC_040261.1:69376510-69376941;-	40	intergenic	NA
NC_040261.1	77483976	77484260	285	-	114.32878795000002	77484231	77484231	1	NC_040261.1:77483976-77484260;-	45	promoter	LOC105612089
NC_040261.1	77629494	77629936	443	-	868.71911097099985	77629765	77629765	1	NC_040261.1:77629494-77629936;-	55	promoter	XM_015098235.2;XM_015098237.2
NC_040261.1	78027362	78028081	720	-	29.204812314999973	78027580	78027580	1	NC_040261.1:78027362-78028081;-	38	antisense	NA
NC_040261.1	78232883	78233302	420	-	90.03166205599999	78233112	78233112	1	NC_040261.1:78232883-78233302;-	47	promoter	XM_027973709.1
NC_040261.1	78493985	78495384	1400	-	57.23964360099999	78495360	78495360	1	NC_040261.1:78493985-78495384;-	42	antisense	NA
NC_040261.1	79043069	79043637	569	-	9162.629210151998	79043612	79043612	1	NC_040261.1:79043069-79043637;-	56	promoter	XM_027973710.1
NC_040261.1	80898653	80899166	514	-	123.63579301099996	80899082	80899082	1	NC_040261.1:80898653-80899166;-	44	proximal	XM_027973869.1
NC_040261.1	82081676	82082143	468	-	1003.642295989	82082050	82082050	1	NC_040261.1:82081676-82082143;-	45	promoter	XM_027973717.1;XM_027973718.1
NC_040261.1	82111555	82111890	336	-	101.13094879400006	82111668	82111668	1	NC_040261.1:82111555-82111890;-	48	intergenic	NA
NC_040261.1	82330768	82331096	329	-	444.8523741209999	82330973	82330973	1	NC_040261.1:82330768-82331096;-	50	promoter	XM_004012207.4
NC_040261.1	84492675	84493665	991	-	92.68463840899997	84493308	84493308	1	NC_040261.1:84492675-84493665;-	44	threeUTR	XM_012184878.3
NC_040261.1	84751862	84753097	1236	-	155.78889638299992	84752622	84752622	1	NC_040261.1:84751862-84753097;-	39	threeUTR	XM_027973731.1;XM_027973743.1;XM_027973749.1;XM_027973747.1;XM_027973746.1;XM_027973737.1;XM_027973732.1;XM_027973740.1;XM_027973738.1;XM_027973744.1;XM_027973733.1;XM_027973734.1;XM_027973735.1;XM_027973739.1;XM_027973736.1;XM_027973742.1;XM_027973745.1;XM_027973748.1;XM_027973741.1
NC_040261.1	84929103	84929781	679	-	616.5007110539991	84929451	84929451	1	NC_040261.1:84929103-84929781;-	51	promoter	XM_027973731.1;XM_027973743.1;XM_027973749.1;XM_027973747.1;XM_027973746.1;XM_027973737.1;XM_027973732.1;XM_027973740.1;XM_027973738.1;XM_027973744.1;XM_027973733.1;XM_027973734.1;XM_027973735.1;XM_027973739.1;XM_027973736.1;XM_027973742.1;XM_027973745.1;XM_027973748.1;XM_027973741.1
NC_040261.1	84967988	84968929	942	-	230.43688314699995	84968599	84968599	1	NC_040261.1:84967988-84968929;-	43	proximal	XM_027973731.1;XM_027973740.1;XM_027973738.1;XM_027973744.1;XM_027973733.1;XM_027973734.1;XM_027973735.1;XM_027973739.1;XM_027973736.1;XM_027973742.1;XM_027973745.1;XM_027973748.1;XM_027973741.1
NC_040261.1	85039876	85040532	657	-	270.92590932600007	85040484	85040484	1	NC_040261.1:85039876-85040532;-	47	proximal	XM_027973736.1;XM_027973742.1;XM_027973745.1;XM_027973748.1
NC_040261.1	85157569	85157918	350	-	727.6308640150003	85157822	85157822	1	NC_040261.1:85157569-85157918;-	47	fiveUTR	XM_004012218.4
NC_040261.1	85214905	85215206	302	-	757.181153114	85215065	85215065	1	NC_040261.1:85214905-85215206;-	50	fiveUTR	XM_027973751.1;XM_004012219.4
NC_040261.1	86367988	86368496	509	-	388.0475767590001	86368334	86368334	1	NC_040261.1:86367988-86368496;-	53	promoter	XM_027973756.1
NC_040261.1	86435625	86435891	267	-	120.63317087300005	86435709	86435709	1	NC_040261.1:86435625-86435891;-	42	promoter	XM_015098258.2
NC_040261.1	86625306	86625486	181	-	125.34174597999997	86625428	86625428	1	NC_040261.1:86625306-86625486;-	43	promoter	XM_004012223.4
NC_040261.1	88621738	88622383	646	-	282.43412455000004	88622104	88622104	1	NC_040261.1:88621738-88622383;-	46	promoter	XM_027973760.1
NC_040261.1	88715563	88715882	320	-	106.866641935	88715686	88715686	1	NC_040261.1:88715563-88715882;-	44	intergenic	NA
NC_040261.1	88870730	88870927	198	-	170.6289500049999	88870849	88870849	1	NC_040261.1:88870730-88870927;-	45	promoter	XM_027973766.1;XM_004012228.4
NC_040261.1	88885228	88885643	416	-	406.3337205489999	88885495	88885495	1	NC_040261.1:88885228-88885643;-	51	promoter	XM_004012229.3
NC_040261.1	89413618	89413652	35	-	76.776787417	89413635	89413635	1	NC_040261.1:89413618-89413652;-	38	intergenic	NA
NC_040261.1	92330216	92331132	917	-	100.35172460200003	92330659	92330659	1	NC_040261.1:92330216-92331132;-	38	threeUTR	XM_004012234.4
NC_040261.1	92378380	92378462	83	-	953.3454622129999	92378427	92378427	1	NC_040261.1:92378380-92378462;-	50	proximal	XM_004012234.4
NC_040261.1	92386169	92386516	348	-	759.1723860499995	92386277	92386277	1	NC_040261.1:92386169-92386516;-	55	threeUTR	XM_004012235.4
NC_040261.1	92400051	92402822	2772	-	2702.9728173519984	92402262	92402262	1	NC_040261.1:92400051-92402822;-	56	intron	XM_004012235.4
NC_040261.1	92405291	92405676	386	-	435.2074129249999	92405455	92405455	1	NC_040261.1:92405291-92405676;-	50	intron	XM_004012235.4
NC_040261.1	92410926	92411820	895	-	3330.1887482220013	92411706	92411706	1	NC_040261.1:92410926-92411820;-	56	promoter	XM_004012235.4
NC_040261.1	93687912	93688435	524	-	827.058559538	93688175	93688175	1	NC_040261.1:93687912-93688435;-	55	promoter	XM_012184943.3;XM_012184944.3;XM_012184947.3;XM_012184941.3;XM_012184946.2;XM_012184942.2
NC_040261.1	94711953	94712832	880	-	125.65839262199995	94712692	94712692	1	NC_040261.1:94711953-94712832;-	46	threeUTR	XM_027973785.1
NC_040261.1	94713267	94713472	206	-	54.24762122199999	94713371	94713371	1	NC_040261.1:94713267-94713472;-	39	threeUTR	XM_027973785.1
NC_040261.1	94742045	94742615	571	-	721.6673207689996	94742528	94742528	1	NC_040261.1:94742045-94742615;-	50	proximal	XM_027973785.1
NC_040261.1	95077972	95078327	356	-	1278.0837792130005	95078235	95078235	1	NC_040261.1:95077972-95078327;-	52	proximal	XM_027973786.1
NC_040261.1	95273846	95274400	555	-	263.3866896769998	95274290	95274290	1	NC_040261.1:95273846-95274400;-	44	promoter	XM_004012238.4
NC_040261.1	95331480	95331787	308	-	373.92834376000013	95331669	95331669	1	NC_040261.1:95331480-95331787;-	44	promoter	XM_027973794.1;XM_027973792.1;XM_027973793.1
NC_040261.1	95401370	95402469	1100	-	76.288565429	95402284	95402284	1	NC_040261.1:95401370-95402469;-	40	intron	XM_027973795.1
NC_040261.1	95415444	95417061	1618	-	228.7593039169999	95416343	95416343	1	NC_040261.1:95415444-95417061;-	47	intron	XM_027973795.1
NC_040261.1	95417085	95419909	2825	-	318.4095690740002	95417957	95417957	1	NC_040261.1:95417085-95419909;-	54	intron	XM_027973795.1
NC_040261.1	95428930	95429316	387	-	2788.180432152	95429264	95429264	1	NC_040261.1:95428930-95429316;-	55	promoter	XM_027973795.1
NC_040261.1	96335792	96336043	252	-	2540.025764423999	96335974	96335974	1	NC_040261.1:96335792-96336043;-	56	promoter	XM_027973798.1
NC_040261.1	96647300	96647429	130	-	54.00241549300002	96647354	96647354	1	NC_040261.1:96647300-96647429;-	40	promoter	XM_027973818.1;XM_015098276.2
NC_040261.1	96932564	96933308	745	-	2626.0182365570017	96932850	96932850	1	NC_040261.1:96932564-96933308;-	55	proximal	XM_027973829.1
NC_040261.1	97004473	97005528	1056	-	71.154651039	97004925	97004925	1	NC_040261.1:97004473-97005528;-	40	threeUTR	XR_003590529.1;XM_027973830.1
NC_040261.1	97082375	97082586	212	-	930.501824103	97082497	97082497	1	NC_040261.1:97082375-97082586;-	52	promoter	XR_003590529.1;XM_027973830.1
NC_040261.1	97167892	97168449	558	-	136.42310696999994	97168357	97168357	1	NC_040261.1:97167892-97168449;-	49	antisense	NA
NC_040261.1	97168475	97169302	828	-	240.52384847999983	97168819	97168819	1	NC_040261.1:97168475-97169302;-	52	antisense	NA
NC_040262.1	85366	85702	337	+	3826.067875066999	85613	85613	1	NC_040262.1:85366-85702;+	56	promoter	XM_027973966.1;XM_027973967.1;XM_027973964.1;XM_027973968.1;XM_027973965.1
NC_040262.1	127996	128197	202	+	43.208846853	128044	128044	1	NC_040262.1:127996-128197;+	40	CDS	XM_027973966.1;XM_027973967.1;XM_027973964.1;XM_027973968.1;XM_027973965.1
NC_040262.1	133942	135066	1125	+	117.201995384	134321	134321	1	NC_040262.1:133942-135066;+	42	intron	XM_027973966.1;XM_027973967.1;XM_027973964.1;XM_027973968.1;XM_027973965.1
NC_040262.1	758696	758939	244	+	301.6369156759999	758852	758852	1	NC_040262.1:758696-758939;+	47	promoter	XM_027973978.1;XM_015098993.2;XM_027973975.1;XM_027973976.1;XM_027973977.1;XM_027973980.1;XM_027973981.1
NC_040262.1	762455	764073	1619	+	468.1917584190005	762781	762781	1	NC_040262.1:762455-764073;+	50	intron	XM_027973978.1;XM_015098993.2;XM_027973975.1;XM_027973976.1;XM_027973977.1;XM_027973980.1;XM_027973981.1
NC_040262.1	846168	847655	1488	+	159.59578661100028	847002	847002	1	NC_040262.1:846168-847655;+	47	intron	XM_027973978.1;XM_015098993.2;XM_027973975.1;XM_027973976.1;XM_027973977.1;XM_027973980.1;XM_027973981.1;XM_027973982.1
NC_040262.1	918001	919017	1017	+	112.37796217000002	918323	918323	1	NC_040262.1:918001-919017;+	43	intron	XM_027973978.1;XM_015098993.2;XM_027973975.1;XM_027973976.1;XM_027973977.1;XM_027973980.1;XM_027973981.1;XM_027973982.1
NC_040262.1	1107760	1108100	341	+	306.611006889	1107925	1107925	1	NC_040262.1:1107760-1108100;+	50	intron	XM_027973983.1
NC_040262.1	1259047	1259228	182	+	199.5450764309999	1259196	1259196	1	NC_040262.1:1259047-1259228;+	47	intergenic	NA
NC_040262.1	1398913	1399620	708	+	663.280349532	1399277	1399277	1	NC_040262.1:1398913-1399620;+	53	promoter	XM_015098989.2
NC_040262.1	1399731	1400278	548	+	46.841083858000005	1400142	1400142	1	NC_040262.1:1399731-1400278;+	40	intron	XM_015098989.2
NC_040262.1	1401947	1402211	265	+	39.63744625600001	1402003	1402003	1	NC_040262.1:1401947-1402211;+	40	CDS	XM_015098989.2
NC_040262.1	1427759	1431164	3406	+	415.2488660150004	1430807	1430807	1	NC_040262.1:1427759-1431164;+	54	threeUTR	XM_015098989.2
NC_040262.1	1460724	1461542	819	+	571.0067470990004	1460890	1460890	1	NC_040262.1:1460724-1461542;+	51	proximal	XM_027973985.1;XM_027973986.1
NC_040262.1	1471815	1472398	584	+	554.9975526550003	1471930	1471930	1	NC_040262.1:1471815-1472398;+	50	proximal	XM_027973991.1;XM_027973989.1;XM_027973987.1;XM_027973988.1;XM_027973990.1;XR_003590597.1;XM_027973992.1
NC_040262.1	1632034	1632221	188	+	2043.1696430489997	1632108	1632108	1	NC_040262.1:1632034-1632221;+	56	promoter	XM_027973931.1;XM_027973930.1;NM_001142517.1;XM_027975399.1
NC_040262.1	1639816	1640010	195	+	89.36610451600002	1639976	1639976	1	NC_040262.1:1639816-1640010;+	48	CDS	XM_027973931.1;XM_027973930.1;NM_001142517.1
NC_040262.1	1645609	1645788	180	+	48.575279384	1645657	1645657	1	NC_040262.1:1645609-1645788;+	40	CDS	XM_027973931.1;XM_027973930.1;NM_001142517.1
NC_040262.1	1646301	1646776	476	+	73.097891135	1646662	1646662	1	NC_040262.1:1646301-1646776;+	47	CDS	XM_027973931.1;XM_027973930.1;NM_001142517.1
NC_040262.1	1649799	1651839	2041	+	242.66781654000005	1651045	1651045	1	NC_040262.1:1649799-1651839;+	52	threeUTR	XM_027973931.1;XM_027973930.1;NM_001142517.1
NC_040262.1	2111442	2111729	288	+	790.9784456779998	2111517	2111517	1	NC_040262.1:2111442-2111729;+	56	promoter	XM_004013148.4
NC_040262.1	2409313	2409367	55	+	122.26732339300003	2409325	2409325	1	NC_040262.1:2409313-2409367;+	38	intergenic	NA
NC_040262.1	4425840	4426740	901	+	1003.8524081649989	4425914	4425914	1	NC_040262.1:4425840-4426740;+	49	promoter	XM_027974011.1
NC_040262.1	4428952	4430309	1358	+	273.601081277	4430104	4430104	1	NC_040262.1:4428952-4430309;+	39	threeUTR	XM_027974011.1
NC_040262.1	5244650	5244983	334	+	256.805623199	5244749	5244749	1	NC_040262.1:5244650-5244983;+	47	promoter	XM_027974014.1
NC_040262.1	5272831	5273515	685	+	2124.2387082420005	5273091	5273091	1	NC_040262.1:5272831-5273515;+	56	proximal	XM_027974018.1;XM_027974016.1;XM_027974015.1;XR_003590602.1;XR_003590603.1;XR_003590605.1;XR_003590607.1;XR_003590606.1;XM_027974017.1;XR_003590604.1;XM_015098983.2
NC_040262.1	5315252	5315618	367	+	132.3909989289999	5315414	5315414	1	NC_040262.1:5315252-5315618;+	44	antisense	NA
NC_040262.1	6093869	6094150	282	+	13899.775141908005	6093987	6093987	1	NC_040262.1:6093869-6094150;+	56	promoter	XM_027974023.1;XM_027974024.1;XM_015098980.2
NC_040262.1	6103954	6104202	249	+	1154.7834689419997	6104048	6104048	1	NC_040262.1:6103954-6104202;+	43	promoter	XM_027974025.1
NC_040262.1	6271981	6273924	1944	+	677.8406711879996	6273389	6273389	1	NC_040262.1:6271981-6273924;+	53	intron	XM_015098972.2
NC_040262.1	6307683	6308131	449	+	237.9768334090001	6308023	6308023	1	NC_040262.1:6307683-6308131;+	44	fiveUTR	XM_027974031.1;XM_027974032.1
NC_040262.1	6585567	6586359	793	+	7989.6679880040065	6585674	6585674	1	NC_040262.1:6585567-6586359;+	56	promoter	XM_004013137.4
NC_040262.1	6596490	6596665	176	+	166.67288117400003	6596642	6596642	1	NC_040262.1:6596490-6596665;+	44	CDS	XM_004013137.4
NC_040262.1	6597656	6597839	184	+	218.81266761299997	6597703	6597703	1	NC_040262.1:6597656-6597839;+	46	CDS	XM_004013137.4
NC_040262.1	6601752	6602653	902	+	160.43827823599997	6601921	6601921	1	NC_040262.1:6601752-6602653;+	43	CDS	XM_004013137.4
NC_040262.1	6609174	6609365	192	+	159.90214239199992	6609241	6609241	1	NC_040262.1:6609174-6609365;+	42	promoter	XM_027974042.1;XM_027974043.1
NC_040262.1	6659414	6659640	227	+	151.4777914400001	6659563	6659563	1	NC_040262.1:6659414-6659640;+	48	intron	XM_027974042.1;XM_027974043.1
NC_040262.1	6852287	6852679	393	+	1654.1235546040004	6852357	6852357	1	NC_040262.1:6852287-6852679;+	54	promoter	XM_027974052.1;XM_027974053.1
NC_040262.1	6878075	6878873	799	+	1217.5668824549996	6878224	6878224	1	NC_040262.1:6878075-6878873;+	55	promoter	XM_015098962.2
NC_040262.1	6918465	6918751	287	+	33.848863064	6918660	6918660	1	NC_040262.1:6918465-6918751;+	39	intron	XM_027974054.1;XM_027974056.1;XM_027974058.1;XM_027974057.1;XM_027974055.1
NC_040262.1	6918774	6919379	606	+	124.00094465200006	6919297	6919297	1	NC_040262.1:6918774-6919379;+	43	intron	XM_027974054.1;XM_027974056.1;XM_027974058.1;XM_027974057.1;XM_027974055.1
NC_040262.1	6920025	6920803	779	+	147.22650413600002	6920718	6920718	1	NC_040262.1:6920025-6920803;+	46	intron	XM_027974054.1;XM_027974056.1;XM_027974058.1;XM_027974057.1;XM_027974055.1
NC_040262.1	6921030	6921257	228	+	179.87692967900003	6921164	6921164	1	NC_040262.1:6921030-6921257;+	43	intron	XM_027974054.1;XM_027974056.1;XM_027974058.1;XM_027974057.1;XM_027974055.1
NC_040262.1	6934453	6934627	175	+	577.259132438	6934524	6934524	1	NC_040262.1:6934453-6934627;+	56	promoter	XM_027974061.1;XM_027974060.1;XM_027974062.1
NC_040262.1	6998725	6998921	197	+	321.99444817099976	6998792	6998792	1	NC_040262.1:6998725-6998921;+	49	promoter	XM_004013131.4;XM_027974064.1
NC_040262.1	7039319	7039482	164	+	126.072108067	7039415	7039415	1	NC_040262.1:7039319-7039482;+	42	promoter	XM_004013128.4
NC_040262.1	7039510	7039748	239	+	800.2732506380003	7039655	7039655	1	NC_040262.1:7039510-7039748;+	55	CDS	XM_004013128.4
NC_040262.1	7184721	7184875	155	+	68.069136921	7184853	7184853	1	NC_040262.1:7184721-7184875;+	38	intron	LOC105616430
NC_040262.1	7189908	7190704	797	+	1884.2253150739996	7190488	7190488	1	NC_040262.1:7189908-7190704;+	53	fiveUTR	XM_027974068.1;XM_027974069.1;XM_027974070.1
NC_040262.1	7206786	7207109	324	+	245.37405688999996	7206879	7206879	1	NC_040262.1:7206786-7207109;+	39	intron	XM_027974068.1;XM_027974069.1;XM_027974070.1
NC_040262.1	7240975	7241218	244	+	800.4553632080004	7241043	7241043	1	NC_040262.1:7240975-7241218;+	54	promoter	XM_027974075.1;XM_027974073.1
NC_040262.1	7241285	7241962	678	+	45.312489916	7241485	7241485	1	NC_040262.1:7241285-7241962;+	39	intron	XM_027974075.1;XM_027974073.1
NC_040262.1	7248515	7248707	193	+	382.99207784500004	7248592	7248592	1	NC_040262.1:7248515-7248707;+	39	promoter	XM_027974077.1;XM_027974076.1;XM_027974078.1
NC_040262.1	7354082	7354379	298	+	3122.1930995910006	7354188	7354188	1	NC_040262.1:7354082-7354379;+	56	promoter	XM_027974083.1;XM_027974081.1;XM_027974085.1;XM_027974084.1
NC_040262.1	7394590	7395301	712	+	710.286520701	7395257	7395257	1	NC_040262.1:7394590-7395301;+	52	promoter	XM_027974086.1;XM_027974087.1
NC_040262.1	7449816	7450604	789	+	1233.251571133	7450111	7450111	1	NC_040262.1:7449816-7450604;+	53	promoter	XM_027974092.1;XM_027974091.1;XR_003590615.1
NC_040262.1	7499387	7500156	770	+	481.68421640099996	7500079	7500079	1	NC_040262.1:7499387-7500156;+	52	antisense	NA
NC_040262.1	7501050	7501211	162	+	103.26696624899995	7501094	7501094	1	NC_040262.1:7501050-7501211;+	41	antisense	NA
NC_040262.1	7536722	7536958	237	+	125.82251662100006	7536783	7536783	1	NC_040262.1:7536722-7536958;+	40	proximal	XR_003590617.1;XR_003590618.1
NC_040262.1	7594078	7594229	152	+	462.41408028499995	7594143	7594143	1	NC_040262.1:7594078-7594229;+	46	promoter	XM_027974105.1;XM_015098945.2;XM_015098947.2;XM_015098946.2
NC_040262.1	7602291	7602610	320	+	45.61481553899999	7602518	7602518	1	NC_040262.1:7602291-7602610;+	40	exon	XM_027974105.1;XM_015098945.2;XM_015098947.2;XM_015098946.2;LOC105616425
NC_040262.1	7820467	7821305	839	+	8087.414192434996	7820734	7820734	1	NC_040262.1:7820467-7821305;+	56	fiveUTR	XM_027974118.1;XM_027974119.1
NC_040262.1	7915959	7916111	153	+	134.551745621	7916027	7916027	1	NC_040262.1:7915959-7916111;+	47	promoter	XM_027974125.1;XM_027974126.1;XM_027974127.1;XM_027974124.1;XM_027974128.1
NC_040262.1	8073874	8074037	164	+	2209.0922122030015	8073948	8073948	1	NC_040262.1:8073874-8074037;+	53	promoter	XR_173257.4;XR_001043724.3;XR_003590849.1
NC_040262.1	8077238	8078245	1008	+	87.94529517999995	8077550	8077550	1	NC_040262.1:8077238-8078245;+	46	exon	XR_173257.4;XR_001043724.3
NC_040262.1	8219580	8219847	268	+	197.49104152199996	8219692	8219692	1	NC_040262.1:8219580-8219847;+	53	promoter	XM_004013104.4
NC_040262.1	8228501	8228849	349	+	363.0606353169998	8228706	8228706	1	NC_040262.1:8228501-8228849;+	53	proximal	XM_012186513.2;XM_012186514.2
NC_040262.1	8228949	8229449	501	+	1189.467199548999	8229040	8229040	1	NC_040262.1:8228949-8229449;+	55	promoter	XM_012186513.2;XM_012186514.2
NC_040262.1	8515652	8516326	675	+	2513.786221455999	8515934	8515934	1	NC_040262.1:8515652-8516326;+	56	promoter	XM_015098932.2;XM_027974154.1;XM_012186509.3
NC_040262.1	8516363	8516702	340	+	86.391197705	8516678	8516678	1	NC_040262.1:8516363-8516702;+	45	proximal	XM_015098932.2;XM_027974154.1;XM_012186509.3
NC_040262.1	8518012	8518860	849	+	220.71638729799994	8518172	8518172	1	NC_040262.1:8518012-8518860;+	43	intron	XM_015098932.2;XM_027974154.1;XM_012186509.3
NC_040262.1	8522444	8522965	522	+	50.85230316	8522829	8522829	1	NC_040262.1:8522444-8522965;+	44	intron	XM_015098932.2;XM_027974154.1;XM_012186509.3
NC_040262.1	8546593	8546856	264	+	42.20314404700001	8546807	8546807	1	NC_040262.1:8546593-8546856;+	38	CDS	XM_015098932.2;XM_027974154.1;XM_012186509.3
NC_040262.1	8594033	8594272	240	+	544.077342669	8594092	8594092	1	NC_040262.1:8594033-8594272;+	43	promoter	XM_027974155.1;XM_027974158.1
NC_040262.1	8623979	8624982	1004	+	499.26642729199995	8624952	8624952	1	NC_040262.1:8623979-8624982;+	51	CDS	XM_027974155.1;XM_027974158.1;XM_027974157.1
NC_040262.1	8667383	8668086	704	+	1496.1471019420005	8667882	8667882	1	NC_040262.1:8667383-8668086;+	53	promoter	XM_027974155.1;XM_027974158.1;XM_027974157.1;XM_027974156.1
NC_040262.1	8670114	8670602	489	+	344.46143392299996	8670392	8670392	1	NC_040262.1:8670114-8670602;+	40	intron	XM_027974155.1;XM_027974158.1;XM_027974157.1;XM_027974156.1
NC_040262.1	8694881	8695556	676	+	167.428134297	8694949	8694949	1	NC_040262.1:8694881-8695556;+	43	CDS	XM_027974155.1;XM_027974158.1;XM_027974157.1;XM_027974156.1
NC_040262.1	8738002	8738421	420	+	491.00512376899997	8738318	8738318	1	NC_040262.1:8738002-8738421;+	48	promoter	XM_027974155.1;XM_027974158.1;XM_027974157.1;XM_027974156.1;XM_027974162.1;XM_027974164.1;XM_027974160.1
NC_040262.1	8742147	8742510	364	+	788.4916923700006	8742234	8742234	1	NC_040262.1:8742147-8742510;+	51	fiveUTR	XM_027974155.1;XM_027974158.1;XM_027974157.1;XM_027974156.1;XM_027974162.1;XM_027974164.1;XM_027974160.1;XM_027974163.1
NC_040262.1	8745906	8746169	264	+	130.64909091200002	8746009	8746009	1	NC_040262.1:8745906-8746169;+	41	promoter	XM_027974155.1;XM_027974158.1;XM_027974157.1;XM_027974156.1;XM_027974162.1;XM_027974164.1;XM_027974160.1;XM_027974163.1;XM_027974159.1
NC_040262.1	8749765	8750205	441	+	164.29161222599993	8750097	8750097	1	NC_040262.1:8749765-8750205;+	49	promoter	XM_027974155.1;XM_027974158.1;XM_027974157.1;XM_027974156.1;XM_027974162.1;XM_027974164.1;XM_027974160.1;XM_027974163.1;XM_027974159.1;XM_027974161.1
NC_040262.1	8761886	8762106	221	+	359.229806266	8762047	8762047	1	NC_040262.1:8761886-8762106;+	50	CDS	XM_027974155.1;XM_027974158.1;XM_027974157.1;XM_027974156.1;XM_027974162.1;XM_027974164.1;XM_027974160.1;XM_027974163.1;XM_027974159.1;XM_027974161.1
NC_040262.1	8762735	8762870	136	+	123.69013404799995	8762760	8762760	1	NC_040262.1:8762735-8762870;+	48	CDS	XM_027974155.1;XM_027974158.1;XM_027974157.1;XM_027974156.1;XM_027974162.1;XM_027974164.1;XM_027974160.1;XM_027974163.1;XM_027974159.1;XM_027974161.1
NC_040262.1	8763219	8763353	135	+	48.487043053	8763244	8763244	1	NC_040262.1:8763219-8763353;+	39	CDS	XM_027974155.1;XM_027974158.1;XM_027974157.1;XM_027974156.1;XM_027974162.1;XM_027974164.1;XM_027974160.1;XM_027974163.1;XM_027974159.1;XM_027974161.1
NC_040262.1	8763462	8763761	300	+	53.321036911	8763670	8763670	1	NC_040262.1:8763462-8763761;+	40	CDS	XM_027974155.1;XM_027974158.1;XM_027974157.1;XM_027974156.1;XM_027974162.1;XM_027974164.1;XM_027974160.1;XM_027974163.1;XM_027974159.1;XM_027974161.1
NC_040262.1	8772848	8774644	1797	+	232.87166254900004	8773004	8773004	1	NC_040262.1:8772848-8774644;+	52	threeUTR	XM_027974155.1;XM_027974158.1;XM_027974157.1;XM_027974156.1;XM_027974162.1;XM_027974164.1;XM_027974160.1;XM_027974163.1;XM_027974159.1;XM_027974161.1
NC_040262.1	9068360	9068917	558	+	50.502369474999995	9068614	9068614	1	NC_040262.1:9068360-9068917;+	41	exon	LOC114116828
NC_040262.1	9113496	9114234	739	+	1759.8169130000006	9113633	9113633	1	NC_040262.1:9113496-9114234;+	54	intergenic	NA
NC_040262.1	9153957	9154171	215	+	67.02666904200001	9153982	9153982	1	NC_040262.1:9153957-9154171;+	47	promoter	XM_012186506.3;XM_027974165.1;XM_027974166.1;XM_027974167.1
NC_040262.1	9283062	9283291	230	+	226.192024984	9283122	9283122	1	NC_040262.1:9283062-9283291;+	50	promoter	XM_027974188.1;XM_027974190.1
NC_040262.1	9285974	9286600	627	+	44.87578544099999	9286548	9286548	1	NC_040262.1:9285974-9286600;+	42	threeUTR	XM_027974188.1;XM_027974190.1
NC_040262.1	9301137	9301380	244	+	212.49872564600003	9301328	9301328	1	NC_040262.1:9301137-9301380;+	48	promoter	XM_004013099.4
NC_040262.1	9327538	9327756	219	+	291.3211565500001	9327614	9327614	1	NC_040262.1:9327538-9327756;+	39	promoter	XM_004013098.3;XM_027974193.1
NC_040262.1	9332960	9334125	1166	+	3601.2439778749986	9332977	9332977	1	NC_040262.1:9332960-9334125;+	55	fiveUTR	XM_004013098.3;XM_027974193.1;XM_027974192.1
NC_040262.1	9451525	9451802	278	+	864.920156047	9451653	9451653	1	NC_040262.1:9451525-9451802;+	48	promoter	XM_027974202.1
NC_040262.1	9758516	9759313	798	+	254.478571094	9758979	9758979	1	NC_040262.1:9758516-9759313;+	39	intergenic	NA
NC_040262.1	9889939	9890628	690	+	2013.1724151550004	9890246	9890246	1	NC_040262.1:9889939-9890628;+	53	promoter	XM_027974216.1;XM_027974217.1
NC_040262.1	9911784	9912465	682	+	87.50072618199992	9911897	9911897	1	NC_040262.1:9911784-9912465;+	42	CDS	XM_027974216.1;XM_027974217.1;XM_004013093.4;XM_012186489.3
NC_040262.1	9927903	9928077	175	+	272.0820092529998	9927967	9927967	1	NC_040262.1:9927903-9928077;+	44	promoter	XM_027974218.1;XM_027974219.1;XM_027974220.1
NC_040262.1	10258633	10258704	72	+	325.28737513399994	10258691	10258691	1	NC_040262.1:10258633-10258704;+	48	antisense	NA
NC_040262.1	10765200	10765786	587	+	887.8856776189999	10765326	10765326	1	NC_040262.1:10765200-10765786;+	55	promoter	XM_027974242.1;XM_027974243.1;XM_027974244.1
NC_040262.1	10841811	10841962	152	+	3085.8397427620016	10841898	10841898	1	NC_040262.1:10841811-10841962;+	55	CDS	XM_027974246.1
NC_040262.1	10858737	10859387	651	+	40.82319123499999	10858802	10858802	1	NC_040262.1:10858737-10859387;+	38	CDS	XM_027974246.1
NC_040262.1	10872306	10872477	172	+	1837.9986449849998	10872405	10872405	1	NC_040262.1:10872306-10872477;+	53	promoter	XM_012186464.3;XM_012186467.3;XM_012186468.3
NC_040262.1	10874479	10874828	350	+	257.8824839830001	10874685	10874685	1	NC_040262.1:10874479-10874828;+	42	fiveUTR	XM_012186464.3;XM_012186467.3;XM_012186468.3
NC_040262.1	11004825	11004990	166	+	680.3238068870002	11004882	11004882	1	NC_040262.1:11004825-11004990;+	55	promoter	XM_004013085.4;XM_027974251.1;XM_012186453.3;XM_012186454.3;XM_012186455.3;XM_012186459.3;XM_012186462.3;XM_027974248.1;XM_027974249.1
NC_040262.1	11111820	11112067	248	+	1277.5086979389998	11111930	11111930	1	NC_040262.1:11111820-11112067;+	55	promoter	XM_012186449.3;XM_004013082.4;XM_012186450.3
NC_040262.1	11112106	11112906	801	+	63.453504898999995	11112755	11112755	1	NC_040262.1:11112106-11112906;+	45	CDS	XM_012186449.3;XM_004013082.4;XM_012186450.3
NC_040262.1	11443110	11443290	181	+	180.75910674600001	11443218	11443218	1	NC_040262.1:11443110-11443290;+	43	promoter	XM_027974252.1
NC_040262.1	11476816	11477036	221	+	3660.666251785	11476897	11476897	1	NC_040262.1:11476816-11477036;+	55	promoter	XM_027975410.1
NC_040262.1	11537039	11537527	489	+	57.300578239	11537194	11537194	1	NC_040262.1:11537039-11537527;+	39	intron	XM_027975410.1
NC_040262.1	11632622	11633125	504	+	1352.1840888900003	11632916	11632916	1	NC_040262.1:11632622-11633125;+	55	fiveUTR	XM_004013080.4
NC_040262.1	11752064	11752377	314	+	315.96210243900003	11752149	11752149	1	NC_040262.1:11752064-11752377;+	53	intergenic	NA
NC_040262.1	11755747	11756181	435	+	74.96693522500006	11755827	11755827	1	NC_040262.1:11755747-11756181;+	42	proximal	XM_027974267.1;XM_027974268.1;XR_001043678.2
NC_040262.1	11851790	11852637	848	+	151.443422541	11852524	11852524	1	NC_040262.1:11851790-11852637;+	41	antisense	NA
NC_040262.1	11853016	11853456	441	+	93.08994461499994	11853291	11853291	1	NC_040262.1:11853016-11853456;+	41	antisense	NA
NC_040262.1	11916083	11916466	384	+	43.790601233999986	11916179	11916179	1	NC_040262.1:11916083-11916466;+	44	antisense	NA
NC_040262.1	11962639	11962909	271	+	303.4237146309998	11962720	11962720	1	NC_040262.1:11962639-11962909;+	49	promoter	XM_004013074.4
NC_040262.1	11979710	11979894	185	+	1789.9230461410002	11979813	11979813	1	NC_040262.1:11979710-11979894;+	56	promoter	XM_004013072.4;XM_012186433.3
NC_040262.1	11994463	11994763	301	+	2250.1134083970005	11994665	11994665	1	NC_040262.1:11994463-11994763;+	56	fiveUTR	XM_027974271.1
NC_040262.1	12001489	12001801	313	+	1142.9508710679993	12001591	12001591	1	NC_040262.1:12001489-12001801;+	46	proximal	NM_001127291.1
NC_040262.1	12085086	12085854	769	+	90.54115228900004	12085221	12085221	1	NC_040262.1:12085086-12085854;+	41	antisense	NA
NC_040262.1	12085902	12086456	555	+	246.78624857499986	12086221	12086221	1	NC_040262.1:12085902-12086456;+	44	antisense	NA
NC_040262.1	12111268	12112102	835	+	4089.4264461320013	12111377	12111377	1	NC_040262.1:12111268-12112102;+	55	promoter	XM_004013065.4;XM_004013064.4;XM_027974279.1
NC_040262.1	12189818	12190098	281	+	716.4416168490002	12189940	12189940	1	NC_040262.1:12189818-12190098;+	51	promoter	XM_015098906.2;XM_027974289.1;XM_027974288.1;XM_027974287.1
NC_040262.1	12223238	12223471	234	+	149.22540837299996	12223306	12223306	1	NC_040262.1:12223238-12223471;+	44	promoter	XM_004013057.4;XM_012186412.3
NC_040262.1	12230941	12231179	239	+	65.612490938	12231074	12231074	1	NC_040262.1:12230941-12231179;+	38	fiveUTR	XM_004013057.4;XM_012186412.3;XM_015098902.2;XM_027974295.1;XM_027974294.1
NC_040262.1	12231570	12231922	353	+	254.08046583599992	12231675	12231675	1	NC_040262.1:12231570-12231922;+	50	fiveUTR	XM_015098902.2;XM_027974295.1;XM_027974294.1
NC_040262.1	12286557	12286692	136	+	1470.5734082280005	12286630	12286630	1	NC_040262.1:12286557-12286692;+	55	promoter	XM_027974297.1;XM_027974300.1;XM_027974298.1;XM_027974301.1;XM_027974299.1;XM_015098899.2;XM_027974296.1;XM_027974302.1
NC_040262.1	12778102	12778895	794	+	524.8941586649994	12778324	12778324	1	NC_040262.1:12778102-12778895;+	53	proximal	XM_004013048.4;XM_027974312.1;XM_027974313.1
NC_040262.1	12805636	12805806	171	+	983.7861482330003	12805694	12805694	1	NC_040262.1:12805636-12805806;+	55	promoter	XM_004013044.4
NC_040262.1	12840748	12841489	742	+	355.7030082689998	12840851	12840851	1	NC_040262.1:12840748-12841489;+	53	promoter	XM_015098889.2
NC_040262.1	12867801	12868028	228	+	70.787867207	12867885	12867885	1	NC_040262.1:12867801-12868028;+	39	CDS	XM_015098889.2
NC_040262.1	12889440	12890571	1132	+	39.53744896199998	12890041	12890041	1	NC_040262.1:12889440-12890571;+	40	threeUTR	XM_015098889.2
NC_040262.1	12980701	12980999	299	+	211.38454328400002	12980800	12980800	1	NC_040262.1:12980701-12980999;+	49	promoter	XM_004013042.4;XM_027974321.1;XM_027974320.1
NC_040262.1	12996092	12996711	620	+	267.08480659099996	12996446	12996446	1	NC_040262.1:12996092-12996711;+	49	promoter	XM_004013041.3
NC_040262.1	13006236	13006735	500	+	1228.084101634	13006378	13006378	1	NC_040262.1:13006236-13006735;+	55	promoter	XR_003590636.1;XM_027974322.1;XM_027974323.1
NC_040262.1	13109937	13110811	875	+	84.20642651400003	13110042	13110042	1	NC_040262.1:13109937-13110811;+	43	intron	XR_003590636.1;XM_027974322.1;XM_027974323.1
NC_040262.1	13280274	13280768	495	+	1310.4826756829993	13280380	13280380	1	NC_040262.1:13280274-13280768;+	54	promoter	XM_015098887.2
NC_040262.1	13393410	13393631	222	+	61.89634259400002	13393462	13393462	1	NC_040262.1:13393410-13393631;+	40	intergenic	NA
NC_040262.1	13432017	13433119	1103	+	1814.0555025519998	13432340	13432340	1	NC_040262.1:13432017-13433119;+	54	fiveUTR	XM_015098883.2;XM_027974330.1
NC_040262.1	13560022	13560409	388	+	117.319000312	13560105	13560105	1	NC_040262.1:13560022-13560409;+	48	intron	XM_015098883.2;XM_027974330.1
NC_040262.1	13678861	13679954	1094	+	67.03980298899997	13679107	13679107	1	NC_040262.1:13678861-13679954;+	39	intron	XM_015098883.2;XM_027974330.1
NC_040262.1	13692636	13693334	699	+	59.985442602	13693050	13693050	1	NC_040262.1:13692636-13693334;+	38	threeUTR	XM_015098883.2;XM_027974330.1
NC_040262.1	13715490	13715828	339	+	1078.9948229089991	13715684	13715684	1	NC_040262.1:13715490-13715828;+	55	promoter	XM_004013037.4
NC_040262.1	13785943	13786343	401	+	709.49393998	13786050	13786050	1	NC_040262.1:13785943-13786343;+	54	proximal	XM_027974331.1;XM_027974332.1
NC_040262.1	13786400	13786911	512	+	216.52076358500005	13786737	13786737	1	NC_040262.1:13786400-13786911;+	53	CDS	XM_027974331.1;XM_027974332.1
NC_040262.1	13826886	13827735	850	+	280.8145939919999	13827428	13827428	1	NC_040262.1:13826886-13827735;+	52	CDS	XM_027974331.1;XM_027974332.1
NC_040262.1	13874412	13876091	1680	+	117.484192251	13875439	13875439	1	NC_040262.1:13874412-13876091;+	45	CDS	XM_027974331.1;XM_027974332.1
NC_040262.1	13917109	13918051	943	+	75.71213855399999	13917510	13917510	1	NC_040262.1:13917109-13918051;+	39	threeUTR	XM_027974331.1;XM_027974332.1
NC_040262.1	13954778	13955093	316	+	3253.1886403829985	13955002	13955002	1	NC_040262.1:13954778-13955093;+	56	promoter	XM_012186345.2;XM_004013035.3
NC_040262.1	14038537	14038966	430	+	414.5574771120001	14038608	14038608	1	NC_040262.1:14038537-14038966;+	50	proximal	XM_027974335.1
NC_040262.1	14196102	14196324	223	+	101.79437000800003	14196244	14196244	1	NC_040262.1:14196102-14196324;+	47	proximal	XM_004013032.4
NC_040262.1	14196401	14196610	210	+	391.52901258499986	14196522	14196522	1	NC_040262.1:14196401-14196610;+	54	proximal	XM_004013032.4
NC_040262.1	14196653	14197408	756	+	48794.24282991599	14196894	14196894	1	NC_040262.1:14196653-14197408;+	56	promoter	XM_004013032.4
NC_040262.1	14197472	14197926	455	+	158.56421590099995	14197786	14197786	1	NC_040262.1:14197472-14197926;+	49	intron	XM_004013032.4
NC_040262.1	14198014	14199806	1793	+	2239.112790454998	14198295	14198295	1	NC_040262.1:14198014-14199806;+	55	CDS	XM_004013032.4
NC_040262.1	14199832	14200561	730	+	254.79347940500008	14199865	14199865	1	NC_040262.1:14199832-14200561;+	48	CDS	XM_004013032.4
NC_040262.1	14200816	14203371	2556	+	1777.9081724709995	14202609	14202609	1	NC_040262.1:14200816-14203371;+	55	CDS	XM_004013032.4
NC_040262.1	14205514	14205726	213	+	337.79257604800006	14205618	14205618	1	NC_040262.1:14205514-14205726;+	48	fiveUTR	XM_004013031.3;XM_012186340.2
NC_040262.1	14257275	14257605	331	+	151.08215281099993	14257486	14257486	1	NC_040262.1:14257275-14257605;+	38	antisense	NA
NC_040262.1	14289916	14290355	440	+	625.5900781219997	14290162	14290162	1	NC_040262.1:14289916-14290355;+	48	proximal	XM_012186330.3;XM_012186331.3;XM_012186333.3;XM_012186334.3;XM_012186335.3;XM_004013029.4;XM_012186332.3
NC_040262.1	14290558	14291258	701	+	4394.494910657	14290677	14290677	1	NC_040262.1:14290558-14291258;+	55	promoter	XM_012186330.3;XM_012186331.3;XM_012186333.3;XM_012186334.3;XM_012186335.3;XM_004013029.4;XM_012186332.3
NC_040262.1	14400060	14400314	255	+	2706.4607015729985	14400217	14400217	1	NC_040262.1:14400060-14400314;+	54	promoter	XM_027974336.1
NC_040262.1	14442611	14443374	764	+	164.08925036100007	14442816	14442816	1	NC_040262.1:14442611-14443374;+	49	CDS	XM_027974336.1
NC_040262.1	14472654	14472868	215	+	395.852858888	14472708	14472708	1	NC_040262.1:14472654-14472868;+	50	intron	XM_027974336.1
NC_040262.1	14591994	14592599	606	+	94.01460793000001	14592270	14592270	1	NC_040262.1:14591994-14592599;+	40	intron	XM_027974336.1
NC_040262.1	14600409	14601640	1232	+	53.91204745300005	14600994	14600994	1	NC_040262.1:14600409-14601640;+	39	threeUTR	XM_027974336.1
NC_040262.1	14619506	14619863	358	+	882.4921514879995	14619667	14619667	1	NC_040262.1:14619506-14619863;+	54	promoter	XM_027974337.1
NC_040262.1	14720842	14721098	257	+	107.18838646600001	14721033	14721033	1	NC_040262.1:14720842-14721098;+	41	CDS	XM_027975414.1
NC_040262.1	14743018	14743172	155	+	523.7996093290002	14743127	14743127	1	NC_040262.1:14743018-14743172;+	52	promoter	XM_015098874.2
NC_040262.1	14744088	14744521	434	+	275.6998426490001	14744352	14744352	1	NC_040262.1:14744088-14744521;+	48	fiveUTR	XM_015098874.2
NC_040262.1	14752058	14752318	261	+	524.1755966529996	14752155	14752155	1	NC_040262.1:14752058-14752318;+	47	promoter	XM_027974342.1;XM_027974339.1;XM_027974341.1;XM_027974343.1;XM_027974344.1;XM_027974340.1
NC_040262.1	14760698	14761145	448	+	336.52049834599984	14761018	14761018	1	NC_040262.1:14760698-14761145;+	51	fiveUTR	XM_027974342.1;XM_027974339.1;XM_027974341.1;XM_027974343.1;XM_027974344.1;XM_027974340.1
NC_040262.1	14881976	14882887	912	+	1957.8051201430005	14882392	14882392	1	NC_040262.1:14881976-14882887;+	55	fiveUTR	XM_027974349.1
NC_040262.1	14886712	14887074	363	+	72.91059863499996	14886788	14886788	1	NC_040262.1:14886712-14887074;+	39	intron	XM_027974349.1
NC_040262.1	14888260	14888581	322	+	59.046753891999984	14888476	14888476	1	NC_040262.1:14888260-14888581;+	44	CDS	XM_027974349.1
NC_040262.1	14896528	14896846	319	+	227.481484523	14896576	14896576	1	NC_040262.1:14896528-14896846;+	48	fiveUTR	XM_027974348.1
NC_040262.1	14939478	14939910	433	+	1799.1019321389995	14939725	14939725	1	NC_040262.1:14939478-14939910;+	54	fiveUTR	XM_004013020.4
NC_040262.1	14962220	14962566	347	+	151.11407104600005	14962351	14962351	1	NC_040262.1:14962220-14962566;+	43	proximal	XM_027973936.1;XM_027973935.1;XM_012185072.3;XM_012185079.3;XM_012185083.3;XM_012185089.3;XM_012185096.3;XM_027973934.1;XM_012185076.3;XM_012185082.3;XM_012185092.3
NC_040262.1	14962635	14963013	379	+	621.6738993900001	14962829	14962829	1	NC_040262.1:14962635-14963013;+	55	promoter	XM_027973936.1;XM_027973935.1;XM_012185072.3;XM_012185079.3;XM_012185083.3;XM_012185089.3;XM_012185096.3;XM_027973934.1;XM_012185076.3;XM_012185082.3;XM_012185092.3
NC_040262.1	14978493	14979686	1194	+	72.19624085	14979037	14979037	1	NC_040262.1:14978493-14979686;+	42	intron	XM_027973936.1;XM_027973935.1;XM_012185072.3;XM_012185079.3;XM_012185083.3;XM_012185089.3;XM_012185096.3;XM_027973934.1;XM_012185076.3;XM_012185082.3;XM_012185092.3;XM_012185094.3;XM_027973937.1
NC_040262.1	15193823	15194029	207	+	296.8815155969999	15193972	15193972	1	NC_040262.1:15193823-15194029;+	39	promoter	XM_027973923.1
NC_040262.1	15667188	15667337	150	+	2082.739211538999	15667207	15667207	1	NC_040262.1:15667188-15667337;+	56	promoter	XM_012186302.3
NC_040262.1	16118653	16119043	391	+	218.49372663899993	16118709	16118709	1	NC_040262.1:16118653-16119043;+	43	promoter	LOC101123133
NC_040262.1	16157347	16157840	494	+	120.32968520599998	16157607	16157607	1	NC_040262.1:16157347-16157840;+	39	promoter	XR_003590639.1
NC_040262.1	16589402	16589881	480	+	131.76960201999998	16589434	16589434	1	NC_040262.1:16589402-16589881;+	41	antisense	NA
NC_040262.1	16812819	16813398	580	+	1518.8073971600006	16813075	16813075	1	NC_040262.1:16812819-16813398;+	56	fiveUTR	XM_027974364.1;XM_027974365.1;XM_012186250.3;XM_004013008.4;XM_004013007.4;XM_012186252.3;XR_001043638.3;XM_012186253.3
NC_040262.1	16835858	16836032	175	+	107.474000292	16835922	16835922	1	NC_040262.1:16835858-16836032;+	44	CDS	XM_027974364.1;XM_027974365.1;XM_012186250.3;XM_004013008.4;XM_004013007.4;XM_012186252.3;XR_001043638.3;XM_012186253.3
NC_040262.1	16864459	16865682	1224	+	192.94219566099997	16865165	16865165	1	NC_040262.1:16864459-16865682;+	42	threeUTR	XM_012186250.3;XM_004013008.4;XM_004013007.4;XM_012186252.3;XR_001043638.3
NC_040262.1	16885678	16885805	128	+	2472.750803239001	16885724	16885724	1	NC_040262.1:16885678-16885805;+	55	promoter	XM_027974367.1;XM_027974369.1;XM_027974370.1;XM_027974366.1
NC_040262.1	16911588	16912116	529	+	387.09057478599976	16911739	16911739	1	NC_040262.1:16911588-16912116;+	51	proximal	XM_027974367.1;XM_027974369.1;XM_027974370.1;XM_027974366.1;XM_027974368.1
NC_040262.1	16912145	16913094	950	+	100.02609978399997	16912187	16912187	1	NC_040262.1:16912145-16913094;+	47	promoter	XM_027974367.1;XM_027974369.1;XM_027974370.1;XM_027974366.1;XM_027974368.1
NC_040262.1	16928480	16929480	1001	+	55.57925771700001	16929253	16929253	1	NC_040262.1:16928480-16929480;+	47	CDS	XM_027974367.1;XM_027974369.1;XM_027974370.1;XM_027974366.1;XM_027974368.1
NC_040262.1	16929501	16930406	906	+	73.51056275899995	16930117	16930117	1	NC_040262.1:16929501-16930406;+	44	intron	XM_027974367.1;XM_027974369.1;XM_027974370.1;XM_027974366.1;XM_027974368.1
NC_040262.1	16935849	16936964	1116	+	224.79357876900005	16936346	16936346	1	NC_040262.1:16935849-16936964;+	47	intron	XM_027974367.1;XM_027974369.1;XM_027974370.1;XM_027974366.1;XM_027974368.1
NC_040262.1	16953131	16954023	893	+	92.65609981399999	16953456	16953456	1	NC_040262.1:16953131-16954023;+	39	intron	XM_027974367.1;XM_027974369.1;XM_027974370.1;XM_027974366.1;XM_027974368.1
NC_040262.1	16969943	16971376	1434	+	64.89319110100003	16970912	16970912	1	NC_040262.1:16969943-16971376;+	40	intron	XM_027974367.1;XM_027974369.1;XM_027974370.1;XM_027974366.1;XM_027974368.1
NC_040262.1	17051637	17052555	919	+	72.41295776800007	17052024	17052024	1	NC_040262.1:17051637-17052555;+	47	threeUTR	XM_027974367.1;XM_027974369.1;XM_027974370.1;XM_027974366.1;XM_027974368.1
NC_040262.1	17359919	17360472	554	+	1976.051016086	17359957	17359957	1	NC_040262.1:17359919-17360472;+	56	promoter	LOC114116964
NC_040262.1	17477625	17477789	165	+	3062.7874314689993	17477752	17477752	1	NC_040262.1:17477625-17477789;+	55	promoter	XM_027974388.1;XM_027974387.1;XM_004013003.4
NC_040262.1	17625686	17626724	1039	+	60.860312886999985	17626584	17626584	1	NC_040262.1:17625686-17626724;+	40	threeUTR	XM_027974387.1;XM_004013003.4
NC_040262.1	17769471	17769632	162	+	985.503839872	17769528	17769528	1	NC_040262.1:17769471-17769632;+	55	promoter	XM_004013001.3;XM_027974390.1
NC_040262.1	17927033	17927466	434	+	1140.932023593	17927138	17927138	1	NC_040262.1:17927033-17927466;+	53	promoter	XM_027974392.1;XM_027974391.1
NC_040262.1	17974369	17976522	2154	+	902.8549676699996	17974561	17974561	1	NC_040262.1:17974369-17976522;+	55	CDS	XM_027974392.1;XM_027974391.1;XM_027974393.1
NC_040262.1	17982733	17983619	887	+	97.12103993700009	17982989	17982989	1	NC_040262.1:17982733-17983619;+	45	threeUTR	XM_027974392.1;XM_027974391.1;XM_027974393.1
NC_040262.1	17985958	17986505	548	+	464.39186420699997	17986276	17986276	1	NC_040262.1:17985958-17986505;+	51	promoter	XM_027974394.1
NC_040262.1	17987274	17987574	301	+	89.09629273000004	17987389	17987389	1	NC_040262.1:17987274-17987574;+	38	intron	XM_027974394.1
NC_040262.1	18109821	18110073	253	+	207.4926759329999	18109893	18109893	1	NC_040262.1:18109821-18110073;+	50	promoter	XM_004012997.3
NC_040262.1	18235758	18236039	282	+	420.1053790359998	18235835	18235835	1	NC_040262.1:18235758-18236039;+	52	antisense	NA
NC_040262.1	18241468	18242515	1048	+	153.38650106100013	18242114	18242114	1	NC_040262.1:18241468-18242515;+	46	intergenic	NA
NC_040262.1	18259424	18259614	191	+	327.5745644930001	18259518	18259518	1	NC_040262.1:18259424-18259614;+	49	promoter	XM_027974407.1
NC_040262.1	18316931	18317225	295	+	168.82598929999997	18317132	18317132	1	NC_040262.1:18316931-18317225;+	47	fiveUTR	XM_012186223.3
NC_040262.1	18325373	18325661	289	+	66.570560028	18325466	18325466	1	NC_040262.1:18325373-18325661;+	42	promoter	XM_012186223.3;XM_004012993.4
NC_040262.1	18440336	18441100	765	+	6355.156642914001	18440445	18440445	1	NC_040262.1:18440336-18441100;+	40	promoter	XM_027974414.1;XM_027974413.1
NC_040262.1	18456925	18457275	351	+	3259.629330230999	18457220	18457220	1	NC_040262.1:18456925-18457275;+	56	promoter	XM_004012990.4
NC_040262.1	18510190	18510585	396	+	331.936223119	18510227	18510227	1	NC_040262.1:18510190-18510585;+	42	promoter	XM_027974417.1;XM_012186215.3
NC_040262.1	18510616	18511103	488	+	105.53475528799996	18510775	18510775	1	NC_040262.1:18510616-18511103;+	40	promoter	XM_027974417.1;XM_012186215.3
NC_040262.1	18535858	18536583	726	+	50.12508842600001	18536395	18536395	1	NC_040262.1:18535858-18536583;+	39	CDS	XM_027974417.1;XM_012186215.3;XM_027974419.1;XM_015098832.2
NC_040262.1	18625676	18625986	311	+	1640.5988388770002	18625783	18625783	1	NC_040262.1:18625676-18625986;+	56	promoter	XM_015098363.2
NC_040262.1	18663202	18663310	109	+	25.144381046000007	18663244	18663244	1	NC_040262.1:18663202-18663310;+	38	exon	LOC101116922
NC_040262.1	18779698	18780112	415	+	2871.990108696	18779961	18779961	1	NC_040262.1:18779698-18780112;+	56	fiveUTR	XM_004012987.4
NC_040262.1	18808535	18809728	1194	+	73.45459657999997	18808738	18808738	1	NC_040262.1:18808535-18809728;+	41	CDS	XM_004012987.4
NC_040262.1	18867702	18868235	534	+	62.72344558200002	18868100	18868100	1	NC_040262.1:18867702-18868235;+	41	CDS	XM_004012987.4
NC_040262.1	18869246	18870573	1328	+	150.34359345299998	18869505	18869505	1	NC_040262.1:18869246-18870573;+	51	CDS	XM_004012987.4
NC_040262.1	18870602	18871102	501	+	81.15473071	18870846	18870846	1	NC_040262.1:18870602-18871102;+	40	threeUTR	XM_004012987.4
NC_040262.1	18932561	18933296	736	+	2304.9742047270024	18932663	18932663	1	NC_040262.1:18932561-18933296;+	54	promoter	XM_027974439.1;XM_027974440.1;XM_027974436.1;XM_027974438.1;XM_027974442.1;XM_027974441.1;XM_027974437.1
NC_040262.1	18935469	18935781	313	+	79.05812243899996	18935719	18935719	1	NC_040262.1:18935469-18935781;+	41	CDS	XM_027974439.1;XM_027974440.1;XM_027974436.1;XM_027974438.1;XM_027974442.1;XM_027974441.1;XM_027974437.1
NC_040262.1	18936343	18937117	775	+	308.950574111	18936994	18936994	1	NC_040262.1:18936343-18937117;+	55	threeUTR	XM_027974439.1;XM_027974440.1;XM_027974436.1;XM_027974438.1;XM_027974442.1;XM_027974441.1;XM_027974437.1
NC_040262.1	19024705	19024961	257	+	144.820456375	19024918	19024918	1	NC_040262.1:19024705-19024961;+	45	intergenic	NA
NC_040262.1	19025678	19025887	210	+	58.433385187000006	19025763	19025763	1	NC_040262.1:19025678-19025887;+	40	proximal	XM_027974443.1
NC_040262.1	19025921	19026362	442	+	424.1750651759999	19026186	19026186	1	NC_040262.1:19025921-19026362;+	55	promoter	XM_027974443.1
NC_040262.1	19027248	19027662	415	+	145.587714202	19027556	19027556	1	NC_040262.1:19027248-19027662;+	40	intron	XM_027974443.1
NC_040262.1	19036262	19036475	214	+	48.273225378999996	19036359	19036359	1	NC_040262.1:19036262-19036475;+	39	CDS	XM_027974443.1
NC_040262.1	19036721	19036965	245	+	200.09175128799995	19036842	19036842	1	NC_040262.1:19036721-19036965;+	51	CDS	XM_027974443.1
NC_040262.1	19037094	19037211	118	+	51.63083127699996	19037128	19037128	1	NC_040262.1:19037094-19037211;+	42	CDS	XM_027974443.1
NC_040262.1	19046344	19046878	535	+	159.3088920499999	19046814	19046814	1	NC_040262.1:19046344-19046878;+	46	intergenic	NA
NC_040262.1	19058693	19058944	252	+	51.88057136300003	19058772	19058772	1	NC_040262.1:19058693-19058944;+	42	intergenic	NA
NC_040262.1	19109831	19110148	318	+	4107.548841910001	19109990	19109990	1	NC_040262.1:19109831-19110148;+	54	intergenic	NA
NC_040262.1	19156044	19156325	282	+	2227.7442977909986	19156116	19156116	1	NC_040262.1:19156044-19156325;+	56	promoter	XM_004012976.4
NC_040262.1	19174558	19175899	1342	+	211.27137941299995	19175136	19175136	1	NC_040262.1:19174558-19175899;+	51	threeUTR	XM_004012976.4
NC_040262.1	19187145	19187333	189	+	353.663178438	19187255	19187255	1	NC_040262.1:19187145-19187333;+	55	promoter	XM_004012975.4
NC_040262.1	19265707	19266347	641	+	365.9695135469997	19265792	19265792	1	NC_040262.1:19265707-19266347;+	46	proximal	XM_027974450.1;XM_012186182.2;XM_012186183.2
NC_040262.1	19383730	19384137	408	+	1424.3840480690005	19383966	19383966	1	NC_040262.1:19383730-19384137;+	54	promoter	XM_015098810.2
NC_040262.1	19393531	19395371	1841	+	126.72157694500001	19394543	19394543	1	NC_040262.1:19393531-19395371;+	50	threeUTR	XM_015098810.2
NC_040262.1	19783255	19783392	138	+	510.2864740320001	19783279	19783279	1	NC_040262.1:19783255-19783392;+	55	promoter	XR_003590897.1
NC_040262.1	19794082	19794404	323	+	494.46795865799993	19794303	19794303	1	NC_040262.1:19794082-19794404;+	54	promoter	XR_003590642.1;XR_003590906.1
NC_040262.1	19806033	19806196	164	+	511.4883214949999	19806139	19806139	1	NC_040262.1:19806033-19806196;+	54	promoter	XR_003590896.1
NC_040262.1	19817565	19817680	116	+	516.802977257	19817624	19817624	1	NC_040262.1:19817565-19817680;+	54	promoter	XR_003590904.1
NC_040262.1	19825963	19826163	201	+	506.6403193130001	19826062	19826062	1	NC_040262.1:19825963-19826163;+	55	promoter	XR_003590898.1
NC_040262.1	19845550	19845717	168	+	503.3743082920002	19845566	19845566	1	NC_040262.1:19845550-19845717;+	54	promoter	XR_003590899.1;LOC114116994
NC_040262.1	19857260	19857310	51	+	488.59935132200013	19857284	19857284	1	NC_040262.1:19857260-19857310;+	54	promoter	XR_003590901.1
NC_040262.1	20058187	20058861	675	+	4274.0050539549975	20058260	20058260	1	NC_040262.1:20058187-20058861;+	55	promoter	XM_027974468.1
NC_040262.1	20063522	20064637	1116	+	175.43595307099991	20063904	20063904	1	NC_040262.1:20063522-20064637;+	49	threeUTR	XM_027974468.1
NC_040262.1	20097748	20098380	633	+	314.46455532499994	20097828	20097828	1	NC_040262.1:20097748-20098380;+	51	promoter	XM_012186142.2
NC_040262.1	20106808	20106998	191	+	1420.573651823	20106913	20106913	1	NC_040262.1:20106808-20106998;+	55	promoter	XM_004012952.3
NC_040262.1	20123828	20123864	37	+	57.04109451599999	20123842	20123842	1	NC_040262.1:20123828-20123864;+	39	intergenic	NA
NC_040262.1	20127311	20128013	703	+	162.36408653399997	20127590	20127590	1	NC_040262.1:20127311-20128013;+	48	intergenic	NA
NC_040262.1	20289249	20289443	195	+	645.7331219839998	20289312	20289312	1	NC_040262.1:20289249-20289443;+	55	promoter	XM_004012945.4
NC_040262.1	20308989	20309439	451	+	1244.7790597299997	20309102	20309102	1	NC_040262.1:20308989-20309439;+	55	promoter	XM_027974479.1
NC_040262.1	20326855	20327581	727	+	115.333652214	20327016	20327016	1	NC_040262.1:20326855-20327581;+	46	antisense	NA
NC_040262.1	20348989	20349824	836	+	1091.092414249	20349231	20349231	1	NC_040262.1:20348989-20349824;+	56	promoter	XM_027974486.1;XM_027974488.1;XM_027974487.1;XM_012186127.3
NC_040262.1	20400125	20400510	386	+	740.2578375850005	20400340	20400340	1	NC_040262.1:20400125-20400510;+	52	promoter	XM_027974485.1;XR_003590645.1;XM_027974483.1;XM_027974484.1
NC_040262.1	20415123	20415242	120	+	85.65967211699999	20415183	20415183	1	NC_040262.1:20415123-20415242;+	41	promoter	XM_027974490.1
NC_040262.1	20460215	20460801	587	+	1031.1209212719991	20460385	20460385	1	NC_040262.1:20460215-20460801;+	55	promoter	XM_027974490.1;XM_012186125.3;XM_027974489.1;XM_004012940.4;XM_027974491.1;XM_027974492.1
NC_040262.1	20478839	20479875	1037	+	67.78067622000003	20479444	20479444	1	NC_040262.1:20478839-20479875;+	46	threeUTR	XM_027974490.1;XM_027974489.1;XM_004012940.4;XM_027974491.1;XM_027974492.1;XM_027974494.1;XM_027974493.1
NC_040262.1	20481949	20482110	162	+	184.206530118	20482022	20482022	1	NC_040262.1:20481949-20482110;+	50	fiveUTR	XM_004012935.4
NC_040262.1	20618422	20619368	947	+	7787.939119637996	20618755	20618755	1	NC_040262.1:20618422-20619368;+	56	promoter	XM_027974505.1;XM_027974504.1
NC_040262.1	20630125	20632401	2277	+	622.2692003949993	20630678	20630678	1	NC_040262.1:20630125-20632401;+	54	CDS	XM_027974504.1
NC_040262.1	20648504	20649127	624	+	620.0931741389995	20648737	20648737	1	NC_040262.1:20648504-20649127;+	52	promoter	XM_015098787.2;XM_015098788.2
NC_040262.1	20714374	20714550	177	+	59.74955536	20714416	20714416	1	NC_040262.1:20714374-20714550;+	41	CDS	XM_015098787.2;XM_015098788.2;XM_015098789.2;XM_015098790.2
NC_040262.1	20715730	20716188	459	+	70.733120917	20716126	20716126	1	NC_040262.1:20715730-20716188;+	42	intron	XM_015098787.2;XM_015098788.2;XM_015098789.2;XM_015098790.2
NC_040262.1	20719287	20719846	560	+	87.47600290399998	20719494	20719494	1	NC_040262.1:20719287-20719846;+	40	intron	XM_015098787.2;XM_015098788.2;XM_015098789.2;XM_015098790.2
NC_040262.1	20721344	20722892	1549	+	230.11511690599988	20722086	20722086	1	NC_040262.1:20721344-20722892;+	54	intergenic	XM_015098787.2;XM_015098788.2;XM_015098789.2;XM_015098790.2
NC_040262.1	20756403	20757052	650	+	287.004728314	20756595	20756595	1	NC_040262.1:20756403-20757052;+	45	promoter	XM_027974508.1;XM_012186114.3;XM_027974507.1;XM_012186117.2
NC_040262.1	20782271	20782494	224	+	88.860836251	20782336	20782336	1	NC_040262.1:20782271-20782494;+	42	intron	XM_027974508.1;XM_012186114.3;XM_027974507.1;XM_012186117.2
NC_040262.1	20828510	20828721	212	+	457.881096126	20828638	20828638	1	NC_040262.1:20828510-20828721;+	51	promoter	XM_004012922.4
NC_040262.1	20859429	20859731	303	+	7130.652456937996	20859577	20859577	1	NC_040262.1:20859429-20859731;+	55	promoter	XM_027974510.1
NC_040262.1	20876704	20876951	248	+	97.56265522199998	20876811	20876811	1	NC_040262.1:20876704-20876951;+	48	CDS	XM_027974510.1
NC_040262.1	20878384	20878580	197	+	78.78772163000001	20878555	20878555	1	NC_040262.1:20878384-20878580;+	43	CDS	XM_027974510.1
NC_040262.1	20878782	20878915	134	+	46.426798415	20878874	20878874	1	NC_040262.1:20878782-20878915;+	39	CDS	XM_027974510.1
NC_040262.1	20880592	20881285	694	+	226.23078857800007	20880836	20880836	1	NC_040262.1:20880592-20881285;+	50	threeUTR	XM_027974510.1
NC_040262.1	20884197	20884393	197	+	156.55590588500004	20884260	20884260	1	NC_040262.1:20884197-20884393;+	46	promoter	XM_027974513.1;XM_027974514.1;XM_027974511.1
NC_040262.1	20893215	20893535	321	+	179.5946990940001	20893469	20893469	1	NC_040262.1:20893215-20893535;+	45	fiveUTR	XM_027974515.1;XM_004012918.4
NC_040262.1	20940786	20940861	76	+	98.26018402300001	20940830	20940830	1	NC_040262.1:20940786-20940861;+	45	promoter	XM_015098359.2
NC_040262.1	20971528	20972289	762	+	1940.0110117349989	20971855	20971855	1	NC_040262.1:20971528-20972289;+	56	fiveUTR	XM_004012914.4
NC_040262.1	21041541	21042033	493	+	4367.26090056	21041779	21041779	1	NC_040262.1:21041541-21042033;+	56	promoter	XM_027973961.1;XM_027973963.1;XM_027973960.1;XM_027973958.1;XM_027973959.1
NC_040262.1	21083052	21083709	658	+	74.91143047199999	21083649	21083649	1	NC_040262.1:21083052-21083709;+	39	threeUTR	XM_027973961.1;XM_027973963.1;XM_027973960.1;XM_027973958.1;XM_027973959.1;NM_001038622.1
NC_040262.1	21085350	21086015	666	+	1526.5994832219985	21085450	21085450	1	NC_040262.1:21085350-21086015;+	52	promoter	XM_004012912.4
NC_040262.1	21090600	21091560	961	+	66.06313316499998	21090903	21090903	1	NC_040262.1:21090600-21091560;+	46	CDS	XM_004012912.4
NC_040262.1	21109994	21110211	218	+	343.45918068899994	21110078	21110078	1	NC_040262.1:21109994-21110211;+	47	promoter	XM_015098783.2
NC_040262.1	21128696	21129253	558	+	496.85783812500017	21128812	21128812	1	NC_040262.1:21128696-21129253;+	48	promoter	XM_027974521.1;XM_027974522.1
NC_040262.1	21146036	21146403	368	+	1509.260228530999	21146290	21146290	1	NC_040262.1:21146036-21146403;+	54	promoter	XM_027974516.1;XM_027974517.1
NC_040262.1	21169439	21169564	126	+	50.71304674299999	21169522	21169522	1	NC_040262.1:21169439-21169564;+	38	CDS	XM_027974516.1;XM_027974517.1
NC_040262.1	21395064	21395734	671	+	2178.201826943	21395277	21395277	1	NC_040262.1:21395064-21395734;+	41	promoter	XM_027974529.1
NC_040262.1	21417474	21418242	769	+	111726.50039947299	21417644	21417644	1	NC_040262.1:21417474-21418242;+	39	promoter	XM_012186091.3
NC_040262.1	21420630	21420917	288	+	747.9274880659999	21420722	21420722	1	NC_040262.1:21420630-21420917;+	41	CDS	XM_012186091.3
NC_040262.1	22114302	22115066	765	+	6107.296762019	22114608	22114608	1	NC_040262.1:22114302-22115066;+	38	promoter	XM_004012875.4
NC_040262.1	22177553	22177891	339	+	223.084451521	22177801	22177801	1	NC_040262.1:22177553-22177891;+	49	CDS	XM_027974575.1;XM_027974574.1
NC_040262.1	22327002	22327131	130	+	1895.5694678830002	22327058	22327058	1	NC_040262.1:22327002-22327131;+	56	promoter	XM_004012869.4;XM_012186070.3
NC_040262.1	22332481	22332615	135	+	48.19340385200001	22332566	22332566	1	NC_040262.1:22332481-22332615;+	40	CDS	XM_004012869.4;XM_012186070.3
NC_040262.1	22338713	22338897	185	+	358.5843710249994	22338737	22338737	1	NC_040262.1:22338713-22338897;+	47	CDS	XM_004012869.4;XM_012186070.3
NC_040262.1	22339097	22339273	177	+	80.38872816299998	22339204	22339204	1	NC_040262.1:22339097-22339273;+	44	CDS	XM_004012869.4;XM_012186070.3
NC_040262.1	22394494	22394639	146	+	511.7728542599999	22394563	22394563	1	NC_040262.1:22394494-22394639;+	39	promoter	XM_004012868.4
NC_040262.1	22530349	22530600	252	+	1762.3561432259999	22530481	22530481	1	NC_040262.1:22530349-22530600;+	45	promoter	XM_012186068.3
NC_040262.1	22665235	22665788	554	+	55.14883663900001	22665682	22665682	1	NC_040262.1:22665235-22665788;+	40	antisense	NA
NC_040262.1	22782488	22783427	940	+	3200.0743869519983	22782899	22782899	1	NC_040262.1:22782488-22783427;+	56	proximal	NM_001131029.1
NC_040262.1	22787543	22788308	766	+	45.94231934099997	22788098	22788098	1	NC_040262.1:22787543-22788308;+	39	CDS	NM_001131029.1
NC_040262.1	22789211	22789450	240	+	55.646405636	22789394	22789394	1	NC_040262.1:22789211-22789450;+	40	CDS	NM_001131029.1
NC_040262.1	22789509	22790564	1056	+	176.871626169	22789658	22789658	1	NC_040262.1:22789509-22790564;+	46	intron	NM_001131029.1
NC_040262.1	22822464	22822855	392	+	921.8792487660008	22822514	22822514	1	NC_040262.1:22822464-22822855;+	55	promoter	XM_027974589.1;XM_027974593.1;XM_027974591.1;XM_027974590.1;XM_027974592.1
NC_040262.1	22919880	22920192	313	+	1241.4391668590008	22920024	22920024	1	NC_040262.1:22919880-22920192;+	53	promoter	XM_004012852.4
NC_040262.1	22924979	22925761	783	+	48.49306935399999	22925522	22925522	1	NC_040262.1:22924979-22925761;+	43	threeUTR	XM_004012852.4
NC_040262.1	22973869	22974211	343	+	230.17651064600005	22974175	22974175	1	NC_040262.1:22973869-22974211;+	41	promoter	XM_004012848.4
NC_040262.1	23049088	23049869	782	+	453.24286652099994	23049309	23049309	1	NC_040262.1:23049088-23049869;+	47	fiveUTR	XM_004012848.4;XM_012186051.3
NC_040262.1	23068558	23069042	485	+	167.67766947599998	23068737	23068737	1	NC_040262.1:23068558-23069042;+	45	intergenic	NA
NC_040262.1	23090310	23090704	395	+	1518.5221677859995	23090379	23090379	1	NC_040262.1:23090310-23090704;+	52	promoter	XM_004012847.4
NC_040262.1	23126892	23127214	323	+	821.5271174100001	23127005	23127005	1	NC_040262.1:23126892-23127214;+	52	fiveUTR	XM_027974609.1;XM_027974608.1;XM_027974607.1
NC_040262.1	23308977	23309793	817	+	56.378277007999984	23309289	23309289	1	NC_040262.1:23308977-23309793;+	46	antisense	NA
NC_040262.1	23322695	23322969	275	+	1380.1431039149984	23322788	23322788	1	NC_040262.1:23322695-23322969;+	56	promoter	XM_004012840.4
NC_040262.1	23339817	23340832	1016	+	85.79661899700001	23340156	23340156	1	NC_040262.1:23339817-23340832;+	51	CDS	XM_004012840.4
NC_040262.1	23348120	23348530	411	+	2346.1483756479993	23348432	23348432	1	NC_040262.1:23348120-23348530;+	56	promoter	XM_012186029.2;XM_004012838.4
NC_040262.1	23439468	23439818	351	+	44.73778491	23439609	23439609	1	NC_040262.1:23439468-23439818;+	41	threeUTR	XM_012186029.2;XM_004012838.4
NC_040262.1	23444123	23444944	822	+	215.82842216599997	23444411	23444411	1	NC_040262.1:23444123-23444944;+	48	intergenic	NA
NC_040262.1	23466522	23467154	633	+	243.10252975799997	23466609	23466609	1	NC_040262.1:23466522-23467154;+	48	promoter	XM_004013374.4;XM_027974611.1
NC_040262.1	23736495	23736824	330	+	4424.862277955999	23736618	23736618	1	NC_040262.1:23736495-23736824;+	55	promoter	XM_012186016.3;XR_003590862.1
NC_040262.1	23737195	23737481	287	+	72.15593142399999	23737250	23737250	1	NC_040262.1:23737195-23737481;+	44	promoter	XM_012186016.3;XR_003590862.1
NC_040262.1	23737611	23737766	156	+	80.38288933900004	23737654	23737654	1	NC_040262.1:23737611-23737766;+	42	CDS	XM_012186016.3
NC_040262.1	23776400	23776592	193	+	829.9664554960003	23776491	23776491	1	NC_040262.1:23776400-23776592;+	54	promoter	XM_027974614.1;XR_003590864.1
NC_040262.1	23777110	23777256	147	+	80.06514339699997	23777134	23777134	1	NC_040262.1:23777110-23777256;+	45	promoter	XM_027974614.1;XR_003590864.1
NC_040262.1	23846457	23846692	236	+	1595.0851989620003	23846549	23846549	1	NC_040262.1:23846457-23846692;+	56	promoter	XM_012185112.3;NM_001009396.1;XM_012185111.3
NC_040262.1	23897653	23897954	302	+	704.1690458709998	23897770	23897770	1	NC_040262.1:23897653-23897954;+	55	promoter	XM_004012827.4
NC_040262.1	23919925	23920780	856	+	921.3426810630006	23920479	23920479	1	NC_040262.1:23919925-23920780;+	52	promoter	XM_004012826.4
NC_040262.1	23942872	23943530	659	+	88.7073271849999	23943072	23943072	1	NC_040262.1:23942872-23943530;+	41	threeUTR	XM_004012826.4;XM_012186013.2;XM_012186015.3
NC_040262.1	23944044	23945692	1649	+	217.63163162899994	23945057	23945057	1	NC_040262.1:23944044-23945692;+	51	threeUTR	XM_004012826.4;XM_012186013.2;XM_012186015.3
NC_040262.1	23961200	23961511	312	+	1592.7861764630006	23961390	23961390	1	NC_040262.1:23961200-23961511;+	55	promoter	XM_027974618.1;XM_027974619.1;XM_027974617.1;XM_015098750.2;XM_015098751.2;XM_012186008.3
NC_040262.1	23962068	23962291	224	+	161.61141381400006	23962188	23962188	1	NC_040262.1:23962068-23962291;+	45	promoter	XM_027974618.1;XM_027974619.1;XM_027974617.1;XM_015098750.2;XM_015098751.2;XM_012186008.3
NC_040262.1	23967392	23967679	288	+	43.237034296999994	23967654	23967654	1	NC_040262.1:23967392-23967679;+	41	CDS	XM_027974618.1;XM_027974619.1;XM_027974617.1;XM_015098750.2;XM_015098751.2;XM_012186008.3;XM_027974616.1;XM_012186002.3;XM_012186004.3;XM_012186005.3
NC_040262.1	23971823	23972035	213	+	43.49198708799999	23971842	23971842	1	NC_040262.1:23971823-23972035;+	39	CDS	XM_027974618.1;XM_027974619.1;XM_027974617.1;XM_015098750.2;XM_015098751.2;XM_012186008.3;XM_027974616.1;XM_012186002.3;XM_012186004.3;XM_012186005.3
NC_040262.1	23972057	23973035	979	+	77.46216718999999	23972480	23972480	1	NC_040262.1:23972057-23973035;+	49	threeUTR	XM_027974618.1;XM_027974619.1;XM_027974617.1;XM_015098750.2;XM_015098751.2;XM_012186008.3;XM_027974616.1;XM_012186002.3;XM_012186004.3;XM_012186005.3
NC_040262.1	24019682	24020433	752	+	412.23993720799984	24019700	24019700	1	NC_040262.1:24019682-24020433;+	54	promoter	LOC101119655
NC_040262.1	24383465	24384190	726	+	2829.339314264998	24383771	24383771	1	NC_040262.1:24383465-24384190;+	56	promoter	XM_027974632.1
NC_040262.1	24491743	24491912	170	+	27.94261841800001	24491786	24491786	1	NC_040262.1:24491743-24491912;+	39	CDS	XM_027974632.1
NC_040262.1	24499411	24500558	1148	+	145.09301656799997	24499792	24499792	1	NC_040262.1:24499411-24500558;+	50	threeUTR	XM_027974632.1
NC_040262.1	24532311	24533072	762	+	1295.718938814999	24532491	24532491	1	NC_040262.1:24532311-24533072;+	55	proximal	XM_015098744.2
NC_040262.1	24551064	24551199	136	+	46.00369498799999	24551128	24551128	1	NC_040262.1:24551064-24551199;+	43	CDS	XM_015098744.2
NC_040262.1	24553804	24554979	1176	+	417.723203555	24554593	24554593	1	NC_040262.1:24553804-24554979;+	54	threeUTR	XM_015098744.2
NC_040262.1	24562517	24562984	468	+	199.272773198	24562733	24562733	1	NC_040262.1:24562517-24562984;+	46	promoter	XM_027974633.1;XM_015098743.2
NC_040262.1	24764776	24764936	161	+	288.50336580800007	24764873	24764873	1	NC_040262.1:24764776-24764936;+	49	promoter	XM_004012813.3
NC_040262.1	24801088	24801622	535	+	1018.1620904360008	24801351	24801351	1	NC_040262.1:24801088-24801622;+	54	CDS	XM_004012812.4
NC_040262.1	24829823	24830132	310	+	803.2659308239998	24830042	24830042	1	NC_040262.1:24829823-24830132;+	54	promoter	XM_004012810.4
NC_040262.1	24893972	24894269	298	+	820.2817044699996	24894169	24894169	1	NC_040262.1:24893972-24894269;+	56	promoter	XM_015098735.2;XM_027974654.1;XM_027974652.1;XM_027974655.1;XM_027974650.1;XM_027974653.1;XM_027974651.1
NC_040262.1	24894291	24895354	1064	+	1810.5407192479993	24894623	24894623	1	NC_040262.1:24894291-24895354;+	56	promoter	XM_015098735.2;XM_027974654.1;XM_027974652.1;XM_027974655.1;XM_027974650.1;XM_027974653.1;XM_027974651.1
NC_040262.1	24895677	24896919	1243	+	393.39927213500033	24896150	24896150	1	NC_040262.1:24895677-24896919;+	55	fiveUTR	XM_015098735.2;XM_027974654.1;XM_027974652.1;XM_027974655.1;XM_027974650.1;XM_027974653.1;XM_027974651.1
NC_040262.1	24897080	24897625	546	+	388.7189027450004	24897285	24897285	1	NC_040262.1:24897080-24897625;+	39	intron	XM_015098735.2;XM_027974654.1;XM_027974652.1;XM_027974655.1;XM_027974650.1;XM_027974653.1;XM_027974651.1
NC_040262.1	24901310	24901646	337	+	116.82420243900003	24901574	24901574	1	NC_040262.1:24901310-24901646;+	44	CDS	XM_015098735.2;XM_027974654.1;XM_027974652.1;XM_027974655.1;XM_027974650.1;XM_027974653.1;XM_027974651.1
NC_040262.1	24903520	24904063	544	+	62.15601204599997	24903694	24903694	1	NC_040262.1:24903520-24904063;+	43	CDS	XM_015098735.2;XM_027974654.1;XM_027974652.1;XM_027974655.1;XM_027974650.1;XM_027974653.1;XM_027974651.1
NC_040262.1	24904562	24906008	1447	+	150.03805664100008	24905016	24905016	1	NC_040262.1:24904562-24906008;+	52	threeUTR	XM_015098735.2;XM_027974654.1;XM_027974652.1;XM_027974655.1;XM_027974650.1;XM_027974653.1;XM_027974651.1
NC_040262.1	24906888	24907799	912	+	88.08122614499999	24907321	24907321	1	NC_040262.1:24906888-24907799;+	40	intergenic	NA
NC_040262.1	24945273	24945424	152	+	324.29484820399995	24945318	24945318	1	NC_040262.1:24945273-24945424;+	52	promoter	XM_012185973.3;XM_027974661.1;XM_012185972.2;XM_012185974.3;XM_027974660.1;XM_004012807.4
NC_040262.1	25012198	25012463	266	+	162.40936038299992	25012220	25012220	1	NC_040262.1:25012198-25012463;+	43	antisense	NA
NC_040262.1	25382542	25383520	979	+	791.1702922090002	25383014	25383014	1	NC_040262.1:25382542-25383520;+	53	exon	XR_003590665.1;XR_003590664.1;XR_003590661.1;XR_003590659.1;XR_003590663.1;XR_001043546.2;XR_003590662.1;XR_003590660.1;XR_003590658.1
NC_040262.1	25621000	25621189	190	+	2663.943324858001	25621090	25621090	1	NC_040262.1:25621000-25621189;+	56	promoter	XM_004012799.4;XM_027974670.1
NC_040262.1	25621222	25621636	415	+	169.98685815600004	25621433	25621433	1	NC_040262.1:25621222-25621636;+	48	promoter	XM_004012799.4;XM_027974670.1
NC_040262.1	25627590	25628059	470	+	115.29365422500003	25627893	25627893	1	NC_040262.1:25627590-25628059;+	48	CDS	XM_004012799.4;XM_027974670.1
NC_040262.1	25632779	25632921	143	+	68.544829894	25632858	25632858	1	NC_040262.1:25632779-25632921;+	43	CDS	XM_004012799.4;XM_027974670.1
NC_040262.1	25633686	25633982	297	+	79.15928834799999	25633742	25633742	1	NC_040262.1:25633686-25633982;+	45	CDS	XM_004012799.4;XM_027974670.1
NC_040262.1	25634902	25635098	197	+	80.06538619400003	25635005	25635005	1	NC_040262.1:25634902-25635098;+	45	CDS	XM_004012799.4;XM_027974670.1
NC_040262.1	25636170	25636303	134	+	102.23665847500003	25636213	25636213	1	NC_040262.1:25636170-25636303;+	46	CDS	XM_004012799.4;XM_027974670.1
NC_040262.1	25636556	25636776	221	+	47.259153129000005	25636607	25636607	1	NC_040262.1:25636556-25636776;+	45	CDS	XM_004012799.4;XM_027974670.1
NC_040262.1	25638404	25639819	1416	+	151.52857247200012	25639290	25639290	1	NC_040262.1:25638404-25639819;+	51	intron	XM_004012799.4;XM_027974670.1
NC_040262.1	25642834	25643950	1117	+	92.22512005699998	25643844	25643844	1	NC_040262.1:25642834-25643950;+	46	threeUTR	XM_004012799.4;XM_027974670.1
NC_040262.1	25694703	25694935	233	+	1581.0291332290008	25694797	25694797	1	NC_040262.1:25694703-25694935;+	56	promoter	XM_027974673.1;XM_027974674.1;XM_027974671.1
NC_040262.1	25705655	25707103	1449	+	387.52033187200016	25705843	25705843	1	NC_040262.1:25705655-25707103;+	51	promoter	XM_027974675.1
NC_040262.1	25969338	25969912	575	+	961.112666333	25969785	25969785	1	NC_040262.1:25969338-25969912;+	50	fiveUTR	XM_027974676.1
NC_040262.1	26087618	26087961	344	+	43.482766016999975	26087643	26087643	1	NC_040262.1:26087618-26087961;+	40	promoter	XR_001043534.2;XR_003590670.1;XR_003590669.1
NC_040262.1	26215337	26215546	210	+	263.0738416560002	26215395	26215395	1	NC_040262.1:26215337-26215546;+	40	promoter	XM_027974687.1
NC_040262.1	26469638	26469887	250	+	111.389763176	26469829	26469829	1	NC_040262.1:26469638-26469887;+	39	exon	XR_003590673.1;XR_003590672.1;XR_001043530.2;XR_003590671.1
NC_040262.1	26479660	26480038	379	+	4842.524280244005	26479821	26479821	1	NC_040262.1:26479660-26480038;+	56	promoter	XM_012185931.2;XM_015098720.2
NC_040262.1	26514526	26515395	870	+	62.47744489099998	26514817	26514817	1	NC_040262.1:26514526-26515395;+	45	threeUTR	XM_012185931.2;XM_015098720.2
NC_040262.1	26732435	26732955	521	+	246.93736708099996	26732767	26732767	1	NC_040262.1:26732435-26732955;+	47	fiveUTR	XM_027974691.1;XM_027974690.1
NC_040262.1	26764891	26765340	450	+	4668.623237349999	26765093	26765093	1	NC_040262.1:26764891-26765340;+	55	promoter	XM_027974699.1;XM_027974696.1;XM_004012777.4;XM_012185922.2;XM_027974697.1;XM_027974694.1;XM_027974700.1;XM_027974698.1;XM_012185920.3;XM_012185919.3
NC_040262.1	26765450	26765890	441	+	372.06606085100003	26765707	26765707	1	NC_040262.1:26765450-26765890;+	43	promoter	XM_027974699.1;XM_027974696.1;XM_004012777.4;XM_012185922.2;XM_027974697.1;XM_027974694.1;XM_027974700.1;XM_027974698.1;XM_012185920.3;XM_012185919.3
NC_040262.1	26780316	26781192	877	+	144.66178964700006	26781023	26781023	1	NC_040262.1:26780316-26781192;+	50	threeUTR	XM_027974699.1;XM_027974696.1;XM_004012777.4;XM_012185922.2;XM_027974697.1;XM_027974694.1;XM_027974700.1;XM_027974698.1;XM_012185920.3;XM_012185919.3
NC_040262.1	26834995	26835156	162	+	236.69991966700002	26835111	26835111	1	NC_040262.1:26834995-26835156;+	49	promoter	XM_015098716.2;XM_027974701.1
NC_040262.1	26852846	26853245	400	+	461.58985314200004	26853058	26853058	1	NC_040262.1:26852846-26853245;+	49	antisense	NA
NC_040262.1	26933325	26933594	270	+	1170.6174768839996	26933469	26933469	1	NC_040262.1:26933325-26933594;+	39	fiveUTR	XM_027974708.1;XM_004012772.4;XM_015098714.2;XM_027974709.1
NC_040262.1	26998308	26998492	185	+	491.56517597699997	26998432	26998432	1	NC_040262.1:26998308-26998492;+	41	promoter	XM_004012770.4
NC_040262.1	27023491	27023677	187	+	446.4797460170003	27023551	27023551	1	NC_040262.1:27023491-27023677;+	54	promoter	XM_004012768.4;XM_012185906.3
NC_040262.1	27054394	27055045	652	+	1044.042352642	27054905	27054905	1	NC_040262.1:27054394-27055045;+	54	fiveUTR	XM_004012763.4
NC_040262.1	27088337	27088863	527	+	145.38800145399995	27088500	27088500	1	NC_040262.1:27088337-27088863;+	43	promoter	XM_027974711.1;XR_003590680.1;XR_003590681.1;XR_003590676.1;XR_003590674.1;XR_003590675.1;XR_003590677.1;XR_003590678.1;XR_003590679.1
NC_040262.1	27111925	27112341	417	+	681.5480215620007	27112056	27112056	1	NC_040262.1:27111925-27112341;+	54	promoter	XM_012185886.3;XM_015098702.2;XM_027974712.1;XM_027974713.1
NC_040262.1	27151198	27151445	248	+	411.2042356690001	27151322	27151322	1	NC_040262.1:27151198-27151445;+	51	promoter	XM_015098708.2;XM_027974719.1
NC_040262.1	27234666	27235037	372	+	2470.712472317999	27234954	27234954	1	NC_040262.1:27234666-27235037;+	53	promoter	XM_027974736.1;XM_027974735.1;XM_027974734.1;XM_027974733.1
NC_040262.1	27242136	27242294	159	+	121.577945089	27242283	27242283	1	NC_040262.1:27242136-27242294;+	46	intron	XM_027974736.1;XM_027974735.1;XM_027974734.1;XM_027974733.1
NC_040262.1	27310065	27310768	704	+	2812.5436285310034	27310166	27310166	1	NC_040262.1:27310065-27310768;+	56	promoter	XM_012185875.2
NC_040262.1	27323662	27323855	194	+	228.70576878	27323771	27323771	1	NC_040262.1:27323662-27323855;+	48	CDS	XM_012185875.2
NC_040262.1	27324129	27324419	291	+	91.732871826	27324238	27324238	1	NC_040262.1:27324129-27324419;+	40	CDS	XM_012185875.2
NC_040262.1	27324922	27325322	401	+	1219.990892113999	27325111	27325111	1	NC_040262.1:27324922-27325322;+	50	CDS	XM_012185875.2
NC_040262.1	27326320	27326612	293	+	1098.1784741050005	27326535	27326535	1	NC_040262.1:27326320-27326612;+	51	CDS	XM_012185875.2
NC_040262.1	27326865	27327337	473	+	1014.8363507960003	27327010	27327010	1	NC_040262.1:27326865-27327337;+	53	CDS	XM_012185875.2
NC_040262.1	27327825	27328343	519	+	89.24414516399999	27328099	27328099	1	NC_040262.1:27327825-27328343;+	48	CDS	XM_012185875.2
NC_040262.1	27331365	27333826	2462	+	398.2542595809998	27331949	27331949	1	NC_040262.1:27331365-27333826;+	51	threeUTR	XM_012185875.2
NC_040262.1	27437860	27438209	350	+	49.621433718999995	27437931	27437931	1	NC_040262.1:27437860-27438209;+	39	intergenic	NA
NC_040262.1	27716631	27717031	401	+	509.3451733069998	27716896	27716896	1	NC_040262.1:27716631-27717031;+	54	fiveUTR	XM_004012749.4;XM_012185859.2;XM_004012750.4
NC_040262.1	27733636	27734090	455	+	1560.8163063219997	27733808	27733808	1	NC_040262.1:27733636-27734090;+	56	promoter	XM_027974743.1
NC_040262.1	27813198	27813655	458	+	1132.692569562001	27813350	27813350	1	NC_040262.1:27813198-27813655;+	56	promoter	XM_015098691.2
NC_040262.1	28083553	28083712	160	+	106.32618188399998	28083655	28083655	1	NC_040262.1:28083553-28083712;+	38	promoter	XM_027974748.1
NC_040262.1	28096655	28096894	240	+	934.042077495	28096783	28096783	1	NC_040262.1:28096655-28096894;+	49	promoter	XM_004012743.4
NC_040262.1	28150712	28150858	147	+	133.93789972200003	28150761	28150761	1	NC_040262.1:28150712-28150858;+	45	intergenic	NA
NC_040262.1	28171980	28172418	439	+	3154.6172925750006	28172100	28172100	1	NC_040262.1:28171980-28172418;+	54	promoter	XM_027974750.1
NC_040262.1	28179996	28180285	290	+	44.10944896899998	28180140	28180140	1	NC_040262.1:28179996-28180285;+	40	CDS	XM_027974750.1
NC_040262.1	28182197	28182319	123	+	46.749947330000005	28182293	28182293	1	NC_040262.1:28182197-28182319;+	41	CDS	XM_027974750.1
NC_040262.1	28182735	28182909	175	+	82.82166316800001	28182828	28182828	1	NC_040262.1:28182735-28182909;+	47	CDS	XM_027974750.1
NC_040262.1	28183260	28183528	269	+	55.628944421	28183338	28183338	1	NC_040262.1:28183260-28183528;+	40	CDS	XM_027974750.1
NC_040262.1	28269397	28270074	678	+	1338.5544282510004	28269546	28269546	1	NC_040262.1:28269397-28270074;+	54	proximal	XM_027974751.1;XM_027974754.1;XM_027974755.1;XM_027974752.1;XM_027974756.1;XM_027974759.1;XM_027974758.1
NC_040262.1	28303195	28303991	797	+	58.761101733	28303823	28303823	1	NC_040262.1:28303195-28303991;+	38	intron	XM_027974751.1;XM_027974754.1;XM_027974755.1;XM_027974752.1;XM_027974756.1;XM_027974759.1;XM_027974758.1;XM_027974753.1
NC_040262.1	28341462	28341956	495	+	33.536042828	28341614	28341614	1	NC_040262.1:28341462-28341956;+	38	CDS	XM_027974751.1;XM_027974754.1;XM_027974755.1;XM_027974752.1;XM_027974756.1;XM_027974759.1;XM_027974758.1;XM_027974753.1;XM_027974757.1
NC_040262.1	28430647	28431228	582	+	141.67086683100004	28430806	28430806	1	NC_040262.1:28430647-28431228;+	46	promoter	XM_027974766.1
NC_040262.1	28484050	28484319	270	+	659.1094376610002	28484162	28484162	1	NC_040262.1:28484050-28484319;+	53	fiveUTR	XM_015098683.2;XM_027974767.1
NC_040262.1	28558282	28558792	511	+	124.96055178199995	28558404	28558404	1	NC_040262.1:28558282-28558792;+	43	proximal	XM_027974777.1
NC_040262.1	28648339	28649177	839	+	210.79117616400003	28648772	28648772	1	NC_040262.1:28648339-28649177;+	42	proximal	XM_027974777.1;XM_027974778.1;XM_027974780.1;XM_027974779.1
NC_040262.1	28650031	28650891	861	+	37.51357316700001	28650045	28650045	1	NC_040262.1:28650031-28650891;+	39	CDS	XM_027974777.1;XM_027974778.1;XM_027974780.1;XM_027974779.1
NC_040262.1	28756278	28756622	345	+	451.889020164	28756464	28756464	1	NC_040262.1:28756278-28756622;+	40	promoter	XM_004012739.4;XM_012185808.3;XM_012185804.3;XM_012185806.3
NC_040262.1	28789161	28789752	592	+	248.63905775500007	28789324	28789324	1	NC_040262.1:28789161-28789752;+	45	promoter	XM_027974796.1;XM_027974795.1
NC_040262.1	28797894	28798182	289	+	68.07622000800002	28798068	28798068	1	NC_040262.1:28797894-28798182;+	43	CDS	XM_027974796.1;XM_027974795.1
NC_040262.1	28806823	28807084	262	+	1215.794300694	28806963	28806963	1	NC_040262.1:28806823-28807084;+	55	promoter	XM_027974797.1
NC_040262.1	28872596	28874229	1634	+	3659.4450253670047	28872646	28872646	1	NC_040262.1:28872596-28874229;+	56	promoter	XM_004023544.4
NC_040262.1	28888984	28889556	573	+	40.61911963099996	28889201	28889201	1	NC_040262.1:28888984-28889556;+	42	threeUTR	XM_004023544.4
NC_040262.1	28889588	28890036	449	+	36.012148971000016	28889956	28889956	1	NC_040262.1:28889588-28890036;+	38	threeUTR	XM_004023544.4
NC_040262.1	28898912	28899195	284	+	351.6853910960001	28899043	28899043	1	NC_040262.1:28898912-28899195;+	43	promoter	XM_015098677.2;XM_027974801.1;XM_027974802.1;XM_027974803.1
NC_040262.1	28926369	28926546	178	+	130.13677486299997	28926481	28926481	1	NC_040262.1:28926369-28926546;+	40	fiveUTR	XM_004012736.4
NC_040262.1	28952887	28953174	288	+	623.0228629850002	28952973	28952973	1	NC_040262.1:28952887-28953174;+	51	promoter	XM_004012734.3
NC_040262.1	28953195	28954426	1232	+	56.16627871900001	28953628	28953628	1	NC_040262.1:28953195-28954426;+	46	CDS	XM_004012734.3
NC_040262.1	29012556	29012765	210	+	1153.369938068001	29012672	29012672	1	NC_040262.1:29012556-29012765;+	51	promoter	XM_027974811.1;XM_027974809.1;XM_027974810.1;XM_027974807.1
NC_040262.1	29138204	29138432	229	+	1834.3854625660006	29138319	29138319	1	NC_040262.1:29138204-29138432;+	56	promoter	XM_027974814.1;XM_027974815.1;XM_027974816.1;XM_027974817.1
NC_040262.1	29188625	29189831	1207	+	84.23053846899994	29189671	29189671	1	NC_040262.1:29188625-29189831;+	43	threeUTR	XM_027974814.1;XM_027974815.1;XM_027974816.1;XM_027974817.1;XM_012185795.3;XM_012185794.3
NC_040262.1	29216219	29216961	743	+	885.608219086	29216305	29216305	1	NC_040262.1:29216219-29216961;+	53	fiveUTR	XM_015098671.2
NC_040262.1	29218533	29219145	613	+	48.95288585399997	29219037	29219037	1	NC_040262.1:29218533-29219145;+	44	CDS	XM_015098671.2
NC_040262.1	29236708	29236995	288	+	121.77162303400002	29236857	29236857	1	NC_040262.1:29236708-29236995;+	41	intron	XM_027974820.1
NC_040262.1	29369944	29370479	536	+	1762.98408452	29370162	29370162	1	NC_040262.1:29369944-29370479;+	55	proximal	XM_027974821.1
NC_040262.1	29370589	29371243	655	+	4523.0751480020035	29370834	29370834	1	NC_040262.1:29370589-29371243;+	56	promoter	XM_027974821.1
NC_040262.1	29375333	29375640	308	+	40.25692496099999	29375584	29375584	1	NC_040262.1:29375333-29375640;+	41	CDS	XM_027974821.1
NC_040262.1	29376581	29376700	120	+	38.43657871599999	29376614	29376614	1	NC_040262.1:29376581-29376700;+	40	CDS	XM_027974821.1
NC_040262.1	29381455	29381758	304	+	36.33654703799999	29381563	29381563	1	NC_040262.1:29381455-29381758;+	39	CDS	XM_027974821.1
NC_040262.1	29605521	29605854	334	+	122.21776163399997	29605691	29605691	1	NC_040262.1:29605521-29605854;+	47	intergenic	NA
NC_040262.1	29656488	29656779	292	+	230.18042515199994	29656620	29656620	1	NC_040262.1:29656488-29656779;+	42	intron	XM_027975507.1
NC_040262.1	29822668	29823375	708	+	1634.3312968780003	29822780	29822780	1	NC_040262.1:29822668-29823375;+	55	promoter	XM_004013320.4
NC_040262.1	29837768	29838712	945	+	53.00085317699997	29838429	29838429	1	NC_040262.1:29837768-29838712;+	39	intron	XM_004013320.4
NC_040262.1	29967908	29968488	581	+	1326.532150478	29968023	29968023	1	NC_040262.1:29967908-29968488;+	54	promoter	XM_015098669.2;XM_027974841.1
NC_040262.1	30044645	30045493	849	+	49754.41282285899	30044991	30044991	1	NC_040262.1:30044645-30045493;+	56	promoter	NM_001009202.1
NC_040262.1	30045670	30046806	1137	+	351.3996240820001	30046780	30046780	1	NC_040262.1:30045670-30046806;+	55	intergenic	NM_001009202.1
NC_040262.1	30064357	30064610	254	+	454.3383137319997	30064448	30064448	1	NC_040262.1:30064357-30064610;+	39	promoter	XM_015098668.2
NC_040262.1	30083116	30083210	95	+	361.71965973100004	30083173	30083173	1	NC_040262.1:30083116-30083210;+	47	promoter	XR_003590691.1;XR_003590690.1;XR_003590857.1;XR_003590856.1
NC_040262.1	30246156	30246598	443	+	88.97503785800002	30246558	30246558	1	NC_040262.1:30246156-30246598;+	38	fiveUTR	XM_027974851.1
NC_040262.1	30302595	30302884	290	+	596.4674437639997	30302741	30302741	1	NC_040262.1:30302595-30302884;+	55	fiveUTR	XM_027974853.1
NC_040262.1	30444532	30444741	210	+	100.64472487200001	30444587	30444587	1	NC_040262.1:30444532-30444741;+	38	promoter	XM_004012716.4
NC_040262.1	30510150	30510452	303	+	464.4190168390001	30510323	30510323	1	NC_040262.1:30510150-30510452;+	45	promoter	XM_012185102.3
NC_040262.1	30512340	30513583	1244	+	3216.0492913369976	30512983	30512983	1	NC_040262.1:30512340-30513583;+	56	promoter	XM_012185102.3;XM_012185101.3
NC_040262.1	30514348	30514745	398	+	288.23447282	30514576	30514576	1	NC_040262.1:30514348-30514745;+	47	promoter	XM_012185102.3;XM_012185101.3;NM_001163047.1
NC_040262.1	30536315	30537316	1002	+	118.40673725399998	30536722	30536722	1	NC_040262.1:30536315-30537316;+	41	intron	XM_012185102.3;XM_012185101.3;NM_001163047.1
NC_040262.1	30537416	30538652	1237	+	775.8499090370011	30537859	30537859	1	NC_040262.1:30537416-30538652;+	46	threeUTR	XM_012185102.3;XM_012185101.3;NM_001163047.1
NC_040262.1	31218491	31218883	393	+	121.48622906800009	31218731	31218731	1	NC_040262.1:31218491-31218883;+	44	intergenic	NA
NC_040262.1	31219470	31220079	610	+	162.4665821920001	31219993	31219993	1	NC_040262.1:31219470-31220079;+	46	intergenic	NA
NC_040262.1	32806214	32806378	165	+	200.7609207639999	32806293	32806293	1	NC_040262.1:32806214-32806378;+	42	promoter	XM_015098659.2;XM_012185750.3;XM_012185748.3;XM_027974873.1
NC_040262.1	33486496	33487520	1025	+	123.47275297100003	33487364	33487364	1	NC_040262.1:33486496-33487520;+	43	intergenic	NA
NC_040262.1	33756974	33757278	305	+	182.89474587700005	33757126	33757126	1	NC_040262.1:33756974-33757278;+	38	promoter	XM_027974879.1;XM_027974880.1
NC_040262.1	33782385	33782798	414	+	887.0662873590005	33782471	33782471	1	NC_040262.1:33782385-33782798;+	55	promoter	XM_004012709.3
NC_040262.1	34186704	34187402	699	+	1072.2663980770012	34187025	34187025	1	NC_040262.1:34186704-34187402;+	52	promoter	XM_027974888.1;XM_027974889.1
NC_040262.1	34275848	34276284	437	+	219.61162446800003	34276182	34276182	1	NC_040262.1:34275848-34276284;+	43	promoter	XM_027974888.1;XM_027974889.1;XM_012185720.3;XM_012185726.3;XM_012185721.3
NC_040262.1	34293173	34293522	350	+	123.432464591	34293313	34293313	1	NC_040262.1:34293173-34293522;+	43	fiveUTR	XM_027974888.1;XM_027974889.1;XM_012185720.3;XM_012185726.3;XM_012185721.3;XM_004012700.4
NC_040262.1	34343670	34343911	242	+	37.345958155999995	34343807	34343807	1	NC_040262.1:34343670-34343911;+	40	intron	XM_027974888.1;XM_027974889.1;XM_012185720.3;XM_012185726.3;XM_012185721.3;XM_004012700.4;XM_012185722.3
NC_040262.1	34387496	34388812	1317	+	83.88814123600001	34388001	34388001	1	NC_040262.1:34387496-34388812;+	42	threeUTR	XM_027974888.1;XM_027974889.1;XM_012185720.3;XM_012185726.3;XM_012185721.3;XM_004012700.4;XM_012185722.3
NC_040262.1	34563100	34563409	310	+	963.431335477	34563296	34563296	1	NC_040262.1:34563100-34563409;+	54	promoter	XM_027974897.1;XM_015098651.2;XM_015098649.2;XM_015098646.2;XM_015098650.2
NC_040262.1	34993651	34993917	267	+	425.3086408220002	34993699	34993699	1	NC_040262.1:34993651-34993917;+	41	promoter	XM_027974899.1;XM_027974901.1;XM_027974900.1
NC_040262.1	35080249	35080413	165	+	333.64695197199995	35080338	35080338	1	NC_040262.1:35080249-35080413;+	54	promoter	XM_004012693.4
NC_040262.1	35242320	35243002	683	+	1665.877765822999	35242569	35242569	1	NC_040262.1:35242320-35243002;+	56	fiveUTR	XM_027974903.1;XM_027974902.1;XM_027974904.1;XM_027974905.1;XM_027974906.1
NC_040262.1	35319311	35319471	161	+	46.515168609999996	35319399	35319399	1	NC_040262.1:35319311-35319471;+	39	CDS	XM_027974903.1;XM_027974902.1;XM_027974904.1;XM_027974905.1;XM_027974906.1
NC_040262.1	35442912	35443068	157	+	4286.269864088001	35442988	35442988	1	NC_040262.1:35442912-35443068;+	56	promoter	XM_004012687.4
NC_040262.1	35445601	35445817	217	+	75.446536363	35445754	35445754	1	NC_040262.1:35445601-35445817;+	43	intron	XM_004012687.4
NC_040262.1	35518000	35518438	439	+	1752.5574424010003	35518083	35518083	1	NC_040262.1:35518000-35518438;+	56	promoter	XM_004012683.4;XM_004012684.4
NC_040262.1	35555874	35556022	149	+	825.7563457500002	35555952	35555952	1	NC_040262.1:35555874-35556022;+	55	promoter	XM_004013301.4;XM_012185694.3
NC_040262.1	35594328	35594957	630	+	345.632985913	35594456	35594456	1	NC_040262.1:35594328-35594957;+	46	fiveUTR	XM_004023625.4
NC_040262.1	35604211	35604574	364	+	397.29780717100016	35604315	35604315	1	NC_040262.1:35604211-35604574;+	54	promoter	XM_004012679.4
NC_040262.1	35606818	35606987	170	+	128.70277544399997	35606844	35606844	1	NC_040262.1:35606818-35606987;+	45	promoter	XM_004012679.4;XR_003590842.1
NC_040262.1	35627908	35628352	445	+	3093.371888110003	35627990	35627990	1	NC_040262.1:35627908-35628352;+	55	promoter	XM_027974934.1
NC_040262.1	35628515	35628996	482	+	57.78624372799999	35628678	35628678	1	NC_040262.1:35628515-35628996;+	40	CDS	XM_027974934.1
NC_040262.1	35629160	35631784	2625	+	674.3469944599993	35630103	35630103	1	NC_040262.1:35629160-35631784;+	53	threeUTR	XM_027974934.1
NC_040262.1	35633291	35634356	1066	+	3330.5305104209983	35633588	35633588	1	NC_040262.1:35633291-35634356;+	56	promoter	XM_027974931.1;XM_027974927.1
NC_040262.1	35635960	35636364	405	+	56.489421694000015	35636027	35636027	1	NC_040262.1:35635960-35636364;+	40	intron	XM_027974931.1;XM_027974927.1
NC_040262.1	35637567	35637979	413	+	1602.596038911	35637716	35637716	1	NC_040262.1:35637567-35637979;+	52	promoter	XM_027974931.1;XM_027974927.1;XM_027974928.1;XM_027974929.1;XM_027974930.1
NC_040262.1	35638053	35638481	429	+	77.215966171	35638239	35638239	1	NC_040262.1:35638053-35638481;+	42	fiveUTR	XM_027974931.1;XM_027974927.1;XM_027974928.1;XM_027974929.1;XM_027974930.1
NC_040262.1	35640671	35642063	1393	+	96.49787884000006	35641246	35641246	1	NC_040262.1:35640671-35642063;+	46	CDS	XM_027974931.1;XM_027974927.1;XM_027974928.1;XM_027974929.1;XM_027974930.1
NC_040262.1	35642365	35643330	966	+	334.13643247100015	35642733	35642733	1	NC_040262.1:35642365-35643330;+	52	intron	XM_027974931.1;XM_027974927.1;XM_027974928.1;XM_027974929.1;XM_027974930.1
NC_040262.1	35644351	35644842	492	+	73.98659093699997	35644674	35644674	1	NC_040262.1:35644351-35644842;+	42	CDS	XM_027974931.1;XM_027974927.1;XM_027974928.1;XM_027974929.1;XM_027974930.1
NC_040262.1	35645519	35646048	530	+	57.386020053	35645678	35645678	1	NC_040262.1:35645519-35646048;+	38	CDS	XM_027974931.1;XM_027974927.1;XM_027974928.1;XM_027974929.1;XM_027974930.1
NC_040262.1	35816546	35817060	515	+	2100.530091402	35816598	35816598	1	NC_040262.1:35816546-35817060;+	56	promoter	XM_004012677.4
NC_040262.1	35818935	35819174	240	+	156.08109138300003	35819014	35819014	1	NC_040262.1:35818935-35819174;+	40	promoter	XM_015098628.2;XR_003590707.1
NC_040262.1	35858061	35858669	609	+	138.95809359700002	35858146	35858146	1	NC_040262.1:35858061-35858669;+	47	proximal	XR_003590708.1
NC_040262.1	35860853	35862200	1348	+	78.45025603500007	35861629	35861629	1	NC_040262.1:35860853-35862200;+	42	intron	XR_003590708.1
NC_040262.1	35880877	35881213	337	+	640.1080606129997	35881102	35881102	1	NC_040262.1:35880877-35881213;+	56	fiveUTR	XM_004012674.4;XM_012185679.3
NC_040262.1	35881382	35881617	236	+	67.27289820499998	35881477	35881477	1	NC_040262.1:35881382-35881617;+	43	CDS	XM_004012674.4;XM_012185679.3
NC_040262.1	35890479	35890760	282	+	84.70838184399999	35890591	35890591	1	NC_040262.1:35890479-35890760;+	40	antisense	NA
NC_040262.1	36037149	36037358	210	+	3763.5221638379994	36037229	36037229	1	NC_040262.1:36037149-36037358;+	56	promoter	NM_001009403.1
NC_040262.1	36049206	36049964	759	+	57.328178419	36049478	36049478	1	NC_040262.1:36049206-36049964;+	39	threeUTR	NM_001009403.1
NC_040262.1	36079847	36080237	391	+	322.1546209449999	36079952	36079952	1	NC_040262.1:36079847-36080237;+	53	promoter	XM_004012669.3
NC_040262.1	36088896	36089617	722	+	1006.9168644259993	36089156	36089156	1	NC_040262.1:36088896-36089617;+	54	promoter	XM_027974960.1;XM_015098625.2
NC_040262.1	36109142	36109467	326	+	110.61722784000003	36109234	36109234	1	NC_040262.1:36109142-36109467;+	45	intergenic	NA
NC_040262.1	36112177	36112720	544	+	341.15276938	36112603	36112603	1	NC_040262.1:36112177-36112720;+	48	antisense	NA
NC_040262.1	36180911	36181983	1073	+	1438.1876901369997	36181199	36181199	1	NC_040262.1:36180911-36181983;+	55	antisense	NA
NC_040262.1	36204746	36205384	639	+	304.075903457	36205187	36205187	1	NC_040262.1:36204746-36205384;+	48	promoter	XM_027974965.1;XM_027974967.1;XM_027974968.1
NC_040262.1	36205410	36205884	475	+	166.5719211050001	36205735	36205735	1	NC_040262.1:36205410-36205884;+	44	promoter	XM_027974965.1;XM_027974967.1;XM_027974968.1
NC_040262.1	36214334	36215488	1155	+	168.6694070060001	36215149	36215149	1	NC_040262.1:36214334-36215488;+	52	CDS	XM_027974965.1;XM_027974967.1;XM_027974968.1;XM_027974969.1
NC_040262.1	36218121	36218556	436	+	53.04914461900002	36218179	36218179	1	NC_040262.1:36218121-36218556;+	43	threeUTR	XM_027974965.1;XM_027974967.1;XM_027974968.1;XM_027974969.1
NC_040262.1	36218580	36219382	803	+	116.39946088399998	36218951	36218951	1	NC_040262.1:36218580-36219382;+	46	threeUTR	XM_027974965.1;XM_027974967.1;XM_027974968.1;XM_027974969.1
NC_040262.1	36219681	36220498	818	+	281.01913346099997	36219861	36219861	1	NC_040262.1:36219681-36220498;+	43	threeUTR	XM_027974965.1;XM_027974967.1;XM_027974968.1;XM_027974969.1
NC_040262.1	36268783	36269202	420	+	1380.0213713810017	36269004	36269004	1	NC_040262.1:36268783-36269202;+	56	promoter	XM_004012649.3
NC_040262.1	36275764	36275891	128	+	373.32506456799985	36275798	36275798	1	NC_040262.1:36275764-36275891;+	43	promoter	XM_027974984.1
NC_040262.1	36275989	36276583	595	+	1617.591083807	36276083	36276083	1	NC_040262.1:36275989-36276583;+	53	fiveUTR	XM_027974984.1
NC_040262.1	36318919	36319265	347	+	50.191457199	36319194	36319194	1	NC_040262.1:36318919-36319265;+	41	promoter	XM_012186713.3;XM_027974991.1
NC_040262.1	36331149	36331709	561	+	377.7008990340003	36331308	36331308	1	NC_040262.1:36331149-36331709;+	51	promoter	XM_027974994.1;XM_027974993.1
NC_040262.1	36380918	36381933	1016	+	928.9488428330013	36381365	36381365	1	NC_040262.1:36380918-36381933;+	40	proximal	NM_001185018.1
NC_040262.1	36389837	36390974	1138	+	2597.0966481149967	36389983	36389983	1	NC_040262.1:36389837-36390974;+	56	proximal	XM_004012642.4
NC_040262.1	36397492	36399252	1761	+	24974.465274765014	36398249	36398249	1	NC_040262.1:36397492-36399252;+	56	fiveUTR	XM_004012641.4
NC_040262.1	36399648	36400279	632	+	232.02561548699995	36399787	36399787	1	NC_040262.1:36399648-36400279;+	54	threeUTR	XM_004012641.4;XM_004012640.3
NC_040262.1	36400859	36401332	474	+	946.5332892220002	36401076	36401076	1	NC_040262.1:36400859-36401332;+	47	promoter	XM_004012640.3;XM_027974997.1
NC_040262.1	36402163	36402316	154	+	110.618743525	36402233	36402233	1	NC_040262.1:36402163-36402316;+	38	promoter	XM_004012640.3;XM_027974997.1
NC_040262.1	36405862	36406032	171	+	523.8958720770001	36405946	36405946	1	NC_040262.1:36405862-36406032;+	48	promoter	XM_004012638.4;XM_012185625.3
NC_040262.1	36406074	36406485	412	+	41.71346871399999	36406194	36406194	1	NC_040262.1:36406074-36406485;+	38	fiveUTR	XM_004012638.4;XM_012185625.3
NC_040262.1	36421204	36421787	584	+	1052.2757064710001	36421497	36421497	1	NC_040262.1:36421204-36421787;+	50	proximal	XM_027975005.1;XM_027974998.1;XM_027974999.1;XM_027975002.1;XM_027975004.1
NC_040262.1	36441470	36442503	1034	+	105.31395283800003	36442362	36442362	1	NC_040262.1:36441470-36442503;+	39	intron	XM_027975005.1;XM_027974998.1;XM_027974999.1;XM_027975002.1;XM_027975004.1;XM_027975006.1;XM_027975000.1;XM_027975001.1
NC_040262.1	36493450	36494455	1006	+	1623.8598473679995	36493636	36493636	1	NC_040262.1:36493450-36494455;+	38	promoter	XM_012185609.2;XM_012185608.2;XM_012185610.2
NC_040262.1	36531128	36531877	750	+	1866.631515142999	36531471	36531471	1	NC_040262.1:36531128-36531877;+	54	intron	XM_027975011.1;XM_012185605.3;XM_027975010.1
NC_040262.1	36556574	36556748	175	+	500.4165211949999	36556609	36556609	1	NC_040262.1:36556574-36556748;+	54	promoter	XR_003590713.1;XR_003590712.1
NC_040262.1	36720084	36720543	460	+	2201.1131286040018	36720412	36720412	1	NC_040262.1:36720084-36720543;+	51	promoter	XM_027975066.1;XM_027975067.1
NC_040262.1	36742086	36742291	206	+	400.4346119440001	36742191	36742191	1	NC_040262.1:36742086-36742291;+	53	promoter	XM_004012613.4
NC_040262.1	36782438	36782834	397	+	1909.6775404269995	36782639	36782639	1	NC_040262.1:36782438-36782834;+	43	promoter	XM_004012610.4
NC_040262.1	36798634	36799023	390	+	7829.0068399380025	36798734	36798734	1	NC_040262.1:36798634-36799023;+	56	fiveUTR	XM_004012609.4
NC_040262.1	36810289	36810846	558	+	239.128840541	36810598	36810598	1	NC_040262.1:36810289-36810846;+	46	promoter	XM_004012608.3;XM_012185597.2
NC_040262.1	36829592	36830632	1041	+	2875.7231604270005	36829922	36829922	1	NC_040262.1:36829592-36830632;+	55	promoter	XM_027975029.1;XM_027975031.1;XM_027975013.1;XM_027975014.1;XM_027975015.1;XM_027975016.1;XM_027975017.1;XM_027975018.1;XM_027975019.1;XM_027975020.1;XM_027975021.1;XM_027975022.1;XM_027975023.1;XM_027975024.1;XM_027975025.1;XM_027975026.1;XM_027975027.1;XM_027975028.1;XM_027975030.1
NC_040262.1	36868291	36868684	394	+	63.70551495699999	36868408	36868408	1	NC_040262.1:36868291-36868684;+	45	CDS	XM_027975029.1;XM_027975031.1;XM_027975013.1;XM_027975014.1;XM_027975015.1;XM_027975016.1;XM_027975017.1;XM_027975018.1;XM_027975019.1;XM_027975020.1;XM_027975021.1;XM_027975022.1;XM_027975023.1;XM_027975024.1;XM_027975025.1;XM_027975026.1;XM_027975027.1;XM_027975028.1;XM_027975030.1
NC_040262.1	36875516	36876225	710	+	128.264124624	36876052	36876052	1	NC_040262.1:36875516-36876225;+	50	threeUTR	XM_027975029.1;XM_027975013.1;XM_027975014.1;XM_027975015.1;XM_027975016.1;XM_027975017.1;XM_027975018.1;XM_027975019.1;XM_027975020.1;XM_027975021.1;XM_027975022.1;XM_027975023.1;XM_027975024.1;XM_027975025.1;XM_027975026.1;XM_027975027.1;XM_027975028.1;XM_027975030.1
NC_040262.1	36885798	36886399	602	+	545.7126314960001	36885825	36885825	1	NC_040262.1:36885798-36886399;+	55	exon	LOC105607817
NC_040262.1	36911346	36911766	421	+	1223.5177208649998	36911674	36911674	1	NC_040262.1:36911346-36911766;+	55	fiveUTR	XM_027975069.1;XM_004012605.4
NC_040262.1	36911791	36912523	733	+	828.7706342309999	36911972	36911972	1	NC_040262.1:36911791-36912523;+	54	fiveUTR	XM_027975069.1;XM_004012605.4
NC_040262.1	36916672	36916974	303	+	147.79440148400005	36916846	36916846	1	NC_040262.1:36916672-36916974;+	44	antisense	NA
NC_040262.1	36918908	36919465	558	+	47.62974036799998	36919175	36919175	1	NC_040262.1:36918908-36919465;+	41	antisense	NA
NC_040262.1	36921879	36922340	462	+	14166.245802517999	36922122	36922122	1	NC_040262.1:36921879-36922340;+	42	fiveUTR	XM_012185588.3;XM_012185589.2
NC_040262.1	36932589	36933274	686	+	65.05184253400002	36932664	36932664	1	NC_040262.1:36932589-36933274;+	44	antisense	NA
NC_040262.1	36943115	36943415	301	+	564.0328794650001	36943322	36943322	1	NC_040262.1:36943115-36943415;+	53	antisense	NA
NC_040262.1	36943902	36944148	247	+	138.695670804	36943992	36943992	1	NC_040262.1:36943902-36944148;+	50	antisense	NA
NC_040262.1	36954252	36954805	554	+	1793.4598892430006	36954595	36954595	1	NC_040262.1:36954252-36954805;+	52	promoter	XM_004012596.3
NC_040262.1	36959762	36960246	485	+	48.624061133000005	36959826	36959826	1	NC_040262.1:36959762-36960246;+	41	CDS	XM_004012596.3;XM_027975045.1
NC_040262.1	36971593	36971824	232	+	141.59836840100002	36971684	36971684	1	NC_040262.1:36971593-36971824;+	39	CDS	XM_004012596.3;XM_027975045.1
NC_040262.1	37014822	37015036	215	+	280.45948118599983	37014949	37014949	1	NC_040262.1:37014822-37015036;+	53	promoter	XM_004012595.4
NC_040262.1	37118329	37118695	367	+	614.5723619379995	37118461	37118461	1	NC_040262.1:37118329-37118695;+	53	promoter	XM_015098590.2;XM_015098592.2;XM_015098593.2;XM_027975088.1
NC_040262.1	37161308	37161566	259	+	51.651892851000014	37161359	37161359	1	NC_040262.1:37161308-37161566;+	39	CDS	XM_015098590.2;XM_015098592.2;XM_015098593.2;XM_027975088.1
NC_040262.1	37163265	37163697	433	+	105.52507161399997	37163408	37163408	1	NC_040262.1:37163265-37163697;+	46	CDS	XM_015098590.2;XM_015098592.2;XM_015098593.2;XM_027975088.1
NC_040262.1	37202470	37202726	257	+	51.12669026499998	37202519	37202519	1	NC_040262.1:37202470-37202726;+	41	CDS	XM_015098590.2;XM_015098592.2;XM_015098593.2;XM_027975088.1
NC_040262.1	37208084	37208812	729	+	93.17219307599997	37208342	37208342	1	NC_040262.1:37208084-37208812;+	41	threeUTR	XM_015098590.2;XM_015098592.2;XM_015098593.2;XM_027975088.1
NC_040262.1	37232884	37232986	103	+	225.61128353399997	37232933	37232933	1	NC_040262.1:37232884-37232986;+	52	promoter	XR_001043456.3;XM_004012590.4
NC_040262.1	37286631	37287022	392	+	550.259960738	37286926	37286926	1	NC_040262.1:37286631-37287022;+	56	proximal	XM_004012586.4;XM_027975092.1
NC_040262.1	37287138	37287304	167	+	114.08809411899998	37287222	37287222	1	NC_040262.1:37287138-37287304;+	43	promoter	XM_004012586.4;XM_027975092.1
NC_040262.1	38120242	38120681	440	+	1801.2519883810003	38120359	38120359	1	NC_040262.1:38120242-38120681;+	54	promoter	NM_001163057.1
NC_040262.1	38330922	38331311	390	+	666.0986792019995	38331005	38331005	1	NC_040262.1:38330922-38331311;+	53	promoter	XM_027975109.1
NC_040262.1	38344957	38345291	335	+	52.202189895	38345181	38345181	1	NC_040262.1:38344957-38345291;+	49	CDS	XM_027975109.1
NC_040262.1	38485988	38486966	979	+	1328.9438474429999	38486232	38486232	1	NC_040262.1:38485988-38486966;+	54	fiveUTR	XM_027975112.1;XR_003590717.1
NC_040262.1	38487087	38487975	889	+	105.39000560499996	38487521	38487521	1	NC_040262.1:38487087-38487975;+	41	intron	XM_027975112.1;XR_003590717.1
NC_040262.1	38513542	38514160	619	+	151.9202258970001	38513772	38513772	1	NC_040262.1:38513542-38514160;+	44	intron	XM_027975112.1;XR_003590717.1
NC_040262.1	38569724	38570651	928	+	51.955427087999986	38569846	38569846	1	NC_040262.1:38569724-38570651;+	41	threeUTR	XM_027975112.1;XR_003590717.1
NC_040262.1	38576439	38576682	244	+	2174.1172496610025	38576527	38576527	1	NC_040262.1:38576439-38576682;+	56	promoter	XM_004012576.4;XM_012185520.3
NC_040262.1	38634036	38635235	1200	+	78.16722460700005	38634155	38634155	1	NC_040262.1:38634036-38635235;+	41	intron	XM_004012576.4;XM_012185520.3;XM_012185522.3
NC_040262.1	38657041	38657676	636	+	479.45886736900036	38657130	38657130	1	NC_040262.1:38657041-38657676;+	55	promoter	XM_027975117.1
NC_040262.1	38749258	38750085	828	+	47.05350367299996	38749923	38749923	1	NC_040262.1:38749258-38750085;+	40	threeUTR	XM_027975117.1
NC_040262.1	38780187	38780813	627	+	584.1881202329993	38780279	38780279	1	NC_040262.1:38780187-38780813;+	48	promoter	XM_012185512.3;XM_027975118.1;XM_012185515.3;XM_012185514.3
NC_040262.1	38843192	38843536	345	+	365.0101163379999	38843325	38843325	1	NC_040262.1:38843192-38843536;+	45	promoter	XM_015098582.2
NC_040262.1	38878078	38878645	568	+	792.3452407499996	38878184	38878184	1	NC_040262.1:38878078-38878645;+	54	promoter	XM_027975119.1
NC_040262.1	38967497	38967796	300	+	1389.4382207219992	38967581	38967581	1	NC_040262.1:38967497-38967796;+	56	intron	XM_004013265.4
NC_040262.1	38980818	38981887	1070	+	310.00981241699975	38981168	38981168	1	NC_040262.1:38980818-38981887;+	43	proximal	XM_004013264.4;XM_012185505.3
NC_040262.1	39000055	39000466	412	+	3067.2813415569995	39000269	39000269	1	NC_040262.1:39000055-39000466;+	56	promoter	XM_027975120.1;XM_004012570.3
NC_040262.1	39004354	39005439	1086	+	118.33129219999992	39005047	39005047	1	NC_040262.1:39004354-39005439;+	47	threeUTR	XM_027975120.1;XM_004012570.3
NC_040262.1	39024909	39025233	325	+	142.62489743999998	39025088	39025088	1	NC_040262.1:39024909-39025233;+	48	fiveUTR	XM_004012567.4
NC_040262.1	39763405	39763665	261	+	534.0327529129993	39763511	39763511	1	NC_040262.1:39763405-39763665;+	45	promoter	XM_027975127.1
NC_040262.1	39921222	39921705	484	+	1060.3100337100004	39921265	39921265	1	NC_040262.1:39921222-39921705;+	56	promoter	XM_004012555.3
NC_040262.1	39996339	39996908	570	+	326.3225322030002	39996495	39996495	1	NC_040262.1:39996339-39996908;+	50	promoter	XM_027975131.1
NC_040262.1	40057534	40057749	216	+	698.3906532379998	40057604	40057604	1	NC_040262.1:40057534-40057749;+	55	promoter	XM_004012553.3;XM_012185464.2
NC_040262.1	40059154	40059618	465	+	84.61984311300002	40059308	40059308	1	NC_040262.1:40059154-40059618;+	46	CDS	XM_004012553.3;XM_012185464.2
NC_040262.1	40060299	40060483	185	+	109.91624817699997	40060443	40060443	1	NC_040262.1:40060299-40060483;+	49	CDS	XM_004012553.3;XM_012185464.2
NC_040262.1	40060798	40061011	214	+	61.24886682299999	40060966	40060966	1	NC_040262.1:40060798-40061011;+	44	CDS	XM_004012553.3;XM_012185464.2
NC_040262.1	40081298	40081606	309	+	479.4835987759997	40081509	40081509	1	NC_040262.1:40081298-40081606;+	56	promoter	XM_015098571.2;XM_012185470.3
NC_040262.1	40081650	40081981	332	+	217.30898940500015	40081775	40081775	1	NC_040262.1:40081650-40081981;+	49	promoter	XM_015098571.2;XM_012185470.3
NC_040262.1	40083754	40084357	604	+	94.53122356999998	40083797	40083797	1	NC_040262.1:40083754-40084357;+	45	CDS	XM_015098571.2;XM_012185470.3
NC_040262.1	40129429	40129858	430	+	47.097262588999996	40129571	40129571	1	NC_040262.1:40129429-40129858;+	40	intron	XM_015098571.2;XM_012185470.3
NC_040262.1	40154099	40154765	667	+	55.82964116200001	40154378	40154378	1	NC_040262.1:40154099-40154765;+	43	CDS	XM_015098571.2;XM_012185470.3;XM_012185475.3
NC_040262.1	40319255	40319775	521	+	77.82901989000008	40319405	40319405	1	NC_040262.1:40319255-40319775;+	43	antisense	NA
NC_040262.1	40332916	40333537	622	+	159.7978195080001	40333063	40333063	1	NC_040262.1:40332916-40333537;+	45	intergenic	NA
NC_040262.1	40484966	40485437	472	+	300.40791045999987	40485144	40485144	1	NC_040262.1:40484966-40485437;+	52	promoter	XR_001043431.3;XM_004012550.4;XM_012185460.3
NC_040262.1	40568911	40569159	249	+	179.74802238600003	40568982	40568982	1	NC_040262.1:40568911-40569159;+	48	intergenic	NA
NC_040262.1	40569844	40570029	186	+	488.20884408799986	40569954	40569954	1	NC_040262.1:40569844-40570029;+	49	intergenic	NA
NC_040262.1	40575761	40576430	670	+	461.16313360299995	40575858	40575858	1	NC_040262.1:40575761-40576430;+	45	promoter	XM_004012546.4
NC_040262.1	40578103	40579783	1681	+	199.026581253	40578989	40578989	1	NC_040262.1:40578103-40579783;+	47	threeUTR	XM_004012546.4
NC_040262.1	40596684	40597191	508	+	4320.729947930003	40596793	40596793	1	NC_040262.1:40596684-40597191;+	56	promoter	XM_004012545.4
NC_040262.1	40601653	40602132	480	+	185.1475678640001	40601933	40601933	1	NC_040262.1:40601653-40602132;+	51	CDS	XM_004012545.4
NC_040262.1	40602257	40602514	258	+	53.13386562099999	40602448	40602448	1	NC_040262.1:40602257-40602514;+	42	CDS	XM_004012545.4
NC_040262.1	40604112	40604581	470	+	41.421156374000006	40604493	40604493	1	NC_040262.1:40604112-40604581;+	41	CDS	XM_004012545.4
NC_040262.1	40606070	40606384	315	+	35.60431039999998	40606305	40606305	1	NC_040262.1:40606070-40606384;+	40	CDS	XM_004012545.4
NC_040262.1	40607586	40607803	218	+	36.41827531100001	40607730	40607730	1	NC_040262.1:40607586-40607803;+	39	CDS	XM_004012545.4
NC_040262.1	40608060	40608274	215	+	49.628381726000036	40608136	40608136	1	NC_040262.1:40608060-40608274;+	39	CDS	XM_004012545.4
NC_040262.1	40610658	40611581	924	+	88.33078604200003	40611195	40611195	1	NC_040262.1:40610658-40611581;+	45	intron	XM_004012545.4
NC_040262.1	40628005	40628505	501	+	109.73150833999996	40628266	40628266	1	NC_040262.1:40628005-40628505;+	45	fiveUTR	XM_027975145.1
NC_040262.1	40633309	40633483	175	+	274.45626774599987	40633447	40633447	1	NC_040262.1:40633309-40633483;+	46	CDS	XM_027975146.1
NC_040262.1	40650549	40650922	374	+	2730.6148151809994	40650690	40650690	1	NC_040262.1:40650549-40650922;+	52	promoter	XM_015098564.2;XM_027975147.1
NC_040262.1	40650999	40652037	1039	+	972.5793171579995	40651147	40651147	1	NC_040262.1:40650999-40652037;+	50	promoter	XM_015098564.2;XM_027975147.1
NC_040262.1	40702086	40703176	1091	+	425.6526763999997	40702193	40702193	1	NC_040262.1:40702086-40703176;+	55	promoter	XM_004012544.4;XR_003590723.1
NC_040262.1	40710336	40711028	693	+	151.67844763500014	40710697	40710697	1	NC_040262.1:40710336-40711028;+	47	intron	XM_004012544.4;XR_003590723.1
NC_040262.1	40735232	40735856	625	+	41.96166029199999	40735525	40735525	1	NC_040262.1:40735232-40735856;+	40	threeUTR	XM_004012544.4;XR_003590723.1
NC_040262.1	40738771	40739209	439	+	2869.6237931640007	40739068	40739068	1	NC_040262.1:40738771-40739209;+	56	fiveUTR	XM_012185455.3;XM_012185454.3
NC_040262.1	40745042	40746462	1421	+	181.6662047780001	40745443	40745443	1	NC_040262.1:40745042-40746462;+	53	intron	XM_012185455.3;XM_012185454.3
NC_040262.1	40760466	40760742	277	+	369.825616485	40760639	40760639	1	NC_040262.1:40760466-40760742;+	47	fiveUTR	XM_027975148.1;XM_027975150.1
NC_040262.1	40761414	40761849	436	+	337.3254242100001	40761698	40761698	1	NC_040262.1:40761414-40761849;+	42	promoter	XM_027975148.1;XM_027975150.1
NC_040262.1	40766487	40767197	711	+	991.9679572300004	40767150	40767150	1	NC_040262.1:40766487-40767197;+	52	promoter	XM_027975148.1;XM_027975150.1;XM_027975149.1
NC_040262.1	40795000	40795412	413	+	769.2723005779997	40795046	40795046	1	NC_040262.1:40795000-40795412;+	54	promoter	XM_027975151.1;XM_015098563.2
NC_040262.1	40802836	40803468	633	+	107.81169670299995	40802862	40802862	1	NC_040262.1:40802836-40803468;+	47	CDS	XM_027975151.1;XM_015098563.2
NC_040262.1	40812402	40812973	572	+	60.52252656400004	40812502	40812502	1	NC_040262.1:40812402-40812973;+	40	threeUTR	XM_027975151.1;XM_015098563.2
NC_040262.1	40813272	40813996	725	+	50.34211318299999	40813532	40813532	1	NC_040262.1:40813272-40813996;+	40	threeUTR	XM_027975151.1;XM_015098563.2
NC_040262.1	40817846	40818797	952	+	69.53997128100006	40818609	40818609	1	NC_040262.1:40817846-40818797;+	39	intergenic	NA
NC_040262.1	40833679	40834115	437	+	12960.374228443003	40833797	40833797	1	NC_040262.1:40833679-40834115;+	56	promoter	XM_027975154.1;XM_027975152.1;XM_027975153.1
NC_040262.1	40855918	40856301	384	+	88.734205831	40856068	40856068	1	NC_040262.1:40855918-40856301;+	46	CDS	XM_027975154.1;XM_027975152.1;XM_027975153.1
NC_040262.1	40857363	40857973	611	+	110.78104224300003	40857774	40857774	1	NC_040262.1:40857363-40857973;+	38	intron	XM_027975154.1;XM_027975152.1;XM_027975153.1
NC_040262.1	40859550	40859828	279	+	45.00955771799999	40859611	40859611	1	NC_040262.1:40859550-40859828;+	40	CDS	XM_027975154.1;XM_027975152.1;XM_027975153.1
NC_040262.1	40860243	40860666	424	+	223.4122437689999	40860331	40860331	1	NC_040262.1:40860243-40860666;+	56	CDS	XM_027975154.1;XM_027975152.1;XM_027975153.1
NC_040262.1	40862552	40862803	252	+	60.318297334	40862620	40862620	1	NC_040262.1:40862552-40862803;+	46	CDS	XM_027975154.1;XM_027975152.1;XM_027975153.1
NC_040262.1	40862937	40863790	854	+	48.18254374800002	40863465	40863465	1	NC_040262.1:40862937-40863790;+	39	threeUTR	XM_027975154.1;XM_027975152.1;XM_027975153.1
NC_040262.1	40866329	40868066	1738	+	487.5696435009998	40867296	40867296	1	NC_040262.1:40866329-40868066;+	53	threeUTR	XM_027975154.1;XM_027975153.1
NC_040262.1	41253400	41253532	133	+	97.61440565000008	41253461	41253461	1	NC_040262.1:41253400-41253532;+	47	intergenic	NA
NC_040262.1	41335885	41336024	140	+	161.30299249700008	41335946	41335946	1	NC_040262.1:41335885-41336024;+	51	promoter	XM_004013238.4;XM_027975164.1
NC_040262.1	41476577	41477870	1294	+	322.40358175600016	41477239	41477239	1	NC_040262.1:41476577-41477870;+	54	antisense	NA
NC_040262.1	41521852	41522419	568	+	336.31699409499987	41522194	41522194	1	NC_040262.1:41521852-41522419;+	51	fiveUTR	XM_027975173.1
NC_040262.1	42013350	42013615	266	+	187.10439005099997	42013504	42013504	1	NC_040262.1:42013350-42013615;+	50	fiveUTR	XM_012185429.3
NC_040262.1	42107467	42108152	686	+	34.77049448199999	42108033	42108033	1	NC_040262.1:42107467-42108152;+	39	antisense	NA
NC_040262.1	42149012	42149141	130	+	131.97339262699998	42149062	42149062	1	NC_040262.1:42149012-42149141;+	46	promoter	XR_003590729.1
NC_040262.1	42260019	42260905	887	+	251.1532254990001	42260213	42260213	1	NC_040262.1:42260019-42260905;+	49	promoter	XM_012185423.3
NC_040262.1	42400028	42400432	405	+	489.4893472810001	42400146	42400146	1	NC_040262.1:42400028-42400432;+	50	promoter	XM_012185423.3;XM_027975176.1;XM_012185426.3
NC_040262.1	42493975	42494607	633	+	56.16707051699999	42494181	42494181	1	NC_040262.1:42493975-42494607;+	48	CDS	XM_012185423.3;XM_027975176.1;XM_012185426.3;XM_012185427.3
NC_040262.1	42499029	42500419	1391	+	83.77612805700007	42499651	42499651	1	NC_040262.1:42499029-42500419;+	47	threeUTR	XM_012185423.3;XM_027975176.1;XM_012185426.3;XM_012185427.3
NC_040262.1	42507791	42508047	257	+	384.33288298200023	42507888	42507888	1	NC_040262.1:42507791-42508047;+	38	promoter	XM_015098553.2;XM_004012521.4;XM_015098554.2
NC_040262.1	42514965	42516408	1444	+	715.1869009280005	42515703	42515703	1	NC_040262.1:42514965-42516408;+	51	threeUTR	XM_015098553.2;XM_004012521.4;XM_015098554.2
NC_040262.1	42537188	42537856	669	+	135.73319620499998	42537330	42537330	1	NC_040262.1:42537188-42537856;+	39	promoter	XM_015098551.2;XM_027975181.1;XM_027975182.1
NC_040262.1	42754864	42755498	635	+	1768.1959716629997	42754962	42754962	1	NC_040262.1:42754864-42755498;+	56	fiveUTR	XM_027975186.1
NC_040262.1	42759803	42761102	1300	+	138.4826026549999	42760382	42760382	1	NC_040262.1:42759803-42761102;+	52	CDS	XM_027975186.1
NC_040262.1	42773562	42774962	1401	+	153.52126551899994	42774690	42774690	1	NC_040262.1:42773562-42774962;+	43	threeUTR	XM_027975186.1
NC_040262.1	42775025	42777448	2424	+	296.0514083470001	42776134	42776134	1	NC_040262.1:42775025-42777448;+	54	threeUTR	XM_027975186.1
NC_040262.1	42778401	42780052	1652	+	137.1219906420001	42778431	42778431	1	NC_040262.1:42778401-42780052;+	47	threeUTR	XM_027975186.1
NC_040262.1	42840614	42840794	181	+	414.9147197250001	42840717	42840717	1	NC_040262.1:42840614-42840794;+	53	promoter	XM_027975198.1;XM_027975188.1;XM_027975189.1;XM_027975190.1;XM_027975192.1;XM_027975193.1;XM_027975194.1;XM_027975195.1;XM_027975196.1;XM_027975197.1;XM_027975201.1;XM_027975203.1;XM_027975204.1;XM_027975206.1;XM_027975207.1;XM_027975208.1;XM_027975205.1
NC_040262.1	42878881	42879171	291	+	610.7168298380002	42879116	42879116	1	NC_040262.1:42878881-42879171;+	47	promoter	XM_027975198.1;XM_027975188.1;XM_027975189.1;XM_027975190.1;XM_027975192.1;XM_027975193.1;XM_027975194.1;XM_027975195.1;XM_027975196.1;XM_027975197.1;XM_027975201.1;XM_027975203.1;XM_027975204.1;XM_027975206.1;XM_027975207.1;XM_027975208.1;XM_027975205.1;XM_027975199.1;XM_027975200.1
NC_040262.1	42940963	42941771	809	+	64.115783662	42941122	42941122	1	NC_040262.1:42940963-42941771;+	44	threeUTR	XM_027975198.1;XM_027975188.1;XM_027975189.1;XM_027975190.1;XM_027975192.1;XM_027975193.1;XM_027975194.1;XM_027975195.1;XM_027975196.1;XM_027975197.1;XM_027975201.1;XM_027975203.1;XM_027975204.1;XM_027975206.1;XM_027975207.1;XM_027975208.1;XM_027975205.1;XM_027975199.1;XM_027975200.1;XM_027975209.1;XM_027975528.1
NC_040262.1	43058387	43059153	767	+	870.0787271299996	43058597	43058597	1	NC_040262.1:43058387-43059153;+	54	promoter	XM_027975215.1;XR_003590733.1;XR_003590734.1;XM_004012512.3
NC_040262.1	43059224	43060025	802	+	98.36233192800005	43059600	43059600	1	NC_040262.1:43059224-43060025;+	42	intron	XM_027975215.1;XR_003590733.1;XR_003590734.1;XM_004012512.3
NC_040262.1	43081558	43081956	399	+	35.31789003400001	43081773	43081773	1	NC_040262.1:43081558-43081956;+	39	CDS	XM_027975215.1;XR_003590733.1;XR_003590734.1;XM_004012512.3;XM_027975214.1;XM_027975213.1
NC_040262.1	43095959	43097048	1090	+	62.71440936599997	43096084	43096084	1	NC_040262.1:43095959-43097048;+	45	CDS	XR_003590733.1;XR_003590734.1;XM_004012512.3;XM_027975214.1;XM_027975213.1
NC_040262.1	43099714	43100002	289	+	305.9049907209998	43099837	43099837	1	NC_040262.1:43099714-43100002;+	53	promoter	XM_015098548.2
NC_040262.1	43104948	43105417	470	+	2130.407095192997	43105260	43105260	1	NC_040262.1:43104948-43105417;+	54	promoter	XM_015098545.2;XM_027975216.1;XM_027975217.1;XM_027975218.1
NC_040262.1	43120133	43120344	212	+	46.044295303999974	43120168	43120168	1	NC_040262.1:43120133-43120344;+	42	CDS	XM_015098545.2;XM_027975216.1;XM_027975217.1;XM_027975218.1
NC_040262.1	43120859	43121931	1073	+	89.49797582299992	43120986	43120986	1	NC_040262.1:43120859-43121931;+	48	threeUTR	XM_015098545.2;XM_027975216.1;XM_027975217.1;XM_027975218.1
NC_040262.1	43145189	43145777	589	+	747.0192368599993	43145295	43145295	1	NC_040262.1:43145189-43145777;+	52	promoter	XM_027975224.1;XM_027975222.1
NC_040262.1	43166804	43167157	354	+	342.6795318220002	43166865	43166865	1	NC_040262.1:43166804-43167157;+	50	promoter	XM_027975224.1;XM_027975222.1;XM_027975223.1
NC_040262.1	43200148	43201314	1167	+	96.21573247200007	43200519	43200519	1	NC_040262.1:43200148-43201314;+	46	threeUTR	XM_027975224.1;XM_027975222.1;XM_027975223.1
NC_040262.1	43201517	43202360	844	+	47.75736503100002	43201832	43201832	1	NC_040262.1:43201517-43202360;+	40	threeUTR	XM_027975224.1;XM_027975222.1;XM_027975223.1
NC_040262.1	43223319	43223777	459	+	273.7670167360002	43223444	43223444	1	NC_040262.1:43223319-43223777;+	39	promoter	XM_027975229.1
NC_040262.1	43230270	43230521	252	+	174.020829138	43230385	43230385	1	NC_040262.1:43230270-43230521;+	45	CDS	XM_027975230.1
NC_040262.1	43230566	43231092	527	+	82.920013162	43230687	43230687	1	NC_040262.1:43230566-43231092;+	42	intron	XM_027975230.1
NC_040262.1	43236104	43236698	595	+	620.0019700110001	43236236	43236236	1	NC_040262.1:43236104-43236698;+	56	fiveUTR	XM_012185400.3;XM_012185401.3;XM_004012504.4
NC_040262.1	43275789	43275994	206	+	112.76931829	43275825	43275825	1	NC_040262.1:43275789-43275994;+	45	promoter	XM_004012502.2
NC_040262.1	43276042	43276355	314	+	2430.9532041129996	43276091	43276091	1	NC_040262.1:43276042-43276355;+	56	fiveUTR	XM_004012502.2
NC_040262.1	43286628	43287179	552	+	218.33519650899999	43286821	43286821	1	NC_040262.1:43286628-43287179;+	53	promoter	XM_027975231.1;XM_015098537.2
NC_040262.1	43295297	43296374	1078	+	66.959508213	43296246	43296246	1	NC_040262.1:43295297-43296374;+	38	CDS	XM_027975231.1;XM_015098537.2
NC_040262.1	43322033	43322213	181	+	151.96378282600003	43322138	43322138	1	NC_040262.1:43322033-43322213;+	38	promoter	XM_027975234.1
NC_040262.1	43341030	43341656	627	+	6160.779557750999	43341538	43341538	1	NC_040262.1:43341030-43341656;+	52	fiveUTR	XM_015098536.2
NC_040262.1	43347290	43347508	219	+	736.1194146939995	43347331	43347331	1	NC_040262.1:43347290-43347508;+	52	promoter	XM_027975235.1
NC_040262.1	43360130	43360462	333	+	209.25597495299996	43360190	43360190	1	NC_040262.1:43360130-43360462;+	40	promoter	XM_015098535.2
NC_040262.1	43482992	43483398	407	+	425.884128347	43483079	43483079	1	NC_040262.1:43482992-43483398;+	49	fiveUTR	XM_027975238.1
NC_040262.1	43535533	43535894	362	+	1103.7823275190012	43535640	43535640	1	NC_040262.1:43535533-43535894;+	51	promoter	XM_012185387.3
NC_040262.1	43554919	43555379	461	+	3133.4496284350002	43555147	43555147	1	NC_040262.1:43554919-43555379;+	56	promoter	XM_015098532.2;XM_027975241.1
NC_040262.1	43880149	43880373	225	+	189.10517844500006	43880216	43880216	1	NC_040262.1:43880149-43880373;+	48	promoter	XM_004012489.4;XM_012185385.3
NC_040262.1	44746928	44747706	779	+	1594.6417282810003	44747147	44747147	1	NC_040262.1:44746928-44747706;+	53	promoter	XM_015098529.2;XM_015098531.2;XM_027975265.1;XM_015098525.2;XM_015098528.2;XM_027975259.1;XM_027975260.1;XM_027975261.1
NC_040262.1	44996893	44997588	696	+	90.09945391599997	44997428	44997428	1	NC_040262.1:44996893-44997588;+	43	threeUTR	XM_015098529.2;XM_015098531.2;XM_027975265.1;XM_015098525.2;XM_015098528.2;XM_027975259.1;XM_027975260.1;XM_027975261.1;XM_027975264.1
NC_040262.1	44997803	44998045	243	+	207.79789084099988	44997869	44997869	1	NC_040262.1:44997803-44998045;+	50	intron	XM_015098529.2;XM_015098531.2;XM_027975265.1;XM_015098525.2;XM_015098528.2;XM_027975259.1;XM_027975260.1;XM_027975261.1;XM_027975264.1
NC_040262.1	45014340	45015244	905	+	375.8059488130005	45014983	45014983	1	NC_040262.1:45014340-45015244;+	44	intergenic	NA
NC_040262.1	45080254	45080618	365	+	199.33695280699988	45080408	45080408	1	NC_040262.1:45080254-45080618;+	43	intergenic	NA
NC_040262.1	45458135	45458691	557	+	2641.3093535340013	45458206	45458206	1	NC_040262.1:45458135-45458691;+	56	promoter	XM_015098517.2;XM_027975270.1
NC_040262.1	45556816	45556947	132	+	77.33110840799999	45556891	45556891	1	NC_040262.1:45556816-45556947;+	43	promoter	XM_012185356.2;XM_012185358.2
NC_040262.1	45578019	45578403	385	+	155.096324879	45578289	45578289	1	NC_040262.1:45578019-45578403;+	44	CDS	XM_012185356.2;XM_012185358.2
NC_040262.1	45610174	45610591	418	+	860.7302839110002	45610260	45610260	1	NC_040262.1:45610174-45610591;+	52	promoter	XM_012185353.3
NC_040262.1	45649701	45650062	362	+	364.55369631799994	45649899	45649899	1	NC_040262.1:45649701-45650062;+	47	fiveUTR	XM_015098516.2;XM_027975274.1
NC_040262.1	45676583	45677414	832	+	2311.713918299	45676887	45676887	1	NC_040262.1:45676583-45677414;+	55	promoter	XR_003590753.1;XM_027975275.1;XM_027975276.1;XM_027975277.1;XM_027975278.1;XM_027975279.1;XM_027975280.1;XM_027975281.1
NC_040262.1	45844138	45844581	444	+	7199.943815389997	45844225	45844225	1	NC_040262.1:45844138-45844581;+	56	promoter	XM_004012476.4;XM_012185341.3;XM_027975284.1;XM_004012477.4;XM_004012478.4;XM_012185335.3;XM_012185340.3
NC_040262.1	45845728	45846455	728	+	88.49034962500001	45846430	45846430	1	NC_040262.1:45845728-45846455;+	44	intron	XM_004012476.4;XM_012185341.3;XM_027975284.1;XM_004012477.4;XM_004012478.4;XM_012185335.3;XM_012185340.3
NC_040262.1	45846748	45848802	2055	+	129.17825961200003	45847640	45847640	1	NC_040262.1:45846748-45848802;+	44	intron	XM_004012476.4;XM_012185341.3;XM_027975284.1;XM_004012477.4;XM_004012478.4;XM_012185335.3;XM_012185340.3
NC_040262.1	45855489	45857425	1937	+	202.776747443	45856317	45856317	1	NC_040262.1:45855489-45857425;+	49	CDS	XM_004012476.4;XM_012185341.3;XM_027975284.1;XM_004012477.4;XM_004012478.4;XM_012185335.3;XM_012185340.3
NC_040262.1	45858504	45862273	3770	+	436.11022010499977	45860732	45860732	1	NC_040262.1:45858504-45862273;+	51	threeUTR	XM_004012476.4;XM_012185341.3;XM_027975284.1;XM_004012477.4;XM_004012478.4;XM_012185335.3;XM_012185340.3
NC_040262.1	45865305	45866179	875	+	107.26590175600003	45865720	45865720	1	NC_040262.1:45865305-45866179;+	42	threeUTR	XM_004012476.4;XM_012185341.3;XM_027975284.1;XM_004012477.4;XM_004012478.4;XM_012185335.3;XM_012185340.3
NC_040262.1	45866211	45867889	1679	+	143.09889110800003	45867077	45867077	1	NC_040262.1:45866211-45867889;+	45	threeUTR	XM_004012476.4;XM_012185341.3;XM_027975284.1;XM_004012477.4;XM_004012478.4;XM_012185335.3;XM_012185340.3
NC_040262.1	45912860	45913139	280	+	2094.801425838	45913005	45913005	1	NC_040262.1:45912860-45913139;+	55	promoter	XM_015098506.2
NC_040262.1	45941483	45942369	887	+	176.05472100800014	45942032	45942032	1	NC_040262.1:45941483-45942369;+	51	threeUTR	XM_015098506.2
NC_040262.1	45997958	45998406	449	+	21776.419824399978	45997984	45997984	1	NC_040262.1:45997958-45998406;+	56	promoter	NM_001009435.1
NC_040262.1	46435309	46435712	404	+	256.037262773	46435581	46435581	1	NC_040262.1:46435309-46435712;+	39	promoter	XM_015098504.2
NC_040262.1	46814869	46815812	944	+	369.3681560989998	46815426	46815426	1	NC_040262.1:46814869-46815812;+	49	antisense	NA
NC_040262.1	47354433	47354457	25	+	25.693286200000003	47354444	47354444	1	NC_040262.1:47354433-47354457;+	41	antisense	NA
NC_040262.1	47857940	47858271	332	+	3934.988360911001	47858153	47858153	1	NC_040262.1:47857940-47858271;+	54	promoter	XM_004012471.3
NC_040262.1	47888811	47889137	327	+	745.5815240320001	47888998	47888998	1	NC_040262.1:47888811-47889137;+	42	promoter	XM_004012470.4
NC_040262.1	47964624	47964786	163	+	139.499850537	47964746	47964746	1	NC_040262.1:47964624-47964786;+	40	promoter	XM_004012469.4
NC_040262.1	48654250	48655571	1322	+	728.9315555689988	48654314	48654314	1	NC_040262.1:48654250-48655571;+	56	promoter	XM_012186671.3
NC_040262.1	48675759	48675998	240	+	616.1699149379996	48675843	48675843	1	NC_040262.1:48675759-48675998;+	52	promoter	XM_027975291.1;XM_027975290.1
NC_040262.1	48678100	48678770	671	+	41.61037352699998	48678569	48678569	1	NC_040262.1:48678100-48678770;+	43	CDS	XM_027975291.1;XM_027975290.1
NC_040262.1	48894505	48894868	364	+	2743.805228516998	48894552	48894552	1	NC_040262.1:48894505-48894868;+	55	promoter	XM_027975298.1;LOC114117102
NC_040262.1	48924429	48925012	584	+	229.6339562950001	48924776	48924776	1	NC_040262.1:48924429-48925012;+	43	promoter	XR_001043353.3
NC_040262.1	48995574	48995908	335	+	108.80161808400004	48995634	48995634	1	NC_040262.1:48995574-48995908;+	41	promoter	XR_001043352.3
NC_040262.1	49002893	49003064	172	+	95.55825274099998	49003032	49003032	1	NC_040262.1:49002893-49003064;+	45	intergenic	NA
NC_040262.1	49007876	49008406	531	+	12569.180416398003	49008195	49008195	1	NC_040262.1:49007876-49008406;+	56	promoter	XM_004012454.4;XM_012185311.3;XM_027975300.1;XM_012185309.3
NC_040262.1	49060918	49061215	298	+	89.42843258900001	49061152	49061152	1	NC_040262.1:49060918-49061215;+	41	CDS	XM_004012454.4;XM_012185311.3;XM_027975300.1;XM_012185309.3
NC_040262.1	49190180	49190907	728	+	1322.9969848439998	49190256	49190256	1	NC_040262.1:49190180-49190907;+	55	promoter	XM_004023682.4
NC_040262.1	49192758	49194609	1852	+	220.449421791	49194222	49194222	1	NC_040262.1:49192758-49194609;+	47	intron	XM_004023682.4
NC_040262.1	49202371	49202724	354	+	127.71240706699997	49202487	49202487	1	NC_040262.1:49202371-49202724;+	46	CDS	XM_004023682.4
NC_040262.1	49207431	49208312	882	+	43.608030074	49208015	49208015	1	NC_040262.1:49207431-49208312;+	38	intron	XM_004023682.4
NC_040262.1	49213000	49213417	418	+	35.920469901999994	49213080	49213080	1	NC_040262.1:49213000-49213417;+	39	CDS	XM_004023682.4
NC_040262.1	49216865	49217208	344	+	121.87929755799999	49216929	49216929	1	NC_040262.1:49216865-49217208;+	46	CDS	XM_004023682.4
NC_040262.1	49217248	49217917	670	+	451.74629028299995	49217305	49217305	1	NC_040262.1:49217248-49217917;+	52	CDS	XM_004023682.4
NC_040262.1	49424116	49424703	588	+	546.8789397789999	49424438	49424438	1	NC_040262.1:49424116-49424703;+	53	fiveUTR	XM_004012447.4
NC_040262.1	49524954	49525100	147	+	7562.111596457999	49525018	49525018	1	NC_040262.1:49524954-49525100;+	51	antisense	NA
NC_040262.1	49593493	49593720	228	+	128.80602806599993	49593529	49593529	1	NC_040262.1:49593493-49593720;+	45	promoter	XM_027975491.1;XM_027975492.1
NC_040262.1	49602253	49602571	319	+	5910.744730485003	49602444	49602444	1	NC_040262.1:49602253-49602571;+	38	promoter	XM_027975306.1
NC_040262.1	49613475	49613935	461	+	602.8618425669998	49613523	49613523	1	NC_040262.1:49613475-49613935;+	53	promoter	XM_012185299.3
NC_040262.1	49857013	49857365	353	+	1996.3440610980003	49857092	49857092	1	NC_040262.1:49857013-49857365;+	56	promoter	XM_004012439.3
NC_040262.1	49886538	49886837	300	+	627.1346431209997	49886641	49886641	1	NC_040262.1:49886538-49886837;+	50	promoter	XM_015098482.2
NC_040262.1	49920694	49921438	745	+	51.215478167999976	49920825	49920825	1	NC_040262.1:49920694-49921438;+	39	intron	XM_015098482.2
NC_040262.1	50059593	50059962	370	+	97.911793327	50059818	50059818	1	NC_040262.1:50059593-50059962;+	45	promoter	XR_001043339.3
NC_040262.1	50108146	50108513	368	+	207.06080756800003	50108386	50108386	1	NC_040262.1:50108146-50108513;+	48	intron	XM_027973951.1;NM_001009256.1
NC_040262.1	50392638	50392979	342	+	88.87908364700002	50392789	50392789	1	NC_040262.1:50392638-50392979;+	47	antisense	NA
NC_040262.1	51042186	51042573	388	+	213.09653061	51042274	51042274	1	NC_040262.1:51042186-51042573;+	50	promoter	XR_003590762.1
NC_040262.1	51050779	51051076	298	+	175.85282386500003	51050929	51050929	1	NC_040262.1:51050779-51051076;+	48	promoter	XM_027975323.1;XM_027975321.1;XM_004012429.4
NC_040262.1	51121746	51122194	449	+	1574.6289669969995	51122057	51122057	1	NC_040262.1:51121746-51122194;+	46	proximal	XM_027975324.1;XM_027975325.1
NC_040262.1	51476336	51476507	172	+	43.427414021000004	51476376	51476376	1	NC_040262.1:51476336-51476507;+	38	intergenic	NA
NC_040262.1	51517356	51517401	46	+	592.100381835	51517372	51517372	1	NC_040262.1:51517356-51517401;+	55	promoter	LOC114116991
NC_040262.1	51566474	51566892	419	+	519.3995708560002	51566698	51566698	1	NC_040262.1:51566474-51566892;+	51	promoter	XM_027975327.1
NC_040262.1	51641371	51641528	158	+	78.50994831500002	51641426	51641426	1	NC_040262.1:51641371-51641528;+	38	promoter	XM_027975537.1
NC_040262.1	51641661	51642073	413	+	1448.3822047010003	51641827	51641827	1	NC_040262.1:51641661-51642073;+	56	intron	XM_027975537.1
NC_040262.1	52243736	52244349	614	+	731.4662296280001	52243994	52243994	1	NC_040262.1:52243736-52244349;+	50	promoter	XM_027975328.1
NC_040262.1	52244381	52244945	565	+	107.83430635200001	52244452	52244452	1	NC_040262.1:52244381-52244945;+	45	CDS	XM_027975328.1
NC_040262.1	53050304	53050769	466	+	2189.414740003002	53050534	53050534	1	NC_040262.1:53050304-53050769;+	55	promoter	XM_012185228.3;XM_027975333.1
NC_040262.1	53102957	53103357	401	+	308.942862359	53103116	53103116	1	NC_040262.1:53102957-53103357;+	55	promoter	XM_027975335.1;XM_004012416.4;XM_012185222.3;XM_027975334.1
NC_040262.1	53271571	53271922	352	+	1441.6752250629997	53271801	53271801	1	NC_040262.1:53271571-53271922;+	55	fiveUTR	XM_004012414.4;XM_027975341.1;XM_004012412.4
NC_040262.1	53323467	53323747	281	+	173.93031587499996	53323731	53323731	1	NC_040262.1:53323467-53323747;+	46	antisense	NA
NC_040262.1	53349076	53349218	143	+	123.901667	53349127	53349127	1	NC_040262.1:53349076-53349218;+	40	intergenic	NA
NC_040262.1	53822266	53822445	180	+	1397.9173768580004	53822372	53822372	1	NC_040262.1:53822266-53822445;+	55	promoter	XM_027975346.1;XM_027975347.1;XM_027975348.1
NC_040262.1	53822699	53823206	508	+	66.49372466999999	53822868	53822868	1	NC_040262.1:53822699-53823206;+	44	intron	XM_027975346.1;XM_027975347.1;XM_027975348.1
NC_040262.1	53856847	53857811	965	+	556.801054655	53857093	53857093	1	NC_040262.1:53856847-53857811;+	52	promoter	XM_012185194.3;XM_012185193.3
NC_040262.1	54289524	54289590	67	+	106.42065498099997	54289550	54289550	1	NC_040262.1:54289524-54289590;+	46	promoter	XR_003590852.1
NC_040262.1	54312021	54312133	113	+	87.410980423	54312077	54312077	1	NC_040262.1:54312021-54312133;+	40	promoter	XR_003590833.1
NC_040262.1	54315445	54315634	190	+	78.140706452	54315573	54315573	1	NC_040262.1:54315445-54315634;+	40	promoter	XR_003590844.1
NC_040262.1	54328135	54328399	265	+	186.13872980500005	54328166	54328166	1	NC_040262.1:54328135-54328399;+	47	promoter	XR_003590911.1
NC_040262.1	54335730	54335819	90	+	179.31257089500005	54335742	54335742	1	NC_040262.1:54335730-54335819;+	47	promoter	XR_003590916.1
NC_040262.1	54338076	54338237	162	+	183.663771689	54338101	54338101	1	NC_040262.1:54338076-54338237;+	46	promoter	XR_003590912.1
NC_040262.1	54348661	54349110	450	+	205.49395612200004	54348746	54348746	1	NC_040262.1:54348661-54349110;+	52	promoter	XR_003590910.1
NC_040262.1	54356108	54356253	146	+	159.47594779799996	54356122	54356122	1	NC_040262.1:54356108-54356253;+	43	promoter	XR_003590914.1
NC_040262.1	54358673	54358729	57	+	181.16477023699997	54358697	54358697	1	NC_040262.1:54358673-54358729;+	50	promoter	XR_003590913.1
NC_040262.1	54366016	54366414	399	+	304.2764258389998	54366051	54366051	1	NC_040262.1:54366016-54366414;+	48	promoter	XM_027975352.1;XR_003590915.1;XM_027975351.1
NC_040262.1	54458066	54458371	306	+	1187.8641828229995	54458240	54458240	1	NC_040262.1:54458066-54458371;+	50	promoter	XM_015098456.2;XM_015098457.2;XM_015098458.2;XM_027975353.1
NC_040262.1	54460773	54461284	512	+	226.54864989499998	54460928	54460928	1	NC_040262.1:54460773-54461284;+	43	promoter	XM_015098456.2;XM_015098457.2;XM_015098458.2;XM_027975353.1;XM_004012399.4;XM_004012400.4;XM_027975354.1;XM_012185173.3
NC_040262.1	54462118	54463053	936	+	172.433150257	54462779	54462779	1	NC_040262.1:54462118-54463053;+	46	intron	XM_015098456.2;XM_015098457.2;XM_015098458.2;XM_027975353.1;XM_004012399.4;XM_004012400.4;XM_027975354.1;XM_012185173.3
NC_040262.1	54468588	54469088	501	+	84.18161370200004	54468774	54468774	1	NC_040262.1:54468588-54469088;+	40	CDS	XM_015098456.2;XM_015098457.2;XM_015098458.2;XM_027975353.1;XM_004012399.4;XM_004012400.4;XM_027975354.1;XM_012185173.3
NC_040262.1	54471172	54471612	441	+	759.1070143480003	54471490	54471490	1	NC_040262.1:54471172-54471612;+	48	promoter	XM_027975356.1;XM_027975357.1
NC_040262.1	54552607	54553036	430	+	896.7015614090008	54552816	54552816	1	NC_040262.1:54552607-54553036;+	48	promoter	XM_027975359.1
NC_040262.1	54622859	54623291	433	+	186.22853669800003	54623197	54623197	1	NC_040262.1:54622859-54623291;+	49	proximal	XM_004012398.4;XM_027975360.1
NC_040262.1	54623395	54623662	268	+	3221.130965882002	54623581	54623581	1	NC_040262.1:54623395-54623662;+	55	promoter	XM_004012398.4;XM_027975360.1
NC_040262.1	54940739	54941128	390	+	1759.3641352199993	54940851	54940851	1	NC_040262.1:54940739-54941128;+	56	promoter	XM_027975363.1;XM_027975364.1
NC_040262.1	56642812	56642856	45	+	130.75195963800002	56642835	56642835	1	NC_040262.1:56642812-56642856;+	46	antisense	NA
NC_040262.1	57009655	57009921	267	+	286.3613940840002	57009735	57009735	1	NC_040262.1:57009655-57009921;+	42	intergenic	NA
NC_040262.1	58546914	58547398	485	+	1876.8637651109996	58547045	58547045	1	NC_040262.1:58546914-58547398;+	56	fiveUTR	XM_012185167.3;XR_003590770.1
NC_040262.1	58547703	58547936	234	+	59.269685369000015	58547873	58547873	1	NC_040262.1:58547703-58547936;+	38	CDS	XM_012185167.3;XR_003590770.1
NC_040262.1	58548283	58551085	2803	+	1522.2120684130011	58550399	58550399	1	NC_040262.1:58548283-58551085;+	55	threeUTR	XM_012185167.3;XR_003590770.1
NC_040262.1	58565851	58566871	1021	+	737.7389785869996	58566254	58566254	1	NC_040262.1:58565851-58566871;+	53	promoter	XM_027975375.1;XM_027975374.1;XM_027975380.1;XM_012185156.3;XM_027975376.1;XM_027975377.1;XM_027975378.1;XM_027975379.1;XM_012185158.3;XM_012185157.3;XM_012185159.3;XM_027975382.1;XM_027975381.1;XM_015098444.2;XM_015098445.2;XM_015098450.2;XM_027975383.1;XM_027975384.1
NC_040262.1	58570979	58571952	974	+	186.27838549	58571577	58571577	1	NC_040262.1:58570979-58571952;+	53	CDS	XM_027975375.1;XM_027975374.1;XM_027975380.1;XM_012185156.3;XM_027975376.1;XM_027975377.1;XM_027975378.1;XM_027975379.1;XM_012185158.3;XM_012185157.3;XM_012185159.3;XM_027975382.1;XM_027975381.1;XM_015098444.2;XM_015098445.2;XM_015098450.2;XM_027975383.1;XM_027975384.1
NC_040262.1	58578293	58579083	791	+	61.06811696299998	58578731	58578731	1	NC_040262.1:58578293-58579083;+	39	CDS	XM_027975375.1;XM_027975374.1;XM_027975380.1;XM_012185156.3;XM_027975376.1;XM_027975377.1;XM_027975378.1;XM_027975379.1;XM_012185158.3;XM_012185157.3;XM_012185159.3;XM_027975382.1;XM_027975381.1;XM_015098444.2;XM_015098445.2;XM_015098450.2;XM_027975383.1;XM_027975384.1
NC_040262.1	58579133	58580465	1333	+	135.629754757	58579761	58579761	1	NC_040262.1:58579133-58580465;+	44	threeUTR	XM_027975375.1;XM_027975374.1;XM_027975380.1;XM_012185156.3;XM_027975376.1;XM_027975377.1;XM_027975378.1;XM_027975379.1;XM_012185158.3;XM_012185157.3;XM_012185159.3;XM_027975382.1;XM_027975381.1;XM_015098444.2;XM_015098445.2;XM_015098450.2;XM_027975383.1;XM_027975384.1
NC_040262.1	58599439	58599744	306	+	325.68180178200015	58599706	58599706	1	NC_040262.1:58599439-58599744;+	47	promoter	XM_027975387.1;XM_027975385.1
NC_040262.1	58693778	58694182	405	+	770.7519154469998	58693911	58693911	1	NC_040262.1:58693778-58694182;+	55	promoter	XM_004012388.4
NC_040262.1	59555727	59556443	717	+	684.552398165	59555815	59555815	1	NC_040262.1:59555727-59556443;+	56	promoter	XR_003590778.1;XM_027975392.1
NC_040262.1	59609016	59609883	868	+	434.4565421679999	59609299	59609299	1	NC_040262.1:59609016-59609883;+	50	promoter	XM_015098442.2
NC_040262.1	4389	5417	1029	-	74.44394302799994	4806	4806	1	NC_040262.1:4389-5417;-	38	intergenic	NA
NC_040262.1	6349	8335	1987	-	101.11283398999996	6826	6826	1	NC_040262.1:6349-8335;-	39	intergenic	NA
NC_040262.1	8617	9591	975	-	133.08683071899995	9491	9491	1	NC_040262.1:8617-9591;-	44	intergenic	NA
NC_040262.1	85174	85634	461	-	141.3349550810001	85410	85410	1	NC_040262.1:85174-85634;-	46	intergenic	NA
NC_040262.1	102024	102148	125	-	164.98125065699995	102122	102122	1	NC_040262.1:102024-102148;-	46	promoter	LOC106991442
NC_040262.1	134723	135453	731	-	64.09972442300003	134864	134864	1	NC_040262.1:134723-135453;-	40	antisense	NA
NC_040262.1	269462	271163	1702	-	469.72666140100057	269932	269932	1	NC_040262.1:269462-271163;-	50	intron	XM_027973970.1;XR_003590592.1
NC_040262.1	316916	317232	317	-	207.50645519599993	316954	316954	1	NC_040262.1:316916-317232;-	38	proximal	XM_027973970.1;XR_003590592.1
NC_040262.1	698102	698773	672	-	594.0819749280002	698669	698669	1	NC_040262.1:698102-698773;-	50	promoter	XM_027973973.1;XM_027973974.1;XM_027973972.1
NC_040262.1	1384470	1384752	283	-	51.878714086999985	1384495	1384495	1	NC_040262.1:1384470-1384752;-	39	intergenic	NA
NC_040262.1	1601708	1602147	440	-	454.80963170500036	1601862	1601862	1	NC_040262.1:1601708-1602147;-	46	promoter	XM_027973994.1
NC_040262.1	1695677	1696413	737	-	449.8958823900002	1696045	1696045	1	NC_040262.1:1695677-1696413;-	42	proximal	XM_027973995.1
NC_040262.1	1862227	1862797	571	-	410.9016041199999	1862410	1862410	1	NC_040262.1:1862227-1862797;-	53	fiveUTR	XM_027974000.1
NC_040262.1	1929019	1929809	791	-	1567.7623979539997	1929494	1929494	1	NC_040262.1:1929019-1929809;-	54	promoter	XM_012186619.3
NC_040262.1	1991061	1991333	273	-	231.50544287499994	1991224	1991224	1	NC_040262.1:1991061-1991333;-	44	promoter	XM_027974001.1
NC_040262.1	2065517	2065776	260	-	476.0170876840003	2065575	2065575	1	NC_040262.1:2065517-2065776;-	51	promoter	XM_004013149.4;XM_012186616.3
NC_040262.1	2471286	2472732	1447	-	738.8983083979994	2472083	2472083	1	NC_040262.1:2471286-2472732;-	56	exon	LOC114116812
NC_040262.1	2472766	2472841	76	-	1173.0195507259998	2472821	2472821	1	NC_040262.1:2472766-2472841;-	55	proximal	LOC114116812
NC_040262.1	4831464	4831631	168	-	372.13496852299994	4831578	4831578	1	NC_040262.1:4831464-4831631;-	46	promoter	XR_001043757.3
NC_040262.1	4849334	4849478	145	-	368.1831933930001	4849427	4849427	1	NC_040262.1:4849334-4849478;-	46	intergenic	NA
NC_040262.1	5155449	5155620	172	-	1034.9177823560003	5155547	5155547	1	NC_040262.1:5155449-5155620;-	53	promoter	XM_027974012.1;XM_027974013.1
NC_040262.1	5255694	5256917	1224	-	109.089035242	5256431	5256431	1	NC_040262.1:5255694-5256917;-	47	threeUTR	XM_004013142.4
NC_040262.1	5272486	5272825	340	-	1593.1454267999995	5272691	5272691	1	NC_040262.1:5272486-5272825;-	54	CDS	XM_004013142.4
NC_040262.1	5315316	5315619	304	-	57.47995462100002	5315574	5315574	1	NC_040262.1:5315316-5315619;-	43	fiveUTR	XM_027974021.1;XM_027974020.1;XM_027974019.1
NC_040262.1	5332164	5332784	621	-	970.4865260009998	5332552	5332552	1	NC_040262.1:5332164-5332784;-	52	promoter	XM_027974020.1;XM_027974019.1
NC_040262.1	5333246	5333536	291	-	2917.370577155001	5333344	5333344	1	NC_040262.1:5333246-5333536;-	56	promoter	XM_027974020.1;XM_027974019.1
NC_040262.1	5369689	5370551	863	-	85.212745194	5370414	5370414	1	NC_040262.1:5369689-5370551;-	41	intron	XM_027974022.1
NC_040262.1	5404711	5407612	2902	-	180.40779744900016	5405012	5405012	1	NC_040262.1:5404711-5407612;-	44	intron	XM_027974022.1
NC_040262.1	5508476	5508511	36	-	4720.245379997	5508497	5508497	1	NC_040262.1:5508476-5508511;-	56	intron	XM_027974022.1
NC_040262.1	6377261	6377430	170	-	61.591774069999985	6377355	6377355	1	NC_040262.1:6377261-6377430;-	38	CDS	XM_027974033.1;XM_027974034.1
NC_040262.1	6489738	6489932	195	-	50.616943621999994	6489866	6489866	1	NC_040262.1:6489738-6489932;-	39	promoter	XM_012186570.3
NC_040262.1	6556586	6556752	167	-	963.4801364749998	6556654	6556654	1	NC_040262.1:6556586-6556752;-	47	promoter	XM_027974035.1;XM_027974036.1;XM_027974037.1
NC_040262.1	6601715	6602667	953	-	490.9837935030003	6602013	6602013	1	NC_040262.1:6601715-6602667;-	48	antisense	NA
NC_040262.1	6608874	6609032	159	-	365.3518686539999	6608951	6608951	1	NC_040262.1:6608874-6609032;-	52	promoter	XM_027974040.1;XM_027974041.1;XM_027974039.1;XM_012186560.3
NC_040262.1	6739249	6739859	611	-	444.43784956799976	6739566	6739566	1	NC_040262.1:6739249-6739859;-	51	promoter	XM_027974048.1
NC_040262.1	6826052	6826291	240	-	431.06532064899994	6826192	6826192	1	NC_040262.1:6826052-6826291;-	43	promoter	XM_027974051.1;XM_027974050.1
NC_040262.1	6874500	6874578	79	-	37.951602199	6874526	6874526	1	NC_040262.1:6874500-6874578;-	38	CDS	NM_001142891.1
NC_040262.1	6876378	6876520	143	-	123.11807547999997	6876451	6876451	1	NC_040262.1:6876378-6876520;-	47	CDS	NM_001142891.1
NC_040262.1	6877777	6878118	342	-	14299.66714523	6877970	6877970	1	NC_040262.1:6877777-6878118;-	56	promoter	NM_001142891.1
NC_040262.1	6954677	6955618	942	-	86.909064048	6955364	6955364	1	NC_040262.1:6954677-6955618;-	40	threeUTR	XM_004013133.4
NC_040262.1	6968547	6968818	272	-	756.1978781630002	6968755	6968755	1	NC_040262.1:6968547-6968818;-	54	promoter	XM_004013133.4
NC_040262.1	6985207	6985583	377	-	8090.775330978997	6985353	6985353	1	NC_040262.1:6985207-6985583;-	56	fiveUTR	XM_015098960.2
NC_040262.1	7039252	7039411	160	-	1655.4041077100003	7039329	7039329	1	NC_040262.1:7039252-7039411;-	56	promoter	XM_027974063.1;XM_004013129.4
NC_040262.1	7042982	7043577	596	-	56.519713428000024	7043533	7043533	1	NC_040262.1:7042982-7043577;-	39	CDS	XM_027974065.1;XM_027974066.1
NC_040262.1	7046810	7047068	259	-	2777.8776414970016	7046973	7046973	1	NC_040262.1:7046810-7047068;-	51	promoter	XM_027974065.1;XM_027974066.1
NC_040262.1	7059543	7059770	228	-	502.21908634600015	7059658	7059658	1	NC_040262.1:7059543-7059770;-	55	promoter	XM_012185068.3;XM_012185069.3;XM_012185066.3;XM_012185067.3;XM_027973932.1;NM_001142890.1
NC_040262.1	7083614	7083784	171	-	205.327524821	7083698	7083698	1	NC_040262.1:7083614-7083784;-	51	threeUTR	XM_027974067.1
NC_040262.1	7139241	7139774	534	-	250.33505192000015	7139641	7139641	1	NC_040262.1:7139241-7139774;-	44	intron	XM_027974067.1
NC_040262.1	7147805	7148072	268	-	636.860237776	7147989	7147989	1	NC_040262.1:7147805-7148072;-	51	promoter	XM_027974067.1
NC_040262.1	7191111	7191366	256	-	210.0593008559999	7191207	7191207	1	NC_040262.1:7191111-7191366;-	50	antisense	NA
NC_040262.1	7238092	7239182	1091	-	98.16638982200007	7238402	7238402	1	NC_040262.1:7238092-7239182;-	44	fiveUTR	XM_027974071.1;XM_027974072.1
NC_040262.1	7239763	7239990	228	-	338.72536715300015	7239819	7239819	1	NC_040262.1:7239763-7239990;-	46	promoter	XM_027974071.1;XM_027974072.1
NC_040262.1	7353903	7354048	146	-	60.55448371299998	7353995	7353995	1	NC_040262.1:7353903-7354048;-	44	promoter	XM_027974079.1
NC_040262.1	7434397	7434612	216	-	574.8413506149998	7434484	7434484	1	NC_040262.1:7434397-7434612;-	53	fiveUTR	XM_015098950.2
NC_040262.1	7442711	7446286	3576	-	14466.669686457004	7446128	7446128	1	NC_040262.1:7442711-7446286;-	56	promoter	XM_004013123.3
NC_040262.1	7449759	7450029	271	-	47.669182829999976	7449850	7449850	1	NC_040262.1:7449759-7450029;-	43	intergenic	NA
NC_040262.1	7485825	7485979	155	-	176.37019411399996	7485944	7485944	1	NC_040262.1:7485825-7485979;-	42	CDS	XM_027974089.1;XM_027974088.1;XR_003590614.1;XR_003590613.1;XM_027974090.1
NC_040262.1	7499014	7500158	1145	-	267.8865655149999	7499823	7499823	1	NC_040262.1:7499014-7500158;-	52	threeUTR	XM_027974088.1;XR_003590614.1;XR_003590613.1;XM_027974090.1;XM_027974093.1;XM_004013122.4
NC_040262.1	7500757	7500892	136	-	59.092947365	7500827	7500827	1	NC_040262.1:7500757-7500892;-	45	CDS	XM_027974093.1;XM_004013122.4
NC_040262.1	7501064	7501268	205	-	105.451801699	7501094	7501094	1	NC_040262.1:7501064-7501268;-	46	CDS	XM_027974093.1;XM_004013122.4
NC_040262.1	7501908	7502305	398	-	39.274887627	7502064	7502064	1	NC_040262.1:7501908-7502305;-	38	CDS	XM_027974093.1;XM_004013122.4
NC_040262.1	7502719	7502946	228	-	133.851005241	7502748	7502748	1	NC_040262.1:7502719-7502946;-	47	CDS	XM_027974093.1;XM_004013122.4
NC_040262.1	7504023	7504251	229	-	39.59981593299999	7504069	7504069	1	NC_040262.1:7504023-7504251;-	38	CDS	XM_027974093.1;XM_004013122.4
NC_040262.1	7505933	7506651	719	-	5490.682670886003	7506432	7506432	1	NC_040262.1:7505933-7506651;-	56	fiveUTR	XM_027974093.1;XM_004013122.4
NC_040262.1	7507233	7507490	258	-	63.002590014	7507387	7507387	1	NC_040262.1:7507233-7507490;-	39	proximal	XM_027974093.1;XM_004013122.4
NC_040262.1	7525742	7526192	451	-	478.1334574399999	7526013	7526013	1	NC_040262.1:7525742-7526192;-	55	promoter	XM_027974094.1
NC_040262.1	7536552	7537292	741	-	404.9469561499997	7537213	7537213	1	NC_040262.1:7536552-7537292;-	54	promoter	XM_027974096.1;XM_027974095.1
NC_040262.1	7541434	7541868	435	-	52.048645758	7541749	7541749	1	NC_040262.1:7541434-7541868;-	41	CDS	XM_027974097.1;XM_027974098.1
NC_040262.1	7542587	7542955	369	-	40.579391874999985	7542710	7542710	1	NC_040262.1:7542587-7542955;-	38	intron	XM_027974097.1;XM_027974098.1
NC_040262.1	7543059	7543416	358	-	1660.7095842070005	7543175	7543175	1	NC_040262.1:7543059-7543416;-	54	promoter	XM_027974097.1;XM_027974098.1
NC_040262.1	7569138	7569408	271	-	1447.69254026	7569271	7569271	1	NC_040262.1:7569138-7569408;-	55	proximal	XM_027974099.1
NC_040262.1	7570748	7572157	1410	-	118.20134245000004	7572116	7572116	1	NC_040262.1:7570748-7572157;-	46	threeUTR	XM_027974102.1;XM_015098942.2;XM_015098943.2
NC_040262.1	7573885	7574478	594	-	56.40332937099999	7574121	7574121	1	NC_040262.1:7573885-7574478;-	42	threeUTR	XM_027974102.1;XM_015098942.2;XM_015098943.2
NC_040262.1	7575128	7575382	255	-	56.56438078700004	7575314	7575314	1	NC_040262.1:7575128-7575382;-	41	CDS	XM_027974102.1;XM_015098942.2;XM_015098943.2
NC_040262.1	7575757	7576201	445	-	54.43512535799997	7575871	7575871	1	NC_040262.1:7575757-7576201;-	39	CDS	XM_027974102.1;XM_015098942.2;XM_015098943.2
NC_040262.1	7592978	7594478	1501	-	2104.3160623389986	7594024	7594024	1	NC_040262.1:7592978-7594478;-	56	promoter	XM_015098942.2;XM_015098943.2
NC_040262.1	7673358	7673731	374	-	1859.8385401150003	7673543	7673543	1	NC_040262.1:7673358-7673731;-	55	promoter	XM_004013115.3
NC_040262.1	7700059	7700338	280	-	48.47064058200001	7700310	7700310	1	NC_040262.1:7700059-7700338;-	43	CDS	XM_027974106.1;XM_027974107.1;XM_027974108.1;XM_027974109.1;XM_027974110.1
NC_040262.1	7703975	7704515	541	-	1826.7443914770006	7704347	7704347	1	NC_040262.1:7703975-7704515;-	56	promoter	XM_027974106.1;XM_027974107.1;XM_027974108.1;XM_027974109.1;XM_027974110.1
NC_040262.1	7725671	7727312	1642	-	93.39357839900002	7726816	7726816	1	NC_040262.1:7725671-7727312;-	45	threeUTR	XM_027974117.1;XM_027974114.1;XM_027974115.1
NC_040262.1	7790622	7790709	88	-	38.589056687	7790647	7790647	1	NC_040262.1:7790622-7790709;-	38	exon	XM_027974114.1;XM_027974115.1;XM_027974116.1;LOC105606296
NC_040262.1	7804294	7804873	580	-	348.4004450670001	7804659	7804659	1	NC_040262.1:7804294-7804873;-	48	proximal	XM_027974114.1;XM_027974115.1;XM_027974116.1
NC_040262.1	7856535	7857291	757	-	51.909731432000015	7856959	7856959	1	NC_040262.1:7856535-7857291;-	42	threeUTR	XM_027974120.1
NC_040262.1	7881848	7882372	525	-	3749.064793747998	7882249	7882249	1	NC_040262.1:7881848-7882372;-	56	promoter	XM_027974120.1
NC_040262.1	7967452	7967950	499	-	36.084385544000014	7967689	7967689	1	NC_040262.1:7967452-7967950;-	38	CDS	XM_027974121.1;XM_027974122.1
NC_040262.1	7967989	7968174	186	-	301.0647501220001	7968086	7968086	1	NC_040262.1:7967989-7968174;-	53	promoter	XM_027974121.1;XM_027974122.1
NC_040262.1	8019977	8020189	213	-	292.357555552	8020078	8020078	1	NC_040262.1:8019977-8020189;-	46	promoter	XM_027974130.1;XM_027974131.1;XM_027974132.1;XM_027974133.1;XM_027974129.1;XM_027974134.1;XM_027974135.1
NC_040262.1	8049901	8050482	582	-	322.9561821240001	8050237	8050237	1	NC_040262.1:8049901-8050482;-	51	proximal	NM_001166192.1
NC_040262.1	8096805	8097381	577	-	980.754451497	8097005	8097005	1	NC_040262.1:8096805-8097381;-	53	promoter	XM_027974138.1;XR_003590621.1;XM_027974139.1;XM_027974140.1
NC_040262.1	8108287	8108409	123	-	5126.616307479	8108315	8108315	1	NC_040262.1:8108287-8108409;-	56	intergenic	NA
NC_040262.1	8175387	8176713	1327	-	259.98211455099994	8176023	8176023	1	NC_040262.1:8175387-8176713;-	48	threeUTR	XM_027974141.1
NC_040262.1	8178725	8179738	1014	-	104.21711977999998	8179543	8179543	1	NC_040262.1:8178725-8179738;-	44	threeUTR	XM_027974141.1;XM_027974142.1;XM_027974143.1
NC_040262.1	8206358	8206806	449	-	5010.978856390002	8206699	8206699	1	NC_040262.1:8206358-8206806;-	56	promoter	XM_027974141.1;XM_027974142.1;XM_027974143.1
NC_040262.1	8219100	8219611	512	-	911.9693075990001	8219430	8219430	1	NC_040262.1:8219100-8219611;-	53	promoter	XM_027974147.1;XM_027974145.1;XM_027974146.1;XM_027974144.1;XM_027974148.1
NC_040262.1	8225026	8227615	2590	-	836.4793867360005	8226224	8226224	1	NC_040262.1:8225026-8227615;-	55	threeUTR	XR_003590625.1;XM_027974150.1;XM_027974149.1;XR_003590623.1;XR_003590624.1
NC_040262.1	8228251	8228503	253	-	4935.240290660997	8228379	8228379	1	NC_040262.1:8228251-8228503;-	56	promoter	XR_003590625.1;XM_027974150.1;XM_027974149.1;XR_003590623.1;XR_003590624.1
NC_040262.1	8470823	8471220	398	-	144.14801218199997	8471153	8471153	1	NC_040262.1:8470823-8471220;-	50	promoter	XR_001043719.2;XR_003590868.1
NC_040262.1	8624232	8624824	593	-	58.507909727999966	8624471	8624471	1	NC_040262.1:8624232-8624824;-	39	antisense	NA
NC_040262.1	9252559	9252979	421	-	289.0651855900001	9252918	9252918	1	NC_040262.1:9252559-9252979;-	52	promoter	XM_027974179.1;XM_027974178.1;XM_027974177.1;XM_027974176.1;XM_027974173.1;XM_027974170.1;XM_027974172.1;XM_027974174.1;XM_027974168.1;XM_027974169.1;XM_027974171.1;XM_027974175.1
NC_040262.1	9253184	9253368	185	-	220.71277094700008	9253220	9253220	1	NC_040262.1:9253184-9253368;-	47	proximal	XM_027974179.1;XM_027974178.1;XM_027974177.1;XM_027974176.1;XM_027974173.1;XM_027974170.1;XM_027974172.1;XM_027974174.1;XM_027974168.1;XM_027974169.1;XM_027974171.1;XM_027974175.1
NC_040262.1	9356723	9356875	153	-	93.91474187099998	9356809	9356809	1	NC_040262.1:9356723-9356875;-	38	promoter	XM_027974199.1;XM_027974198.1
NC_040262.1	9435689	9436305	617	-	222.124984987	9436177	9436177	1	NC_040262.1:9435689-9436305;-	40	proximal	XM_027974200.1
NC_040262.1	9630052	9630670	619	-	81.608221873	9630298	9630298	1	NC_040262.1:9630052-9630670;-	39	threeUTR	XM_027974203.1;XM_012186493.3;XM_015098928.2
NC_040262.1	9659252	9659962	711	-	307.88371319500004	9659665	9659665	1	NC_040262.1:9659252-9659962;-	46	promoter	XM_027974203.1;XM_012186493.3;XM_015098928.2
NC_040262.1	9669928	9670494	567	-	957.6532534060004	9670070	9670070	1	NC_040262.1:9669928-9670494;-	52	fiveUTR	XM_012186493.3;XM_015098928.2
NC_040262.1	9705545	9705905	361	-	1680.2658559139998	9705630	9705630	1	NC_040262.1:9705545-9705905;-	54	promoter	XM_015098928.2
NC_040262.1	9729901	9730190	290	-	101.819500673	9730130	9730130	1	NC_040262.1:9729901-9730190;-	39	CDS	XM_027974207.1;XM_027974204.1;XM_027974205.1;XM_027974206.1;XM_027974208.1
NC_040262.1	9748462	9748848	387	-	918.1147940079998	9748637	9748637	1	NC_040262.1:9748462-9748848;-	55	promoter	XM_027974204.1;XM_027974205.1;XM_027974206.1;XM_027974208.1
NC_040262.1	9756367	9758841	2475	-	3365.7580182830056	9756603	9756603	1	NC_040262.1:9756367-9758841;-	56	intergenic	NA
NC_040262.1	9758862	9759314	453	-	78.88320638500004	9759011	9759011	1	NC_040262.1:9758862-9759314;-	42	intergenic	NM_001166186.1
NC_040262.1	9810271	9811299	1029	-	33769.86624710298	9810828	9810828	1	NC_040262.1:9810271-9811299;-	55	proximal	NM_001166186.1
NC_040262.1	9845499	9846421	923	-	153.319195199	9846020	9846020	1	NC_040262.1:9845499-9846421;-	43	CDS	XM_027974212.1;XM_027974210.1;XM_027974211.1
NC_040262.1	9854645	9854895	251	-	4497.775360916002	9854781	9854781	1	NC_040262.1:9854645-9854895;-	56	promoter	XM_027974212.1;XM_027974210.1;XM_027974211.1
NC_040262.1	9880974	9881339	366	-	697.3147235349994	9881240	9881240	1	NC_040262.1:9880974-9881339;-	51	promoter	XM_027974215.1;XM_027974214.1
NC_040262.1	10519222	10519669	448	-	303.8225196610001	10519410	10519410	1	NC_040262.1:10519222-10519669;-	51	promoter	XM_027974233.1
NC_040262.1	10556107	10557364	1258	-	167.1316649	10557169	10557169	1	NC_040262.1:10556107-10557364;-	49	CDS	XM_027974232.1
NC_040262.1	10561339	10561514	176	-	309.612073035	10561429	10561429	1	NC_040262.1:10561339-10561514;-	48	proximal	XM_027974232.1
NC_040262.1	10569103	10569293	191	-	599.0004457739999	10569201	10569201	1	NC_040262.1:10569103-10569293;-	54	promoter	LOC101121949
NC_040262.1	10718771	10718884	114	-	422.84595127100005	10718836	10718836	1	NC_040262.1:10718771-10718884;-	49	promoter	XM_027974238.1;XM_027974239.1;XM_027974237.1;XR_003590629.1;XM_027974240.1;XM_027974241.1
NC_040262.1	10795141	10795670	530	-	1284.128427553999	10795550	10795550	1	NC_040262.1:10795141-10795670;-	56	promoter	XM_015098926.2
NC_040262.1	10841614	10841841	228	-	1076.628783053	10841745	10841745	1	NC_040262.1:10841614-10841841;-	55	antisense	NA
NC_040262.1	11616163	11616290	128	-	125.46360320500001	11616237	11616237	1	NC_040262.1:11616163-11616290;-	45	promoter	XM_015098921.2;XM_027974257.1;XM_027974258.1
NC_040262.1	11632374	11632690	317	-	168.95092364899998	11632598	11632598	1	NC_040262.1:11632374-11632690;-	41	promoter	XM_027974259.1;XM_027974260.1;XM_027974261.1;XM_027974262.1
NC_040262.1	11676952	11677390	439	-	1030.5261308439995	11677334	11677334	1	NC_040262.1:11676952-11677390;-	49	promoter	XM_027974263.1;XM_027974264.1;XM_027974265.1;XM_027974266.1;XM_012186443.3
NC_040262.1	11851707	11854122	2416	-	4691.547786713009	11853290	11853290	1	NC_040262.1:11851707-11854122;-	56	CDS	XM_004013078.4
NC_040262.1	11854460	11854726	267	-	30192.107894434983	11854591	11854591	1	NC_040262.1:11854460-11854726;-	56	promoter	XM_004013078.4
NC_040262.1	11889502	11889655	154	-	132.45884343700004	11889593	11889593	1	NC_040262.1:11889502-11889655;-	39	promoter	XM_012186442.3;XM_027974269.1
NC_040262.1	11945088	11945485	398	-	1755.640815118001	11945360	11945360	1	NC_040262.1:11945088-11945485;-	53	promoter	XM_015098918.2
NC_040262.1	11962448	11962657	210	-	253.81785131300012	11962571	11962571	1	NC_040262.1:11962448-11962657;-	40	promoter	XM_004013075.3
NC_040262.1	11979376	11979630	255	-	302.347795293	11979565	11979565	1	NC_040262.1:11979376-11979630;-	49	promoter	XM_027974270.1
NC_040262.1	12062388	12063374	987	-	596.5783021640002	12063312	12063312	1	NC_040262.1:12062388-12063374;-	51	promoter	XM_027974274.1;XM_027974276.1;XM_027974275.1
NC_040262.1	12072164	12072295	132	-	34.44123694300001	12072268	12072268	1	NC_040262.1:12072164-12072295;-	38	CDS	XM_027974277.1
NC_040262.1	12072481	12072677	197	-	46.40471121099999	12072551	12072551	1	NC_040262.1:12072481-12072677;-	41	CDS	XM_027974277.1
NC_040262.1	12076048	12076220	173	-	230.19933175200012	12076128	12076128	1	NC_040262.1:12076048-12076220;-	46	CDS	XM_027974277.1
NC_040262.1	12076324	12076491	168	-	70.96101023000003	12076406	12076406	1	NC_040262.1:12076324-12076491;-	46	CDS	XM_027974277.1
NC_040262.1	12077833	12078041	209	-	130.24993758000002	12077885	12077885	1	NC_040262.1:12077833-12078041;-	46	CDS	XM_027974277.1
NC_040262.1	12079111	12079772	662	-	561.2495228659996	12079291	12079291	1	NC_040262.1:12079111-12079772;-	53	CDS	XM_027974277.1
NC_040262.1	12085100	12086551	1452	-	359.23669011600003	12086411	12086411	1	NC_040262.1:12085100-12086551;-	54	CDS	XM_012186429.3;XM_004013066.4
NC_040262.1	12087151	12087708	558	-	214.03596958499978	12087176	12087176	1	NC_040262.1:12087151-12087708;-	50	CDS	XM_012186429.3;XM_004013066.4
NC_040262.1	12088362	12088956	595	-	73.64313411199997	12088852	12088852	1	NC_040262.1:12088362-12088956;-	38	promoter	XM_012186429.3;XM_004013066.4
NC_040262.1	12088995	12089184	190	-	5460.119635866001	12089104	12089104	1	NC_040262.1:12088995-12089184;-	56	promoter	XM_012186429.3;XM_004013066.4
NC_040262.1	12110910	12111402	493	-	161.18345908100005	12111222	12111222	1	NC_040262.1:12110910-12111402;-	47	promoter	XM_015098915.2
NC_040262.1	12128555	12128810	256	-	292.7073069719999	12128720	12128720	1	NC_040262.1:12128555-12128810;-	43	promoter	XM_027974282.1;XM_027974280.1;XM_027974281.1
NC_040262.1	12135128	12135311	184	-	894.425847505	12135264	12135264	1	NC_040262.1:12135128-12135311;-	53	promoter	XM_027974283.1;XR_003590631.1;XR_003590630.1
NC_040262.1	12138487	12139271	785	-	67.50462431499999	12138894	12138894	1	NC_040262.1:12138487-12139271;-	44	threeUTR	XM_027974284.1;XM_012186426.3;XM_015098909.2
NC_040262.1	12144208	12144461	254	-	271.9005957820001	12144329	12144329	1	NC_040262.1:12144208-12144461;-	45	promoter	XM_012186426.3;XM_015098909.2
NC_040262.1	12222863	12223144	282	-	1605.3480209719999	12223033	12223033	1	NC_040262.1:12222863-12223144;-	56	promoter	XM_027974290.1
NC_040262.1	12236781	12237521	741	-	2234.3192048850005	12237395	12237395	1	NC_040262.1:12236781-12237521;-	54	promoter	XM_027974292.1
NC_040262.1	12249871	12251014	1144	-	1078.0989390290003	12250772	12250772	1	NC_040262.1:12249871-12251014;-	50	CDS	XM_027975413.1
NC_040262.1	12286099	12286597	499	-	1868.1900825679998	12286544	12286544	1	NC_040262.1:12286099-12286597;-	54	promoter	XM_027974303.1
NC_040262.1	12298504	12298824	321	-	266.0201266319999	12298757	12298757	1	NC_040262.1:12298504-12298824;-	44	promoter	XM_012186395.3;XM_012186397.3;XM_012186399.3;XM_012186396.3;XM_012186398.3;XM_004013054.4
NC_040262.1	12333088	12333691	604	-	812.0925071190003	12333185	12333185	1	NC_040262.1:12333088-12333691;-	52	promoter	XM_027974304.1
NC_040262.1	12445403	12445632	230	-	370.8946170579999	12445521	12445521	1	NC_040262.1:12445403-12445632;-	48	promoter	XM_027974305.1;XR_003590634.1;XM_027974307.1
NC_040262.1	12485387	12485623	237	-	51.412816774999996	12485416	12485416	1	NC_040262.1:12485387-12485623;-	45	CDS	XM_027974311.1;XM_027974309.1;XM_027974310.1
NC_040262.1	12485883	12486064	182	-	126.97188275099997	12485996	12485996	1	NC_040262.1:12485883-12486064;-	44	CDS	XM_027974311.1;XM_027974309.1;XM_027974310.1
NC_040262.1	12489900	12490719	820	-	51.13830501800001	12490292	12490292	1	NC_040262.1:12489900-12490719;-	38	proximal	XM_027974311.1;XM_027974309.1;XM_027974310.1
NC_040262.1	12507916	12508326	411	-	1166.6531560379997	12508206	12508206	1	NC_040262.1:12507916-12508326;-	55	fiveUTR	XM_027974309.1;XM_027974310.1
NC_040262.1	12508351	12508549	199	-	229.38086695099997	12508473	12508473	1	NC_040262.1:12508351-12508549;-	51	promoter	XM_027974309.1;XM_027974310.1
NC_040262.1	12555541	12555923	383	-	353.0847373220002	12555750	12555750	1	NC_040262.1:12555541-12555923;-	45	promoter	XM_004013051.4
NC_040262.1	12569780	12570040	261	-	1457.4700211750003	12569879	12569879	1	NC_040262.1:12569780-12570040;-	49	promoter	XM_015098895.2;XM_015098894.2
NC_040262.1	12778444	12778578	135	-	194.78811226200003	12778518	12778518	1	NC_040262.1:12778444-12778578;-	42	promoter	XM_027974314.1
NC_040262.1	12800803	12800977	175	-	760.6478717330002	12800918	12800918	1	NC_040262.1:12800803-12800977;-	52	promoter	XM_012186372.3;XM_027974316.1;XM_027974315.1
NC_040262.1	12840391	12840696	306	-	121.87351639299995	12840631	12840631	1	NC_040262.1:12840391-12840696;-	41	promoter	XR_003590635.1
NC_040262.1	12926193	12926494	302	-	805.099238967	12926369	12926369	1	NC_040262.1:12926193-12926494;-	53	promoter	XM_027974317.1;XM_015098888.2
NC_040262.1	13420635	13421000	366	-	1950.769939793	13420878	13420878	1	NC_040262.1:13420635-13421000;-	55	promoter	XM_004013038.4
NC_040262.1	13786414	13786528	115	-	187.936133625	13786504	13786504	1	NC_040262.1:13786414-13786528;-	39	antisense	NA
NC_040262.1	13841680	13841913	234	-	41.62790821399999	13841853	13841853	1	NC_040262.1:13841680-13841913;-	40	antisense	NA
NC_040262.1	13924223	13924648	426	-	85.86070174900004	13924339	13924339	1	NC_040262.1:13924223-13924648;-	39	fiveUTR	XM_004013036.4
NC_040262.1	13951242	13951490	249	-	643.305534053	13951457	13951457	1	NC_040262.1:13951242-13951490;-	54	promoter	LOC114116956
NC_040262.1	14178497	14179330	834	-	61.73889512900004	14178619	14178619	1	NC_040262.1:14178497-14179330;-	38	intron	XM_027974334.1;XM_015098879.2;XM_015098877.2;XM_015098878.2;XM_027974333.1
NC_040262.1	14195988	14196165	178	-	778.274943489	14196101	14196101	1	NC_040262.1:14195988-14196165;-	54	promoter	XM_015098877.2;XM_015098878.2;XM_027974333.1
NC_040262.1	14199571	14199738	168	-	88.17241153300002	14199597	14199597	1	NC_040262.1:14199571-14199738;-	38	antisense	NA
NC_040262.1	14257463	14257952	490	-	500.52027766499987	14257715	14257715	1	NC_040262.1:14257463-14257952;-	51	fiveUTR	XM_004013030.4;XM_012186329.3
NC_040262.1	14486893	14486946	54	-	202.94846027	14486925	14486925	1	NC_040262.1:14486893-14486946;-	52	antisense	NA
NC_040262.1	14603991	14604323	333	-	493.630576535	14604189	14604189	1	NC_040262.1:14603991-14604323;-	52	promoter	XR_003590882.1;XR_003590799.1;XR_003590859.1
NC_040262.1	14767420	14767587	168	-	112.45613983100003	14767504	14767504	1	NC_040262.1:14767420-14767587;-	39	intron	XM_012186325.2;XM_027974345.1;XM_027974346.1
NC_040262.1	14774970	14775275	306	-	84.79786148700003	14775098	14775098	1	NC_040262.1:14774970-14775275;-	39	intergenic	NA
NC_040262.1	14896093	14896287	195	-	4531.847083014999	14896198	14896198	1	NC_040262.1:14896093-14896287;-	56	promoter	XM_004013023.3
NC_040262.1	14929810	14930105	296	-	55.23136998299999	14929945	14929945	1	NC_040262.1:14929810-14930105;-	42	CDS	XM_012186311.3
NC_040262.1	14938912	14939127	216	-	275.46730321199993	14939004	14939004	1	NC_040262.1:14938912-14939127;-	51	promoter	XM_012186311.3
NC_040262.1	14996881	14997620	740	-	42.150035923999994	14997571	14997571	1	NC_040262.1:14996881-14997620;-	40	threeUTR	XM_027974350.1
NC_040262.1	15056643	15057224	582	-	1089.0912149669996	15056973	15056973	1	NC_040262.1:15056643-15057224;-	54	proximal	XM_027974350.1;XM_015098870.2;XM_015098871.2;XM_027974351.1
NC_040262.1	15067874	15068084	211	-	316.8936304670002	15068039	15068039	1	NC_040262.1:15067874-15068084;-	51	promoter	XM_004013018.4
NC_040262.1	15073629	15074040	412	-	67.92530255000004	15073743	15073743	1	NC_040262.1:15073629-15074040;-	40	threeUTR	XM_004013017.4
NC_040262.1	15075238	15076054	817	-	51.723706342999975	15075683	15075683	1	NC_040262.1:15075238-15076054;-	40	threeUTR	XM_004013017.4
NC_040262.1	15101577	15102001	425	-	2668.335019343999	15101919	15101919	1	NC_040262.1:15101577-15102001;-	56	promoter	XM_004013017.4
NC_040262.1	15152069	15152757	689	-	215.22167430500016	15152205	15152205	1	NC_040262.1:15152069-15152757;-	43	CDS	XM_027974356.1;XM_027974355.1;XM_027974354.1
NC_040262.1	15172165	15172650	486	-	978.1365603870001	15172455	15172455	1	NC_040262.1:15172165-15172650;-	52	promoter	XM_027974354.1
NC_040262.1	15495054	15495572	519	-	74.46488223999998	15495392	15495392	1	NC_040262.1:15495054-15495572;-	41	intron	XM_027974357.1
NC_040262.1	15677790	15678451	662	-	324.63068106900005	15678328	15678328	1	NC_040262.1:15677790-15678451;-	45	proximal	XM_027974357.1
NC_040262.1	16022276	16023045	770	-	2182.2784647640024	16022508	16022508	1	NC_040262.1:16022276-16023045;-	55	proximal	XM_027974359.1
NC_040262.1	16081665	16082280	616	-	58.78553759199998	16081777	16081777	1	NC_040262.1:16081665-16082280;-	38	intron	XM_015098857.2;XM_027974360.1;XM_015098856.2
NC_040262.1	16095189	16095581	393	-	51.04643532999998	16095320	16095320	1	NC_040262.1:16095189-16095581;-	40	CDS	XM_015098857.2;XM_027974360.1;XM_015098856.2
NC_040262.1	16156722	16157423	702	-	967.3584447940003	16157292	16157292	1	NC_040262.1:16156722-16157423;-	54	proximal	XM_015098857.2;XM_027974360.1;XM_015098856.2
NC_040262.1	16201742	16201941	200	-	754.0703627099996	16201845	16201845	1	NC_040262.1:16201742-16201941;-	55	promoter	XM_004013011.4;XM_012186284.3
NC_040262.1	16219912	16220303	392	-	44.23867191500001	16219994	16219994	1	NC_040262.1:16219912-16220303;-	38	exon	XM_027974361.1;LOC101122201
NC_040262.1	16725187	16725272	86	-	223.35972204900003	16725250	16725250	1	NC_040262.1:16725187-16725272;-	49	promoter	XM_012186282.3;XM_027974362.1;XR_003590873.1
NC_040262.1	16748442	16748726	285	-	249.70840891500012	16748541	16748541	1	NC_040262.1:16748442-16748726;-	47	promoter	XM_012186282.3;XM_027974362.1
NC_040262.1	17177679	17177994	316	-	946.4137982809993	17177835	17177835	1	NC_040262.1:17177679-17177994;-	49	promoter	XM_027974371.1;XM_027974375.1;XM_027974376.1;XM_027974378.1;XM_027974379.1;XM_027974380.1;XM_027974382.1;XM_027974384.1;XM_027974385.1;XM_027974386.1;XM_027974377.1;XM_027974373.1;XM_027974374.1;XM_027974381.1
NC_040262.1	17445666	17447170	1505	-	148.08008917000004	17446695	17446695	1	NC_040262.1:17445666-17447170;-	51	threeUTR	XM_004013005.3;XM_004013004.3
NC_040262.1	17463253	17463519	267	-	1369.0713164320002	17463394	17463394	1	NC_040262.1:17463253-17463519;-	55	promoter	XM_004013005.3;XM_004013004.3
NC_040262.1	17974626	17976632	2007	-	185.809925092	17975642	17975642	1	NC_040262.1:17974626-17976632;-	50	antisense	NA
NC_040262.1	18196974	18197600	627	-	678.1346099930006	18197519	18197519	1	NC_040262.1:18196974-18197600;-	48	promoter	XM_027974396.1;XM_015098837.2
NC_040262.1	18242321	18244609	2289	-	2081.8402493689996	18244589	18244589	1	NC_040262.1:18242321-18244609;-	56	fiveUTR	XM_012186229.3
NC_040262.1	18257716	18258224	509	-	842.4091780679998	18257925	18257925	1	NC_040262.1:18257716-18258224;-	52	promoter	XM_015098835.2;XM_027974405.1;XM_027974404.1
NC_040262.1	18316288	18316854	567	-	998.502122364	18316797	18316797	1	NC_040262.1:18316288-18316854;-	55	promoter	XM_027974409.1
NC_040262.1	18500036	18500231	196	-	80.41749862299999	18500084	18500084	1	NC_040262.1:18500036-18500231;-	39	fiveUTR	XM_012186219.2;XM_004012989.3
NC_040262.1	18625469	18625807	339	-	222.68705215900002	18625680	18625680	1	NC_040262.1:18625469-18625807;-	49	promoter	XM_027974422.1
NC_040262.1	18735730	18736021	292	-	222.24900738599996	18735759	18735759	1	NC_040262.1:18735730-18736021;-	45	proximal	XM_015098829.2
NC_040262.1	18907243	18907718	476	-	42.64676045100001	18907624	18907624	1	NC_040262.1:18907243-18907718;-	38	CDS	XM_027974425.1;XM_004012985.4
NC_040262.1	18907749	18908062	314	-	49.06327583800001	18907949	18907949	1	NC_040262.1:18907749-18908062;-	39	CDS	XM_027974425.1;XM_004012985.4
NC_040262.1	18910917	18911049	133	-	80.12873777000003	18910967	18910967	1	NC_040262.1:18910917-18911049;-	43	CDS	XM_027974425.1;XM_004012985.4
NC_040262.1	18911380	18911611	232	-	82.03578412099999	18911437	18911437	1	NC_040262.1:18911380-18911611;-	46	CDS	XM_027974425.1;XM_004012985.4
NC_040262.1	18914215	18914494	280	-	15911.344292809994	18914300	18914300	1	NC_040262.1:18914215-18914494;-	56	promoter	XM_004012985.4
NC_040262.1	18936696	18937090	395	-	94.35818257099997	18936996	18936996	1	NC_040262.1:18936696-18937090;-	44	antisense	NA
NC_040262.1	19023317	19023654	338	-	120.79046827500001	19023638	19023638	1	NC_040262.1:19023317-19023654;-	44	promoter	XM_012186201.2
NC_040262.1	19024507	19024805	299	-	72.397879337	19024752	19024752	1	NC_040262.1:19024507-19024805;-	40	intergenic	XM_012186201.2
NC_040262.1	19027617	19028456	840	-	115.59933953800008	19028277	19028277	1	NC_040262.1:19027617-19028456;-	41	antisense	NA
NC_040262.1	19047737	19048081	345	-	261.90571418999986	19047981	19047981	1	NC_040262.1:19047737-19048081;-	51	intergenic	NA
NC_040262.1	19058104	19058260	157	-	135.356804704	19058222	19058222	1	NC_040262.1:19058104-19058260;-	44	fiveUTR	XM_004013410.4;XM_027974444.1
NC_040262.1	19058287	19058501	215	-	134.72726989399996	19058441	19058441	1	NC_040262.1:19058287-19058501;-	46	promoter	XM_004013410.4;XM_027974444.1
NC_040262.1	19153266	19153776	511	-	809.2622139739996	19153542	19153542	1	NC_040262.1:19153266-19153776;-	55	fiveUTR	XM_027974448.1;XM_027974447.1
NC_040262.1	19174567	19175006	440	-	51.98022401300002	19174884	19174884	1	NC_040262.1:19174567-19175006;-	40	antisense	NA
NC_040262.1	19248587	19248833	247	-	90.581187157	19248730	19248730	1	NC_040262.1:19248587-19248833;-	41	promoter	XR_003590805.1
NC_040262.1	19322831	19323142	312	-	192.79578891700007	19322941	19322941	1	NC_040262.1:19322831-19323142;-	40	promoter	XM_015098813.2;XM_015098815.2;XM_015098818.2;XM_015098823.2;XM_015098822.2;XM_015098812.2;XM_015098816.2;XM_027974451.1;XM_015098814.2;XM_027974459.1;XM_027974454.1;XM_015098820.2;XM_027974452.1;XM_027974455.1;XM_015098817.2;XM_027974453.1;XM_027974457.1;XM_015098819.2;XM_027974456.1;XM_027974458.1
NC_040262.1	19642505	19642824	320	-	149.69368268699998	19642670	19642670	1	NC_040262.1:19642505-19642824;-	49	promoter	XM_027974463.1
NC_040262.1	19683592	19683787	196	-	132.46722299100003	19683660	19683660	1	NC_040262.1:19683592-19683787;-	39	intergenic	NA
NC_040262.1	19775726	19775989	264	-	1297.5236642990003	19775886	19775886	1	NC_040262.1:19775726-19775989;-	42	promoter	XM_027974466.1;XM_004012962.4
NC_040262.1	19849225	19849319	95	-	487.091699424	19849272	19849272	1	NC_040262.1:19849225-19849319;-	55	promoter	XR_003590900.1
NC_040262.1	19860876	19861058	183	-	516.9339068330002	19860985	19860985	1	NC_040262.1:19860876-19861058;-	54	promoter	LOC114116840;XR_003590902.1
NC_040262.1	19875599	19875793	195	-	528.9892183359998	19875737	19875737	1	NC_040262.1:19875599-19875793;-	55	promoter	XR_003590903.1
NC_040262.1	19883773	19883920	148	-	495.48306640199996	19883870	19883870	1	NC_040262.1:19883773-19883920;-	55	promoter	XR_003590893.1
NC_040262.1	19893754	19893899	146	-	486.200182181	19893877	19893877	1	NC_040262.1:19893754-19893899;-	54	promoter	XR_003590894.1
NC_040262.1	19905466	19905597	132	-	480.6169228340001	19905573	19905573	1	NC_040262.1:19905466-19905597;-	54	promoter	XR_003590895.1
NC_040262.1	19917598	19917685	88	-	479.28019688700005	19917655	19917655	1	NC_040262.1:19917598-19917685;-	55	promoter	XR_003590905.1
NC_040262.1	19943071	19943202	132	-	731.0683126890001	19943122	19943122	1	NC_040262.1:19943071-19943202;-	53	promoter	XM_012186167.3;XM_004012960.4
NC_040262.1	19943744	19945195	1452	-	270.5503334410001	19944116	19944116	1	NC_040262.1:19943744-19945195;-	52	proximal	XM_012186167.3;XM_004012960.4;XM_004012959.4
NC_040262.1	19971370	19971609	240	-	2886.7251544949986	19971532	19971532	1	NC_040262.1:19971370-19971609;-	56	promoter	XM_004012959.4
NC_040262.1	20078036	20078607	572	-	611.839261014	20078546	20078546	1	NC_040262.1:20078036-20078607;-	56	promoter	XM_004012955.4;XM_027974469.1
NC_040262.1	20082057	20082734	678	-	1625.5700669679986	20082525	20082525	1	NC_040262.1:20082057-20082734;-	56	fiveUTR	XM_015098799.2
NC_040262.1	20097636	20097755	120	-	248.08645312000002	20097685	20097685	1	NC_040262.1:20097636-20097755;-	47	promoter	XM_004012954.4;XM_012186140.3
NC_040262.1	20139710	20139947	238	-	409.5937848300001	20139852	20139852	1	NC_040262.1:20139710-20139947;-	45	intergenic	NA
NC_040262.1	20265268	20266395	1128	-	2504.704405277999	20265995	20265995	1	NC_040262.1:20265268-20266395;-	54	promoter	XM_027974474.1;XM_027974473.1;XM_015098797.2
NC_040262.1	20273311	20275019	1709	-	288.02421420300004	20274004	20274004	1	NC_040262.1:20273311-20275019;-	50	threeUTR	XM_004012950.4;XM_004012947.3
NC_040262.1	20279561	20279922	362	-	224.22684035199998	20279862	20279862	1	NC_040262.1:20279561-20279922;-	44	fiveUTR	XM_004012947.3
NC_040262.1	20325626	20325848	223	-	261.071170162	20325747	20325747	1	NC_040262.1:20325626-20325848;-	39	promoter	XM_027974480.1;XM_027974481.1;XM_004013401.4
NC_040262.1	20326932	20327673	742	-	176.58254134600017	20327336	20327336	1	NC_040262.1:20326932-20327673;-	52	threeUTR	XM_004012944.3
NC_040262.1	20331576	20331834	259	-	2387.829915960001	20331760	20331760	1	NC_040262.1:20331576-20331834;-	56	promoter	XM_004012944.3
NC_040262.1	20336435	20337740	1306	-	4191.275636440004	20337173	20337173	1	NC_040262.1:20336435-20337740;-	56	promoter	XM_004012943.4
NC_040262.1	20414761	20415157	397	-	1058.453342665001	20415054	20415054	1	NC_040262.1:20414761-20415157;-	54	proximal	XM_015098793.2
NC_040262.1	20459776	20460287	512	-	3475.8571317340006	20460080	20460080	1	NC_040262.1:20459776-20460287;-	56	promoter	XM_027974495.1
NC_040262.1	20481816	20482041	226	-	94.72843913699994	20481881	20481881	1	NC_040262.1:20481816-20482041;-	39	antisense	NA
NC_040262.1	20490754	20491083	330	-	27.882343305000013	20490969	20490969	1	NC_040262.1:20490754-20491083;-	38	CDS	XM_027974497.1;XM_015098794.2;XM_027974496.1;XM_027974499.1;XM_027974498.1
NC_040262.1	20493345	20493613	269	-	1131.8209435910007	20493497	20493497	1	NC_040262.1:20493345-20493613;-	56	promoter	XM_027974497.1;XM_015098794.2;XM_027974496.1;XM_027974499.1;XM_027974498.1
NC_040262.1	20497982	20498412	431	-	1591.6074348219997	20498307	20498307	1	NC_040262.1:20497982-20498412;-	55	promoter	XM_004012931.4
NC_040262.1	20519617	20520116	500	-	446.26162211700006	20520022	20520022	1	NC_040262.1:20519617-20520116;-	42	promoter	XM_027974500.1
NC_040262.1	20527383	20529025	1643	-	126.03099184600002	20528457	20528457	1	NC_040262.1:20527383-20529025;-	47	threeUTR	XM_004012926.3;XM_012186119.2;XM_012186120.3;XM_004012927.3;XM_012186121.2
NC_040262.1	20539962	20540588	627	-	64.64473951600002	20540404	20540404	1	NC_040262.1:20539962-20540588;-	38	intron	XM_004012926.3;XM_012186119.2;XM_012186120.3;XM_004012927.3;XM_012186121.2
NC_040262.1	20558940	20559126	187	-	48.284905949999995	20558993	20558993	1	NC_040262.1:20558940-20559126;-	39	CDS	XM_004012926.3;XM_012186119.2;XM_012186120.3;XM_004012927.3;XM_012186121.2
NC_040262.1	20562696	20563768	1073	-	53.29002223400001	20563701	20563701	1	NC_040262.1:20562696-20563768;-	40	intron	XM_004012926.3;XM_012186119.2;XM_012186120.3;XM_004012927.3;XM_012186121.2
NC_040262.1	20578194	20578393	200	-	68.08484942000001	20578312	20578312	1	NC_040262.1:20578194-20578393;-	38	CDS	XM_004012926.3;XM_012186119.2;XM_012186120.3;XM_004012927.3;XM_012186121.2
NC_040262.1	20580203	20580451	249	-	8427.150139893005	20580354	20580354	1	NC_040262.1:20580203-20580451;-	56	promoter	XM_004012926.3;XM_012186119.2;XM_012186120.3;XM_004012927.3;XM_012186121.2
NC_040262.1	20630165	20631072	908	-	115.56670957999992	20630464	20630464	1	NC_040262.1:20630165-20631072;-	43	antisense	NA
NC_040262.1	20745739	20746043	305	-	144.72492298700013	20745885	20745885	1	NC_040262.1:20745739-20746043;-	38	promoter	NM_001009402.2
NC_040262.1	20880595	20881029	435	-	107.19484971300005	20880726	20880726	1	NC_040262.1:20880595-20881029;-	46	antisense	NA
NC_040262.1	20886994	20887901	908	-	92.73684537900003	20887319	20887319	1	NC_040262.1:20886994-20887901;-	46	antisense	NA
NC_040262.1	20968566	20968794	229	-	1119.9519465900003	20968696	20968696	1	NC_040262.1:20968566-20968794;-	53	promoter	XM_012186111.2
NC_040262.1	21008034	21008186	153	-	1051.8335289939994	21008111	21008111	1	NC_040262.1:21008034-21008186;-	49	promoter	XM_027974524.1;XM_027974523.1
NC_040262.1	21127617	21127810	194	-	716.8649846949997	21127737	21127737	1	NC_040262.1:21127617-21127810;-	48	promoter	XM_004013390.3
NC_040262.1	21226905	21227802	898	-	82.05582790200002	21227032	21227032	1	NC_040262.1:21226905-21227802;-	46	threeUTR	XM_004012907.4
NC_040262.1	21228381	21228970	590	-	65.87717583300004	21228664	21228664	1	NC_040262.1:21228381-21228970;-	48	intron	XM_004012907.4
NC_040262.1	21229019	21229602	584	-	9337.801769501997	21229443	21229443	1	NC_040262.1:21229019-21229602;-	56	promoter	XM_004012907.4
NC_040262.1	22014870	22014977	108	-	69.68181144200001	22014951	22014951	1	NC_040262.1:22014870-22014977;-	38	exon	LOC101107115
NC_040262.1	22177514	22177781	268	-	164.17510035099994	22177701	22177701	1	NC_040262.1:22177514-22177781;-	50	antisense	NA
NC_040262.1	22339112	22339272	161	-	48.83713139599999	22339144	22339144	1	NC_040262.1:22339112-22339272;-	40	antisense	NA
NC_040262.1	22497922	22499395	1474	-	211.81403801800005	22499274	22499274	1	NC_040262.1:22497922-22499395;-	48	CDS	NM_001134302.1
NC_040262.1	22509092	22509780	689	-	2004.937561848001	22509686	22509686	1	NC_040262.1:22509092-22509780;-	54	proximal	NM_001134302.1
NC_040262.1	22509801	22510453	653	-	106.94402866300004	22510317	22510317	1	NC_040262.1:22509801-22510453;-	39	proximal	NM_001134302.1
NC_040262.1	22586208	22586852	645	-	43.65143101500001	22586775	22586775	1	NC_040262.1:22586208-22586852;-	40	threeUTR	XM_012186064.3;XM_004012862.4;XM_027974580.1;XM_027974579.1;XM_012186063.2
NC_040262.1	22620661	22620871	211	-	526.267659221	22620741	22620741	1	NC_040262.1:22620661-22620871;-	54	promoter	XM_027974579.1;XM_012186063.2
NC_040262.1	22645462	22645619	158	-	167.19747477800001	22645562	22645562	1	NC_040262.1:22645462-22645619;-	38	promoter	XM_004012860.4;XM_004012861.4
NC_040262.1	22691282	22691963	682	-	1394.8064044740015	22691847	22691847	1	NC_040262.1:22691282-22691963;-	56	promoter	XM_015098766.2;XM_015098767.2;XM_015098770.2;XM_027974582.1;XM_015098773.2
NC_040262.1	22713943	22714209	267	-	76.85954666100001	22714121	22714121	1	NC_040262.1:22713943-22714209;-	41	CDS	XM_027974585.1;XM_027974588.1;XM_015098765.2;XM_027974584.1;XM_027974586.1;XM_027974583.1
NC_040262.1	22723210	22723407	198	-	235.11558867099995	22723339	22723339	1	NC_040262.1:22723210-22723407;-	40	promoter	XM_027974585.1;XM_027974588.1;XM_015098765.2;XM_027974584.1;XM_027974586.1;XM_027974583.1
NC_040262.1	22727417	22727959	543	-	31.413203155000012	22727821	22727821	1	NC_040262.1:22727417-22727959;-	38	threeUTR	XM_004012858.4
NC_040262.1	22727981	22728502	522	-	69.07235429099995	22728398	22728398	1	NC_040262.1:22727981-22728502;-	48	threeUTR	XM_004012858.4
NC_040262.1	22733085	22733813	729	-	94.66544259399998	22733303	22733303	1	NC_040262.1:22733085-22733813;-	51	CDS	XM_004012858.4
NC_040262.1	22741168	22741964	797	-	57.330056694000014	22741395	22741395	1	NC_040262.1:22741168-22741964;-	39	intron	XM_004012858.4
NC_040262.1	22747987	22748622	636	-	1659.0771338139996	22748487	22748487	1	NC_040262.1:22747987-22748622;-	56	CDS	XM_004012858.4
NC_040262.1	22761745	22762239	495	-	38.54821957499999	22761812	22761812	1	NC_040262.1:22761745-22762239;-	46	CDS	XM_012186058.3;XM_015098764.2
NC_040262.1	22762544	22762875	332	-	215.8617641490001	22762688	22762688	1	NC_040262.1:22762544-22762875;-	48	promoter	XM_012186058.3;XM_015098764.2
NC_040262.1	22762947	22763132	186	-	62.43594241500001	22763046	22763046	1	NC_040262.1:22762947-22763132;-	40	proximal	XM_012186058.3;XM_015098764.2
NC_040262.1	22787623	22788208	586	-	174.84600366399997	22787743	22787743	1	NC_040262.1:22787623-22788208;-	49	antisense	NA
NC_040262.1	22791441	22791664	224	-	35.727320752000004	22791646	22791646	1	NC_040262.1:22791441-22791664;-	43	threeUTR	XM_027973954.1
NC_040262.1	22792905	22794285	1381	-	137.41929152799997	22793654	22793654	1	NC_040262.1:22792905-22794285;-	53	threeUTR	XM_027973954.1;NM_001100919.2
NC_040262.1	22794797	22795156	360	-	67.001236063	22795012	22795012	1	NC_040262.1:22794797-22795156;-	45	CDS	XM_027973954.1;NM_001100919.2
NC_040262.1	22802790	22803173	384	-	78.02912910799989	22802930	22802930	1	NC_040262.1:22802790-22803173;-	45	fiveUTR	XM_027973954.1;NM_001100919.2
NC_040262.1	22808382	22809198	817	-	66.83608732600001	22808756	22808756	1	NC_040262.1:22808382-22809198;-	42	intron	XM_027973954.1
NC_040262.1	22813995	22814370	376	-	2743.3504200669995	22814177	22814177	1	NC_040262.1:22813995-22814370;-	55	promoter	XM_027973954.1
NC_040262.1	22825633	22825947	315	-	58.780491606000005	22825936	22825936	1	NC_040262.1:22825633-22825947;-	45	promoter	LOC101106344
NC_040262.1	22870729	22871337	609	-	2742.076828182	22871115	22871115	1	NC_040262.1:22870729-22871337;-	55	promoter	XM_027974595.1
NC_040262.1	22969946	22970412	467	-	146.20861693199998	22970034	22970034	1	NC_040262.1:22969946-22970412;-	48	intron	XM_012186048.3;XM_012186045.3;XM_012186047.3
NC_040262.1	23116228	23116738	511	-	3109.9000565959996	23116507	23116507	1	NC_040262.1:23116228-23116738;-	53	promoter	XM_015098758.2
NC_040262.1	23145168	23146502	1335	-	35705.654745608	23146370	23146370	1	NC_040262.1:23145168-23146502;-	50	fiveUTR	XM_004012846.3
NC_040262.1	23172395	23172651	257	-	1725.7438145290005	23172549	23172549	1	NC_040262.1:23172395-23172651;-	55	promoter	XM_027974604.1;XM_027974602.1;XM_027974605.1
NC_040262.1	23181040	23181586	547	-	2184.648731797	23181461	23181461	1	NC_040262.1:23181040-23181586;-	41	promoter	XM_015098755.2;XM_004012843.4
NC_040262.1	23233789	23233849	61	-	426.02088478499996	23233798	23233798	1	NC_040262.1:23233789-23233849;-	51	intergenic	NA
NC_040262.1	23303320	23304238	919	-	91.46750094899996	23304069	23304069	1	NC_040262.1:23303320-23304238;-	48	CDS	XR_001043574.3;XR_001043572.3;XR_001043573.3;XR_003590651.1;XM_004012841.4;XM_004012842.4;XM_012186031.3
NC_040262.1	23308890	23309310	421	-	36.739595807	23308935	23308935	1	NC_040262.1:23308890-23309310;-	39	CDS	XR_001043574.3;XR_001043572.3;XR_001043573.3;XR_003590651.1;XM_004012841.4;XM_004012842.4;XM_012186031.3
NC_040262.1	23309344	23310675	1332	-	1778.3664742120004	23310494	23310494	1	NC_040262.1:23309344-23310675;-	56	fiveUTR	XR_001043574.3;XR_001043572.3;XR_001043573.3;XR_003590651.1;XM_004012841.4;XM_004012842.4;XM_012186031.3
NC_040262.1	23487256	23487398	143	-	26.40614684799999	23487303	23487303	1	NC_040262.1:23487256-23487398;-	39	CDS	XM_027974613.1;XM_012186026.2;XM_004012836.3
NC_040262.1	23489203	23489403	201	-	3138.0592052769994	23489323	23489323	1	NC_040262.1:23489203-23489403;-	56	promoter	XM_027974613.1;XM_012186026.2;XM_004012836.3
NC_040262.1	23681788	23682168	381	-	282.63058004500016	23682020	23682020	1	NC_040262.1:23681788-23682168;-	44	exon	XR_001043569.2
NC_040262.1	23684477	23685959	1483	-	314.3680591019997	23685193	23685193	1	NC_040262.1:23684477-23685959;-	52	threeUTR	XM_004012831.3;XM_004012830.4
NC_040262.1	23685981	23687577	1597	-	222.0275653829998	23687389	23687389	1	NC_040262.1:23685981-23687577;-	51	threeUTR	XM_004012831.3;XM_004012830.4
NC_040262.1	23725556	23726283	728	-	6480.491712391999	23725794	23725794	1	NC_040262.1:23725556-23726283;-	56	promoter	XM_004012830.4
NC_040262.1	23870343	23870649	307	-	1030.4476442799998	23870596	23870596	1	NC_040262.1:23870343-23870649;-	50	promoter	LOC114117003
NC_040262.1	23956245	23956520	276	-	116.08581054799996	23956470	23956470	1	NC_040262.1:23956245-23956520;-	45	CDS	XM_004012825.4
NC_040262.1	23956579	23956984	406	-	13746.612697132998	23956889	23956889	1	NC_040262.1:23956579-23956984;-	56	promoter	XM_004012825.4
NC_040262.1	23971822	23972311	490	-	142.62902950800003	23971995	23971995	1	NC_040262.1:23971822-23972311;-	43	antisense	NA
NC_040262.1	23976498	23977245	748	-	898.7769783129991	23976937	23976937	1	NC_040262.1:23976498-23977245;-	54	fiveUTR	XM_004012823.3
NC_040262.1	23979531	23980055	525	-	102.88805337699995	23979886	23979886	1	NC_040262.1:23979531-23980055;-	39	threeUTR	XM_027974621.1;XM_027974622.1;XM_027974623.1;XR_003590652.1;XR_003590653.1
NC_040262.1	23988786	23989313	528	-	50.965984013999986	23988986	23988986	1	NC_040262.1:23988786-23989313;-	42	CDS	XM_027974621.1;XM_027974622.1;XM_027974623.1;XR_003590652.1;XR_003590653.1
NC_040262.1	23989890	23990263	374	-	55.27396057700001	23990099	23990099	1	NC_040262.1:23989890-23990263;-	42	CDS	XM_027974621.1;XM_027974622.1;XM_027974623.1;XR_003590652.1;XR_003590653.1
NC_040262.1	23999853	24000495	643	-	1221.9022577719993	24000120	24000120	1	NC_040262.1:23999853-24000495;-	53	promoter	XM_027974621.1;XM_027974622.1;XM_027974623.1;XR_003590652.1;XR_003590653.1
NC_040262.1	24220847	24221199	353	-	352.20003842600005	24221051	24221051	1	NC_040262.1:24220847-24221199;-	40	promoter	XM_027974630.1;XM_027974628.1;XM_027974629.1;XM_027974625.1;XM_027974626.1;XM_027974627.1
NC_040262.1	24250588	24250746	159	-	1481.533135606	24250664	24250664	1	NC_040262.1:24250588-24250746;-	53	promoter	XM_027974625.1;XM_027974626.1;XM_027974627.1
NC_040262.1	24306066	24306513	448	-	412.8919976320001	24306352	24306352	1	NC_040262.1:24306066-24306513;-	49	promoter	XM_004013369.4
NC_040262.1	24346835	24347136	302	-	1567.2747063599988	24346905	24346905	1	NC_040262.1:24346835-24347136;-	56	promoter	XM_004012821.3
NC_040262.1	24531784	24532380	597	-	571.3792478170001	24532207	24532207	1	NC_040262.1:24531784-24532380;-	54	promoter	XR_001043565.2
NC_040262.1	24690587	24691003	417	-	222.09706440700003	24690772	24690772	1	NC_040262.1:24690587-24691003;-	48	fiveUTR	XM_027974638.1;XM_027974635.1;XM_027974637.1;XR_003590656.1
NC_040262.1	24698298	24698477	180	-	854.9176362299999	24698410	24698410	1	NC_040262.1:24698298-24698477;-	54	promoter	XM_004012816.3
NC_040262.1	24707121	24707319	199	-	345.40954153400014	24707225	24707225	1	NC_040262.1:24707121-24707319;-	49	promoter	XM_027974640.1;XM_027974641.1
NC_040262.1	24764334	24764619	286	-	251.84113150500013	24764404	24764404	1	NC_040262.1:24764334-24764619;-	51	exon	XR_001043562.3
NC_040262.1	24884292	24884579	288	-	1415.0202379250002	24884418	24884418	1	NC_040262.1:24884292-24884579;-	52	promoter	XM_027974649.1;XM_027974648.1;NR_107948.2;rna-MIR152
NC_040262.1	24931935	24932920	986	-	1000.4130761969999	24932846	24932846	1	NC_040262.1:24931935-24932920;-	56	promoter	XM_027974657.1;XM_012185975.3;XM_027974659.1;XM_027974656.1
NC_040262.1	25269340	25269679	340	-	176.50647405100005	25269430	25269430	1	NC_040262.1:25269340-25269679;-	41	promoter	XM_027974662.1
NC_040262.1	25380779	25381315	537	-	707.2187575910003	25381095	25381095	1	NC_040262.1:25380779-25381315;-	45	CDS	XM_027974663.1
NC_040262.1	25413815	25414121	307	-	138.51425913499997	25413930	25413930	1	NC_040262.1:25413815-25414121;-	41	intergenic	NA
NC_040262.1	25444901	25445547	647	-	239.01787282000006	25445475	25445475	1	NC_040262.1:25444901-25445547;-	39	promoter	XM_004012804.4
NC_040262.1	25729480	25729707	228	-	983.0946299799999	25729653	25729653	1	NC_040262.1:25729480-25729707;-	51	promoter	XM_004012798.4
NC_040262.1	25823434	25823978	545	-	1019.9492975409999	25823951	25823951	1	NC_040262.1:25823434-25823978;-	53	promoter	LOC106990106
NC_040262.1	25968920	25969474	555	-	199.89252318799998	25969319	25969319	1	NC_040262.1:25968920-25969474;-	48	promoter	XM_027974684.1;XM_027974683.1
NC_040262.1	26029676	26030753	1078	-	66.69586822500001	26030338	26030338	1	NC_040262.1:26029676-26030753;-	45	CDS	XM_027974685.1;XM_027974686.1
NC_040262.1	26042100	26042839	740	-	122.79769039100002	26042656	26042656	1	NC_040262.1:26042100-26042839;-	50	CDS	XM_027974685.1;XM_027974686.1
NC_040262.1	26087124	26087607	484	-	357.225627111	26087347	26087347	1	NC_040262.1:26087124-26087607;-	50	proximal	XM_027974686.1
NC_040262.1	26120752	26121774	1023	-	81.93198061399998	26121533	26121533	1	NC_040262.1:26120752-26121774;-	46	threeUTR	XM_012185935.3;XM_012185934.2;XM_004012790.4
NC_040262.1	26131957	26132131	175	-	2525.1986740120005	26132043	26132043	1	NC_040262.1:26131957-26132131;-	56	promoter	XM_012185935.3;XM_012185934.2;XM_004012790.4
NC_040262.1	26308943	26309785	843	-	50.11894255899999	26309107	26309107	1	NC_040262.1:26308943-26309785;-	42	threeUTR	XM_004012788.4;XM_027974688.1
NC_040262.1	26390591	26390923	333	-	398.775699442	26390747	26390747	1	NC_040262.1:26390591-26390923;-	55	promoter	XM_004012788.4;XM_027974688.1
NC_040262.1	26414118	26414840	723	-	1802.341129335999	26414508	26414508	1	NC_040262.1:26414118-26414840;-	56	promoter	XM_004012787.4
NC_040262.1	26459033	26459258	226	-	323.0803245420001	26459192	26459192	1	NC_040262.1:26459033-26459258;-	45	promoter	XM_015098721.2
NC_040262.1	26799464	26800139	676	-	401.44075098199994	26800027	26800027	1	NC_040262.1:26799464-26800139;-	50	promoter	XM_015098718.2
NC_040262.1	26803359	26804828	1470	-	104.46164567000001	26803906	26803906	1	NC_040262.1:26803359-26804828;-	48	threeUTR	XM_027974692.1
NC_040262.1	26819031	26819630	600	-	249.4557175640001	26819501	26819501	1	NC_040262.1:26819031-26819630;-	48	promoter	XM_027974692.1
NC_040262.1	26849384	26849745	362	-	2635.9629489999993	26849724	26849724	1	NC_040262.1:26849384-26849745;-	56	promoter	XM_027974704.1
NC_040262.1	26851831	26852326	496	-	256.2483767949999	26852128	26852128	1	NC_040262.1:26851831-26852326;-	42	threeUTR	XM_027974705.1;XM_027974706.1;XM_027974707.1
NC_040262.1	26852496	26853249	754	-	472.71787132799994	26853162	26853162	1	NC_040262.1:26852496-26853249;-	47	CDS	XM_027974705.1;XM_027974706.1;XM_027974707.1
NC_040262.1	26853322	26853574	253	-	208.4517539390001	26853354	26853354	1	NC_040262.1:26853322-26853574;-	43	CDS	XM_027974705.1;XM_027974706.1;XM_027974707.1
NC_040262.1	26867568	26868129	562	-	132.00214896999995	26868001	26868001	1	NC_040262.1:26867568-26868129;-	38	intron	XM_027974705.1;XM_027974706.1;XM_027974707.1
NC_040262.1	26868962	26869607	646	-	19269.03426174301	26869484	26869484	1	NC_040262.1:26868962-26869607;-	56	promoter	XM_027974705.1;XM_027974706.1;XM_027974707.1
NC_040262.1	26931176	26931207	32	-	559.0386818579999	26931196	26931196	1	NC_040262.1:26931176-26931207;-	52	intron	LOC101107369
NC_040262.1	26932358	26932695	338	-	114.863802177	26932526	26932526	1	NC_040262.1:26932358-26932695;-	38	promoter	LOC101107369
NC_040262.1	27023114	27023533	420	-	1474.3039474709994	27023473	27023473	1	NC_040262.1:27023114-27023533;-	56	promoter	XM_004012769.3
NC_040262.1	27030300	27030993	694	-	39.17552285699999	27030922	27030922	1	NC_040262.1:27030300-27030993;-	38	threeUTR	XM_004012767.4
NC_040262.1	27031019	27031776	758	-	60.11355343699998	27031049	27031049	1	NC_040262.1:27031019-27031776;-	39	threeUTR	XM_004012767.4
NC_040262.1	27032898	27033145	248	-	24.357700628999993	27033066	27033066	1	NC_040262.1:27032898-27033145;-	38	CDS	XM_004012767.4
NC_040262.1	27042245	27042702	458	-	459.98064221000004	27042611	27042611	1	NC_040262.1:27042245-27042702;-	52	promoter	XM_004012767.4
NC_040262.1	27080778	27082003	1226	-	1351.5217537980002	27081593	27081593	1	NC_040262.1:27080778-27082003;-	49	fiveUTR	XM_027974710.1
NC_040262.1	27121930	27122668	739	-	121.91651816399992	27122331	27122331	1	NC_040262.1:27121930-27122668;-	40	antisense	NA
NC_040262.1	27146909	27147147	239	-	80.43295459000005	27147055	27147055	1	NC_040262.1:27146909-27147147;-	41	antisense	NA
NC_040262.1	27285498	27286054	557	-	38.583607661000016	27285548	27285548	1	NC_040262.1:27285498-27286054;-	41	threeUTR	XM_012185883.2;XM_004012760.4
NC_040262.1	27300498	27300779	282	-	55.05081188900003	27300704	27300704	1	NC_040262.1:27300498-27300779;-	41	promoter	XM_012185883.2;XM_004012760.4
NC_040262.1	27325097	27325196	100	-	100.00018738900003	27325170	27325170	1	NC_040262.1:27325097-27325196;-	46	antisense	NA
NC_040262.1	27326984	27327275	292	-	122.59455689500008	27327086	27327086	1	NC_040262.1:27326984-27327275;-	44	antisense	NA
NC_040262.1	27327928	27328124	197	-	55.22039244100001	27328092	27328092	1	NC_040262.1:27327928-27328124;-	44	antisense	NA
NC_040262.1	27417085	27417845	761	-	94.696344542	27417223	27417223	1	NC_040262.1:27417085-27417845;-	45	intergenic	NA
NC_040262.1	27433304	27434755	1452	-	457.24445676599976	27434560	27434560	1	NC_040262.1:27433304-27434755;-	53	fiveUTR	XM_012185866.3;XM_015098694.2
NC_040262.1	27435841	27436759	919	-	11526.350932574995	27436631	27436631	1	NC_040262.1:27435841-27436759;-	56	promoter	XM_012185866.3;XM_015098694.2
NC_040262.1	27524543	27526042	1500	-	228.53751342699968	27525841	27525841	1	NC_040262.1:27524543-27526042;-	47	threeUTR	XM_004012752.4;XM_012185865.3;XM_004012753.4;XM_004012755.4;XM_015098693.2;XM_027974741.1;XM_027974742.1;XM_027974740.1
NC_040262.1	27577965	27578276	312	-	141.37784274900002	27578233	27578233	1	NC_040262.1:27577965-27578276;-	50	CDS	XM_004012752.4;XM_012185865.3;XM_004012753.4;XM_004012755.4;XM_015098693.2;XM_027974741.1;XM_027974742.1;XM_027974740.1
NC_040262.1	27602633	27603251	619	-	1093.096563903	27603058	27603058	1	NC_040262.1:27602633-27603251;-	52	fiveUTR	XM_004012752.4;XM_012185865.3;XM_004012753.4;XM_004012755.4;XM_015098693.2;XM_027974741.1;XM_027974742.1;XM_027974740.1
NC_040262.1	27678206	27679130	925	-	1779.6289663889995	27678975	27678975	1	NC_040262.1:27678206-27679130;-	55	promoter	XM_004012753.4;XM_004012755.4;XM_015098693.2;XM_027974741.1;XM_027974742.1;XM_027974740.1
NC_040262.1	27693949	27694428	480	-	124433.232476004	27694410	27694410	1	NC_040262.1:27693949-27694428;-	56	promoter	XR_003590811.1
NC_040262.1	27733536	27733804	269	-	35.281779922000005	27733602	27733602	1	NC_040262.1:27733536-27733804;-	38	intergenic	NA
NC_040262.1	27812399	27812991	593	-	524.9992782179999	27812851	27812851	1	NC_040262.1:27812399-27812991;-	53	promoter	XM_012185852.2;XM_012185853.2;XM_012185854.2;XM_012185855.2
NC_040262.1	27813038	27813284	247	-	82.969838067	27813165	27813165	1	NC_040262.1:27813038-27813284;-	40	proximal	XM_012185852.2;XM_012185853.2;XM_012185854.2;XM_012185855.2
NC_040262.1	28063905	28064276	372	-	933.771404613	28064115	28064115	1	NC_040262.1:28063905-28064276;-	54	promoter	XM_027974747.1
NC_040262.1	28096435	28096616	182	-	268.62524988599995	28096558	28096558	1	NC_040262.1:28096435-28096616;-	49	intergenic	NA
NC_040262.1	28150574	28150739	166	-	476.42213970999995	28150654	28150654	1	NC_040262.1:28150574-28150739;-	54	promoter	XM_012185828.3
NC_040262.1	28197278	28197581	304	-	127.72818072200005	28197467	28197467	1	NC_040262.1:28197278-28197581;-	38	CDS	XM_004012742.4
NC_040262.1	28395985	28396491	507	-	300.11450475900006	28396425	28396425	1	NC_040262.1:28395985-28396491;-	43	promoter	XM_027974762.1;XM_027974760.1;XM_027974763.1
NC_040262.1	28426675	28426957	283	-	1878.3538003179997	28426810	28426810	1	NC_040262.1:28426675-28426957;-	55	promoter	XM_027974765.1;XM_015098684.2
NC_040262.1	28492341	28492660	320	-	1962.2908000929995	28492522	28492522	1	NC_040262.1:28492341-28492660;-	56	proximal	NM_001161872.1
NC_040262.1	28531172	28531933	762	-	546.5272647680005	28531335	28531335	1	NC_040262.1:28531172-28531933;-	48	promoter	XM_015098682.2;XM_027974776.1;XM_027974773.1
NC_040262.1	28650151	28650907	757	-	92.82763263900006	28650817	28650817	1	NC_040262.1:28650151-28650907;-	44	antisense	NA
NC_040262.1	28670001	28670489	489	-	51.658947994	28670168	28670168	1	NC_040262.1:28670001-28670489;-	38	CDS	XM_027974785.1;XM_027974784.1;XM_027974781.1;XM_027974786.1
NC_040262.1	28671647	28671828	182	-	449.12221899200006	28671734	28671734	1	NC_040262.1:28671647-28671828;-	46	promoter	XM_027974785.1;XM_027974784.1;XM_027974781.1;XM_027974786.1
NC_040262.1	28678319	28678770	452	-	4008.076830142999	28678609	28678609	1	NC_040262.1:28678319-28678770;-	56	fiveUTR	XM_027974784.1;XM_027974781.1;XM_027974786.1
NC_040262.1	28755759	28756085	327	-	4368.985283641001	28755897	28755897	1	NC_040262.1:28755759-28756085;-	56	promoter	XM_027974787.1;XM_027974790.1;XM_027974788.1;XM_027974789.1
NC_040262.1	28788940	28789150	211	-	238.69872315100017	28789082	28789082	1	NC_040262.1:28788940-28789150;-	50	promoter	XM_027974792.1;XM_027974793.1;XM_027974794.1
NC_040262.1	28925675	28925832	158	-	2435.8121169009987	28925747	28925747	1	NC_040262.1:28925675-28925832;-	54	promoter	XM_015098676.2;XM_027974800.1
NC_040262.1	28925977	28926345	369	-	155.124173165	28926270	28926270	1	NC_040262.1:28925977-28926345;-	45	proximal	XM_015098676.2;XM_027974800.1
NC_040262.1	28952511	28952947	437	-	850.5448187929996	28952768	28952768	1	NC_040262.1:28952511-28952947;-	54	promoter	XM_027974804.1
NC_040262.1	28976752	28976951	200	-	910.5117376410002	28976866	28976866	1	NC_040262.1:28976752-28976951;-	46	promoter	XM_027973955.1;XM_027973956.1;XM_027973957.1
NC_040262.1	29115301	29115501	201	-	399.42360639099996	29115435	29115435	1	NC_040262.1:29115301-29115501;-	51	promoter	XM_012186735.3;XM_015098674.2
NC_040262.1	29199479	29199671	193	-	513.3394574230002	29199531	29199531	1	NC_040262.1:29199479-29199671;-	46	promoter	XM_027974818.1
NC_040262.1	29221162	29222280	1119	-	163.74894036500007	29221368	29221368	1	NC_040262.1:29221162-29222280;-	40	threeUTR	XM_027974819.1
NC_040262.1	29222396	29222826	431	-	307.5394839569999	29222691	29222691	1	NC_040262.1:29222396-29222826;-	49	CDS	XM_027974819.1
NC_040262.1	29223796	29224211	416	-	6296.140502998998	29223853	29223853	1	NC_040262.1:29223796-29224211;-	55	fiveUTR	XM_027974819.1
NC_040262.1	29267192	29267359	168	-	82.38051652899999	29267262	29267262	1	NC_040262.1:29267192-29267359;-	41	promoter	LOC101109285
NC_040262.1	29275201	29276521	1321	-	576.0174127199999	29276502	29276502	1	NC_040262.1:29275201-29276521;-	56	promoter	XM_015098426.2
NC_040262.1	29370418	29370731	314	-	130.39822903499999	29370542	29370542	1	NC_040262.1:29370418-29370731;-	50	intergenic	NA
NC_040262.1	29498112	29498527	416	-	563.7552474829997	29498479	29498479	1	NC_040262.1:29498112-29498527;-	48	proximal	XM_015098670.2;XM_027974822.1;XR_003590687.1
NC_040262.1	29556574	29556868	295	-	1088.2619312219995	29556794	29556794	1	NC_040262.1:29556574-29556868;-	55	promoter	XM_004012726.3;XR_001043500.2
NC_040262.1	29822581	29822739	159	-	603.5267853469999	29822655	29822655	1	NC_040262.1:29822581-29822739;-	51	promoter	XM_004012725.3
NC_040262.1	29896268	29896829	562	-	38.71392985300001	29896428	29896428	1	NC_040262.1:29896268-29896829;-	41	CDS	XM_027974840.1;XM_027974834.1;XM_027974824.1;XM_027974826.1;XM_027974827.1;XM_027974828.1;XM_027974829.1;XM_027974830.1;XM_027974831.1;XM_027974832.1;XM_027974833.1;XM_027974835.1;XM_027974836.1;XM_027974838.1;XM_027974839.1;XM_027974825.1;XM_027974837.1
NC_040262.1	29910227	29910752	526	-	171.48364208699994	29910498	29910498	1	NC_040262.1:29910227-29910752;-	41	CDS	XM_027974840.1;XM_027974834.1;XM_027974824.1;XM_027974826.1;XM_027974827.1;XM_027974828.1;XM_027974829.1;XM_027974830.1;XM_027974831.1;XM_027974832.1;XM_027974833.1;XM_027974835.1;XM_027974836.1;XM_027974838.1;XM_027974839.1;XM_027974825.1;XM_027974837.1
NC_040262.1	29914871	29915088	218	-	86.942618656	29914962	29914962	1	NC_040262.1:29914871-29915088;-	39	CDS	XM_027974840.1;XM_027974834.1;XM_027974824.1;XM_027974826.1;XM_027974827.1;XM_027974828.1;XM_027974829.1;XM_027974830.1;XM_027974831.1;XM_027974832.1;XM_027974833.1;XM_027974835.1;XM_027974836.1;XM_027974838.1;XM_027974839.1;XM_027974825.1;XM_027974837.1
NC_040262.1	29918049	29918389	341	-	63.29840588800001	29918325	29918325	1	NC_040262.1:29918049-29918389;-	38	CDS	XM_027974840.1;XM_027974834.1;XM_027974824.1;XM_027974826.1;XM_027974827.1;XM_027974828.1;XM_027974829.1;XM_027974830.1;XM_027974831.1;XM_027974832.1;XM_027974833.1;XM_027974835.1;XM_027974836.1;XM_027974838.1;XM_027974839.1;XM_027974825.1;XM_027974837.1
NC_040262.1	29950316	29951284	969	-	70.64831278000001	29950403	29950403	1	NC_040262.1:29950316-29951284;-	42	intron	XM_027974824.1;XM_027974826.1;XM_027974827.1;XM_027974828.1;XM_027974829.1;XM_027974830.1;XM_027974831.1;XM_027974832.1;XM_027974833.1;XM_027974835.1;XM_027974836.1;XM_027974838.1;XM_027974839.1;XM_027974825.1;XM_027974837.1
NC_040262.1	29966286	29967220	935	-	1061.8222374480006	29967121	29967121	1	NC_040262.1:29966286-29967220;-	53	promoter	XM_027974824.1;XM_027974826.1;XM_027974827.1;XM_027974828.1;XM_027974829.1;XM_027974830.1;XM_027974831.1;XM_027974832.1;XM_027974833.1;XM_027974835.1;XM_027974836.1;XM_027974838.1;XM_027974839.1;XM_027974825.1;XM_027974837.1
NC_040262.1	29967802	29968280	479	-	89.73029416100003	29967858	29967858	1	NC_040262.1:29967802-29968280;-	46	promoter	XM_027974824.1;XM_027974826.1;XM_027974827.1;XM_027974828.1;XM_027974829.1;XM_027974830.1;XM_027974831.1;XM_027974832.1;XM_027974833.1;XM_027974835.1;XM_027974836.1;XM_027974838.1;XM_027974839.1;XM_027974825.1;XM_027974837.1
NC_040262.1	30021461	30021795	335	-	102.78057640000003	30021651	30021651	1	NC_040262.1:30021461-30021795;-	44	CDS	XM_027974842.1
NC_040262.1	30021816	30022059	244	-	448.6333900090001	30021913	30021913	1	NC_040262.1:30021816-30022059;-	43	promoter	XM_027974842.1
NC_040262.1	30044331	30044607	277	-	77.325893713	30044475	30044475	1	NC_040262.1:30044331-30044607;-	45	intergenic	NA
NC_040262.1	30045762	30046736	975	-	124.28728519500007	30046060	30046060	1	NC_040262.1:30045762-30046736;-	51	antisense	NA
NC_040262.1	30119273	30119752	480	-	454.8230769670002	30119538	30119538	1	NC_040262.1:30119273-30119752;-	49	promoter	XM_027974845.1;XM_027974844.1
NC_040262.1	30171481	30171639	159	-	167.34431413800002	30171563	30171563	1	NC_040262.1:30171481-30171639;-	38	intergenic	XM_027974847.1
NC_040262.1	30206346	30206468	123	-	545.7968554460003	30206415	30206415	1	NC_040262.1:30206346-30206468;-	53	promoter	XM_015098665.2
NC_040262.1	30223788	30223990	203	-	521.7299244330001	30223905	30223905	1	NC_040262.1:30223788-30223990;-	52	proximal	XM_027974850.1
NC_040262.1	31061402	31061587	186	-	159.62078596400002	31061543	31061543	1	NC_040262.1:31061402-31061587;-	44	promoter	XM_027975508.1
NC_040262.1	32018061	32018225	165	-	579.560052538	32018200	32018200	1	NC_040262.1:32018061-32018225;-	47	promoter	XM_027974858.1;XM_027974856.1;XM_027974857.1;XM_027974859.1;XM_027974864.1
NC_040262.1	32605369	32605454	86	-	2985.4937152860007	32605400	32605400	1	NC_040262.1:32605369-32605454;-	56	intergenic	NA
NC_040262.1	32717300	32718899	1600	-	103.4512362859999	32718635	32718635	1	NC_040262.1:32717300-32718899;-	46	threeUTR	XM_027974871.1;XM_027974872.1
NC_040262.1	32796859	32797107	249	-	140.40790389200006	32797023	32797023	1	NC_040262.1:32796859-32797107;-	48	promoter	XM_027974871.1;XM_027974872.1
NC_040262.1	33708676	33709340	665	-	1369.238704005	33709318	33709318	1	NC_040262.1:33708676-33709340;-	55	promoter	XM_012185744.3
NC_040262.1	33782308	33782429	122	-	155.825522922	33782367	33782367	1	NC_040262.1:33782308-33782429;-	43	promoter	XM_027974878.1
NC_040262.1	35393940	35394172	233	-	62.19925666400002	35394059	35394059	1	NC_040262.1:35393940-35394172;-	43	CDS	XM_027974907.1;XM_027974911.1;XM_027974910.1;XM_027974908.1;XM_027974909.1
NC_040262.1	35395178	35395346	169	-	40.10185754100001	35395318	35395318	1	NC_040262.1:35395178-35395346;-	42	CDS	XM_027974907.1;XM_027974911.1;XM_027974910.1;XM_027974908.1;XM_027974909.1
NC_040262.1	35401898	35402840	943	-	2876.7411735399996	35402745	35402745	1	NC_040262.1:35401898-35402840;-	56	promoter	XM_027974907.1;XM_027974911.1;XM_027974910.1;XM_027974908.1;XM_027974909.1
NC_040262.1	35418418	35418710	293	-	504.28119290300003	35418492	35418492	1	NC_040262.1:35418418-35418710;-	50	promoter	XM_027974909.1
NC_040262.1	35448817	35448985	169	-	142.87242182300002	35448927	35448927	1	NC_040262.1:35448817-35448985;-	43	intergenic	NA
NC_040262.1	35501176	35501306	131	-	130.99831713499998	35501209	35501209	1	NC_040262.1:35501176-35501306;-	40	promoter	XM_027974919.1;XM_027974918.1;XM_027974917.1;XM_027974920.1
NC_040262.1	35501786	35501901	116	-	205.7483288499999	35501846	35501846	1	NC_040262.1:35501786-35501901;-	45	promoter	XM_027974918.1;XM_027974917.1;XM_027974920.1
NC_040262.1	35523207	35523633	427	-	937.8774508159996	35523411	35523411	1	NC_040262.1:35523207-35523633;-	55	promoter	XM_004012682.4;XM_012185695.3
NC_040262.1	35551793	35551874	82	-	745.7311979410005	35551830	35551830	1	NC_040262.1:35551793-35551874;-	54	promoter	XM_027974922.1;XM_027974921.1
NC_040262.1	35603975	35604248	274	-	82.76174047699998	35604175	35604175	1	NC_040262.1:35603975-35604248;-	43	intergenic	NA
NC_040262.1	35629848	35630553	706	-	438.52416550200047	35630451	35630451	1	NC_040262.1:35629848-35630553;-	53	antisense	NA
NC_040262.1	35644499	35644772	274	-	58.059881923	35644570	35644570	1	NC_040262.1:35644499-35644772;-	38	antisense	NA
NC_040262.1	35645575	35646041	467	-	104.21539931100001	35645714	35645714	1	NC_040262.1:35645575-35646041;-	44	antisense	NA
NC_040262.1	35816031	35816578	548	-	504.10242991600006	35816469	35816469	1	NC_040262.1:35816031-35816578;-	54	promoter	XM_027974936.1;XM_027974937.1
NC_040262.1	35839767	35839938	172	-	5097.304993071	35839917	35839917	1	NC_040262.1:35839767-35839938;-	54	promoter	XM_027974939.1;XM_027974940.1;XM_027974941.1;XM_027974943.1;XM_027974944.1;XM_027974945.1;XM_027974946.1;XM_027974947.1;XM_027974948.1;XR_003590885.1
NC_040262.1	35852984	35853218	235	-	142.423488819	35853189	35853189	1	NC_040262.1:35852984-35853218;-	43	CDS	XM_027974939.1;XM_027974940.1;XM_027974941.1;XM_027974943.1;XM_027974944.1;XM_027974945.1;XM_027974946.1;XM_027974947.1;XM_027974948.1
NC_040262.1	35853681	35853861	181	-	87.75971861700003	35853742	35853742	1	NC_040262.1:35853681-35853861;-	41	CDS	XM_027974939.1;XM_027974940.1;XM_027974941.1;XM_027974943.1;XM_027974944.1;XM_027974945.1;XM_027974946.1;XM_027974947.1;XM_027974948.1
NC_040262.1	35855546	35855933	388	-	117.85601514300002	35855745	35855745	1	NC_040262.1:35855546-35855933;-	45	intron	XM_027974939.1;XM_027974940.1;XM_027974941.1;XM_027974943.1;XM_027974944.1;XM_027974945.1;XM_027974946.1;XM_027974947.1;XM_027974948.1
NC_040262.1	35858253	35859203	951	-	2667.542558493002	35858684	35858684	1	NC_040262.1:35858253-35859203;-	56	promoter	XM_027974939.1;XM_027974940.1;XM_027974941.1;XM_027974943.1;XM_027974944.1;XM_027974945.1;XM_027974946.1;XM_027974947.1;XM_027974948.1
NC_040262.1	35880466	35880737	272	-	133.33333907600002	35880679	35880679	1	NC_040262.1:35880466-35880737;-	49	fiveUTR	XM_004012675.4
NC_040262.1	35883426	35883683	258	-	667.3868324300001	35883576	35883576	1	NC_040262.1:35883426-35883683;-	48	promoter	XM_004023292.4
NC_040262.1	35884121	35885143	1023	-	168.8636362349999	35884661	35884661	1	NC_040262.1:35884121-35885143;-	49	threeUTR	XM_004023292.4;XM_027974953.1;XM_027974954.1;XM_027974951.1;XM_027974952.1;XM_027974949.1;XM_027974950.1
NC_040262.1	35890020	35890525	506	-	146.17275468199992	35890365	35890365	1	NC_040262.1:35890020-35890525;-	44	CDS	XM_027974953.1;XM_027974954.1;XM_027974951.1;XM_027974952.1;XM_027974949.1;XM_027974950.1
NC_040262.1	35893929	35894560	632	-	198.9088255060001	35894371	35894371	1	NC_040262.1:35893929-35894560;-	42	promoter	XM_027974953.1;XM_027974954.1;XM_027974951.1;XM_027974952.1;XM_027974949.1;XM_027974950.1
NC_040262.1	35895769	35896267	499	-	127.777433798	35896169	35896169	1	NC_040262.1:35895769-35896267;-	45	intron	XM_027974951.1;XM_027974952.1;XM_027974949.1;XM_027974950.1
NC_040262.1	35896434	35897054	621	-	113.99838849900003	35896960	35896960	1	NC_040262.1:35896434-35897054;-	40	intron	XM_027974951.1;XM_027974952.1;XM_027974949.1;XM_027974950.1
NC_040262.1	35901322	35901505	184	-	270.31071999000005	35901409	35901409	1	NC_040262.1:35901322-35901505;-	45	proximal	XM_027974952.1;XM_027974949.1;XM_027974950.1
NC_040262.1	35905401	35905600	200	-	1688.4180996710008	35905538	35905538	1	NC_040262.1:35905401-35905600;-	56	promoter	XM_027974949.1;XM_027974950.1
NC_040262.1	36033179	36034082	904	-	97.14255289400008	36033733	36033733	1	NC_040262.1:36033179-36034082;-	39	intron	XM_004012671.4
NC_040262.1	36035685	36036041	357	-	529.4861742250006	36035877	36035877	1	NC_040262.1:36035685-36036041;-	55	promoter	XM_004012671.4
NC_040262.1	36055333	36057317	1985	-	414.2982923379999	36056812	36056812	1	NC_040262.1:36055333-36057317;-	44	threeUTR	XM_004012670.3
NC_040262.1	36061280	36062082	803	-	307.3281959920001	36061977	36061977	1	NC_040262.1:36061280-36062082;-	43	promoter	XM_004012670.3
NC_040262.1	36079609	36079887	279	-	373.550457091	36079818	36079818	1	NC_040262.1:36079609-36079887;-	51	promoter	XM_012185676.2;XM_027974957.1;XM_004012668.4;XM_012185675.2;XM_027974959.1
NC_040262.1	36079909	36080548	640	-	113.90925072900004	36080077	36080077	1	NC_040262.1:36079909-36080548;-	42	promoter	XM_012185676.2;XM_027974957.1;XM_004012668.4;XM_012185675.2;XM_027974959.1
NC_040262.1	36108987	36109296	310	-	1469.8472153540004	36109072	36109072	1	NC_040262.1:36108987-36109296;-	53	promoter	XM_004012665.3
NC_040262.1	36112111	36113247	1137	-	16225.013632584003	36112828	36112828	1	NC_040262.1:36112111-36113247;-	56	fiveUTR	XM_004012666.4
NC_040262.1	36113664	36114070	407	-	209.86551352500013	36113779	36113779	1	NC_040262.1:36113664-36114070;-	44	proximal	XM_004012666.4;XM_012185671.3;XM_012185669.3
NC_040262.1	36115474	36115847	374	-	217.82925158899997	36115779	36115779	1	NC_040262.1:36115474-36115847;-	48	proximal	XM_012185671.3;XM_012185669.3;XR_003590891.1
NC_040262.1	36119256	36119464	209	-	3718.690438577	36119373	36119373	1	NC_040262.1:36119256-36119464;-	56	promoter	XM_012185671.3;XM_012185669.3
NC_040262.1	36129368	36129777	410	-	154.660925778	36129645	36129645	1	NC_040262.1:36129368-36129777;-	41	promoter	XM_012185667.3;XM_012185668.3
NC_040262.1	36132365	36132984	620	-	501.1692329019998	36132882	36132882	1	NC_040262.1:36132365-36132984;-	48	promoter	XM_027974962.1;XM_012185662.3;XM_004012660.4;XM_027974964.1
NC_040262.1	36141550	36141850	301	-	1051.8957816380002	36141760	36141760	1	NC_040262.1:36141550-36141850;-	53	promoter	XM_004012659.3;XM_012185665.3;XM_012185664.3
NC_040262.1	36180899	36181986	1088	-	411.6587740840001	36181898	36181898	1	NC_040262.1:36180899-36181986;-	54	CDS	XM_004013289.4
NC_040262.1	36200366	36201198	833	-	3132.8972653770006	36201135	36201135	1	NC_040262.1:36200366-36201198;-	55	promoter	XM_004013289.4
NC_040262.1	36223135	36223302	168	-	110.722344465	36223264	36223264	1	NC_040262.1:36223135-36223302;-	45	intron	XM_012185656.3;XM_012185658.3;XM_004012654.4;XM_027974970.1
NC_040262.1	36230416	36230659	244	-	375.117114662	36230467	36230467	1	NC_040262.1:36230416-36230659;-	40	promoter	XM_012185656.3;XM_012185658.3;XM_004012654.4;XM_027974970.1;XM_004012656.4;XM_027974971.1;XM_027974973.1
NC_040262.1	36236147	36237133	987	-	63.228364473000006	36236838	36236838	1	NC_040262.1:36236147-36237133;-	41	fiveUTR	XM_004012656.4;XM_027974971.1;XM_027974973.1
NC_040262.1	36239802	36240161	360	-	263.9756089060001	36240108	36240108	1	NC_040262.1:36239802-36240161;-	46	fiveUTR	XM_027974974.1;XM_012185654.3
NC_040262.1	36264312	36264669	358	-	58.25981552899999	36264517	36264517	1	NC_040262.1:36264312-36264669;-	42	fiveUTR	XM_027974977.1;XM_027974975.1;XM_027974976.1
NC_040262.1	36267473	36268511	1039	-	3290.3358768479975	36268173	36268173	1	NC_040262.1:36267473-36268511;-	54	promoter	XM_027974976.1
NC_040262.1	36288761	36288885	125	-	332.32918621599987	36288810	36288810	1	NC_040262.1:36288761-36288885;-	45	promoter	XM_027974981.1;XM_004012647.4;XM_027974979.1;XM_027974980.1
NC_040262.1	36301272	36301688	417	-	795.7647961710004	36301598	36301598	1	NC_040262.1:36301272-36301688;-	53	proximal	XM_004012646.4
NC_040262.1	36317527	36318415	889	-	986.9840620550002	36318058	36318058	1	NC_040262.1:36317527-36318415;-	53	promoter	XM_027974989.1;XM_027974988.1;XM_027974985.1;XM_027974986.1;XM_027974987.1;XM_027974990.1
NC_040262.1	36334246	36334713	468	-	989.7575561370006	36334436	36334436	1	NC_040262.1:36334246-36334713;-	54	threeUTR	XM_027973944.1;XM_027973943.1;XM_012185106.2;XM_027973945.1
NC_040262.1	36336617	36336984	368	-	83.29788182900006	36336768	36336768	1	NC_040262.1:36336617-36336984;-	42	promoter	XM_027973944.1;XM_027973943.1;XM_012185106.2;XM_027973945.1;NM_001166193.1
NC_040262.1	36338302	36339005	704	-	5220.020515179	36338820	36338820	1	NC_040262.1:36338302-36339005;-	56	proximal	XM_027973944.1;XM_027973943.1;XM_012185106.2;XM_027973945.1
NC_040262.1	36339039	36339493	455	-	216.20160086299987	36339147	36339147	1	NC_040262.1:36339039-36339493;-	48	promoter	XM_027973944.1;XM_027973943.1;XM_012185106.2;XM_027973945.1
NC_040262.1	36368771	36369243	473	-	409.73899024399987	36369005	36369005	1	NC_040262.1:36368771-36369243;-	44	promoter	XM_027974995.1
NC_040262.1	36389103	36389531	429	-	1906.427444745	36389429	36389429	1	NC_040262.1:36389103-36389531;-	56	promoter	XM_012185628.3;XM_012185627.2
NC_040262.1	36389570	36389882	313	-	284.090959233	36389740	36389740	1	NC_040262.1:36389570-36389882;-	51	promoter	XM_012185628.3;XM_012185627.2
NC_040262.1	36390108	36390467	360	-	129.05852646800014	36390187	36390187	1	NC_040262.1:36390108-36390467;-	49	proximal	XM_012185628.3;XM_012185627.2
NC_040262.1	36397866	36398088	223	-	74.727457129	36397980	36397980	1	NC_040262.1:36397866-36398088;-	48	antisense	NA
NC_040262.1	36399117	36399245	129	-	137.04152319599999	36399219	36399219	1	NC_040262.1:36399117-36399245;-	48	antisense	NA
NC_040262.1	36418880	36419271	392	-	4709.525058909	36419141	36419141	1	NC_040262.1:36418880-36419271;-	56	promoter	XM_004012636.3
NC_040262.1	36545238	36545610	373	-	699.0970811159999	36545459	36545459	1	NC_040262.1:36545238-36545610;-	50	promoter	XM_004012623.4
NC_040262.1	36553666	36554321	656	-	2508.5874421620006	36554129	36554129	1	NC_040262.1:36553666-36554321;-	55	promoter	XM_015098607.2;XM_015098606.2;XM_015098605.2
NC_040262.1	36555239	36556591	1353	-	13348.811586971993	36556300	36556300	1	NC_040262.1:36555239-36556591;-	56	promoter	XM_004012621.2;XR_003590923.1
NC_040262.1	36694548	36694886	339	-	55.99897115199999	36694777	36694777	1	NC_040262.1:36694548-36694886;-	38	CDS	XM_027975042.1;XM_027975044.1;XM_027975043.1;XM_027975041.1;XM_027975040.1
NC_040262.1	36714599	36715162	564	-	1539.8865866810002	36714976	36714976	1	NC_040262.1:36714599-36715162;-	54	promoter	XM_027975042.1;XM_027975044.1;XM_027975043.1;XM_027975041.1;XM_027975040.1
NC_040262.1	36734292	36734357	66	-	1271.3162105320002	36734333	36734333	1	NC_040262.1:36734292-36734357;-	55	exon	XM_027975043.1;XM_027975041.1;XM_027975040.1;LOC114116881
NC_040262.1	36741672	36742086	415	-	328.8170628580001	36742008	36742008	1	NC_040262.1:36741672-36742086;-	53	promoter	XM_027975043.1;XM_027975041.1;XM_027975040.1
NC_040262.1	36747569	36748328	760	-	2095.418082592003	36748163	36748163	1	NC_040262.1:36747569-36748328;-	54	promoter	XM_027975073.1;XM_015098600.2
NC_040262.1	36868295	36868720	426	-	183.69131618400004	36868596	36868596	1	NC_040262.1:36868295-36868720;-	48	antisense	NA
NC_040262.1	36870101	36870356	256	-	111.00867989700005	36870171	36870171	1	NC_040262.1:36870101-36870356;-	40	antisense	NA
NC_040262.1	36879900	36880684	785	-	343.24663406999997	36880073	36880073	1	NC_040262.1:36879900-36880684;-	50	exon	XR_003590710.1;XM_015098597.2;XM_027975060.1;XM_027975059.1;XM_027975062.1;XM_027975058.1;XM_027975061.1;XM_027975063.1;XM_027975064.1
NC_040262.1	36908600	36909279	680	-	44.31399115900002	36909025	36909025	1	NC_040262.1:36908600-36909279;-	38	intergenic	NM_001127273.1
NC_040262.1	36910886	36911627	742	-	4694.226322206001	36911256	36911256	1	NC_040262.1:36910886-36911627;-	56	promoter	NM_001127273.1
NC_040262.1	36916538	36918430	1893	-	2159.851526560003	36918067	36918067	1	NC_040262.1:36916538-36918430;-	56	intron	XM_027975084.1
NC_040262.1	36919167	36919641	475	-	42686.914901565	36919453	36919453	1	NC_040262.1:36919167-36919641;-	56	promoter	XM_027975084.1
NC_040262.1	36931822	36932366	545	-	1358.679481185001	36932195	36932195	1	NC_040262.1:36931822-36932366;-	55	fiveUTR	XM_004012603.4
NC_040262.1	36932719	36933257	539	-	61.868618245	36933097	36933097	1	NC_040262.1:36932719-36933257;-	40	proximal	XM_004012603.4;XM_027975039.1;XM_027975032.1;XM_027975033.1;XM_027975034.1;XM_027975036.1;XM_027975037.1;XM_027975038.1;XM_027975035.1
NC_040262.1	36937112	36937841	730	-	85.37335678299996	36937725	36937725	1	NC_040262.1:36937112-36937841;-	40	intron	XM_027975039.1;XM_027975032.1;XM_027975033.1;XM_027975034.1;XM_027975036.1;XM_027975037.1;XM_027975038.1;XM_027975035.1
NC_040262.1	36945491	36945650	160	-	60.155917052	36945592	36945592	1	NC_040262.1:36945491-36945650;-	46	CDS	XM_027975039.1;XM_027975032.1;XM_027975033.1;XM_027975034.1;XM_027975036.1;XM_027975037.1;XM_027975038.1;XM_027975035.1
NC_040262.1	36946376	36946687	312	-	63.36198967499999	36946514	36946514	1	NC_040262.1:36946376-36946687;-	39	promoter	XM_027975039.1;XM_027975032.1;XM_027975033.1;XM_027975034.1;XM_027975036.1;XM_027975037.1;XM_027975038.1;XM_027975035.1
NC_040262.1	36947049	36948134	1086	-	3132.639095659999	36947899	36947899	1	NC_040262.1:36947049-36948134;-	56	promoter	XM_027975039.1;XM_027975032.1;XM_027975033.1;XM_027975034.1;XM_027975036.1;XM_027975037.1;XM_027975038.1;XM_027975035.1
NC_040262.1	37080489	37080967	479	-	390.35424614799996	37080874	37080874	1	NC_040262.1:37080489-37080967;-	40	promoter	XM_012185561.3;XM_012185560.3;XM_027975082.1;XM_027975083.1
NC_040262.1	37084961	37085251	291	-	427.8489895610002	37085060	37085060	1	NC_040262.1:37084961-37085251;-	42	fiveUTR	XM_012185560.3;XM_027975082.1;XM_027975083.1
NC_040262.1	37231925	37232413	489	-	816.0734647450004	37232330	37232330	1	NC_040262.1:37231925-37232413;-	51	fiveUTR	XM_027975089.1;XM_027975090.1
NC_040262.1	37244842	37245233	392	-	5451.242712158997	37245157	37245157	1	NC_040262.1:37244842-37245233;-	55	promoter	XM_004012589.4
NC_040262.1	37268995	37269598	604	-	369.76960536600006	37269519	37269519	1	NC_040262.1:37268995-37269598;-	48	fiveUTR	XM_015098589.2
NC_040262.1	37286374	37286630	257	-	616.8943029179999	37286507	37286507	1	NC_040262.1:37286374-37286630;-	54	promoter	XM_004012587.4;XM_012185557.3
NC_040262.1	37294268	37294850	583	-	477.16491918900016	37294595	37294595	1	NC_040262.1:37294268-37294850;-	41	fiveUTR	XM_012186704.3
NC_040262.1	37332048	37332658	611	-	226.415784276	37332519	37332519	1	NC_040262.1:37332048-37332658;-	46	promoter	XM_027975095.1;XM_012185551.3;XM_027975093.1
NC_040262.1	38119404	38120049	646	-	425.64338177900015	38119977	38119977	1	NC_040262.1:38119404-38120049;-	54	promoter	XM_012185538.3
NC_040262.1	38130290	38130499	210	-	2052.7572774819996	38130423	38130423	1	NC_040262.1:38130290-38130499;-	56	promoter	XM_004012582.3
NC_040262.1	38576157	38576482	326	-	62.205548272999984	38576437	38576437	1	NC_040262.1:38576157-38576482;-	43	intergenic	NA
NC_040262.1	38656538	38657185	648	-	766.8899059279989	38656743	38656743	1	NC_040262.1:38656538-38657185;-	56	proximal	XM_027975116.1;XM_004012575.4;XM_027975115.1;XM_027975114.1
NC_040262.1	38999178	38999732	555	-	151.43679529400006	38999563	38999563	1	NC_040262.1:38999178-38999732;-	46	CDS	XM_004012572.4
NC_040262.1	38999930	39000183	254	-	1203.2428194069992	39000001	39000001	1	NC_040262.1:38999930-39000183;-	54	fiveUTR	XM_004012572.4
NC_040262.1	39024518	39024699	182	-	938.3465664299998	39024571	39024571	1	NC_040262.1:39024518-39024699;-	56	promoter	XM_012185500.3
NC_040262.1	39150920	39151480	561	-	1633.6095992349997	39151392	39151392	1	NC_040262.1:39150920-39151480;-	54	intron	XM_004012564.4
NC_040262.1	39155482	39155623	142	-	197.4983002110001	39155551	39155551	1	NC_040262.1:39155482-39155623;-	41	promoter	XM_004012564.4
NC_040262.1	39791661	39794533	2873	-	380.7754521500005	39791835	39791835	1	NC_040262.1:39791661-39794533;-	54	threeUTR	XM_027975128.1;XM_027975129.1
NC_040262.1	39795161	39795580	420	-	46.31097314500002	39795419	39795419	1	NC_040262.1:39795161-39795580;-	38	CDS	XM_027975128.1;XM_027975129.1
NC_040262.1	39795979	39796983	1005	-	55.80296585800003	39796566	39796566	1	NC_040262.1:39795979-39796983;-	39	intron	XM_027975128.1;XM_027975129.1
NC_040262.1	39817951	39818728	778	-	49.20408626000001	39818495	39818495	1	NC_040262.1:39817951-39818728;-	40	intron	XM_027975128.1;XM_027975129.1
NC_040262.1	39825929	39826693	765	-	64.76658887799998	39826433	39826433	1	NC_040262.1:39825929-39826693;-	43	intron	XM_027975128.1;XM_027975129.1
NC_040262.1	39845660	39846902	1243	-	83.70803450199999	39846126	39846126	1	NC_040262.1:39845660-39846902;-	42	intron	XM_027975128.1;XM_027975129.1
NC_040262.1	39851744	39852691	948	-	47.49741329599999	39852400	39852400	1	NC_040262.1:39851744-39852691;-	38	intron	XM_027975128.1;XM_027975129.1
NC_040262.1	39855052	39855719	668	-	64.409259229	39855641	39855641	1	NC_040262.1:39855052-39855719;-	45	proximal	XM_027975128.1;XM_027975129.1
NC_040262.1	39855793	39856260	468	-	4049.0421046019997	39856167	39856167	1	NC_040262.1:39855793-39856260;-	56	promoter	XM_027975128.1;XM_027975129.1
NC_040262.1	40056234	40056730	497	-	562.3945680619996	40056457	40056457	1	NC_040262.1:40056234-40056730;-	51	proximal	XM_027975132.1;XM_027975133.1;XM_027975134.1
NC_040262.1	40081217	40081400	184	-	368.2083549770001	40081270	40081270	1	NC_040262.1:40081217-40081400;-	54	promoter	XM_027975139.1;XM_027975138.1
NC_040262.1	40309524	40309905	382	-	400.488548663	40309837	40309837	1	NC_040262.1:40309524-40309905;-	42	promoter	XM_027975135.1;XM_027975136.1
NC_040262.1	40319399	40319937	539	-	41.16796247499998	40319707	40319707	1	NC_040262.1:40319399-40319937;-	42	threeUTR	XM_027975140.1;XM_027975141.1
NC_040262.1	40320108	40320567	460	-	172.68678936599994	40320485	40320485	1	NC_040262.1:40320108-40320567;-	50	CDS	XM_027975140.1;XM_027975141.1
NC_040262.1	40329129	40329364	236	-	261.057520197	40329265	40329265	1	NC_040262.1:40329129-40329364;-	48	promoter	XM_027975140.1
NC_040262.1	40484794	40485165	372	-	1100.9027868750009	40484896	40484896	1	NC_040262.1:40484794-40485165;-	55	promoter	NM_001161889.1
NC_040262.1	40536530	40536715	186	-	7678.046446254	40536571	40536571	1	NC_040262.1:40536530-40536715;-	51	promoter	NM_001139447.1
NC_040262.1	40867073	40867327	255	-	86.57110034099995	40867218	40867218	1	NC_040262.1:40867073-40867327;-	42	antisense	NA
NC_040262.1	40908715	40909415	701	-	251.80100580799993	40909241	40909241	1	NC_040262.1:40908715-40909415;-	44	proximal	XM_027975155.1
NC_040262.1	41113055	41113388	334	-	651.708608171	41113321	41113321	1	NC_040262.1:41113055-41113388;-	47	promoter	XM_027975157.1
NC_040262.1	41252927	41253507	581	-	399.40547258900006	41253378	41253378	1	NC_040262.1:41252927-41253507;-	52	promoter	XM_012185438.3
NC_040262.1	41288792	41289105	314	-	137.22497867300004	41288824	41288824	1	NC_040262.1:41288792-41289105;-	40	fiveUTR	XM_027975160.1;XM_027975159.1
NC_040262.1	41332586	41333654	1069	-	96.28450912200006	41333313	41333313	1	NC_040262.1:41332586-41333654;-	50	exon	XM_027975165.1;XR_003590727.1
NC_040262.1	41333706	41334434	729	-	2000.9985537929995	41334289	41334289	1	NC_040262.1:41333706-41334434;-	56	exon	XM_027975165.1;XR_003590727.1
NC_040262.1	41335637	41335922	286	-	2456.7668214140017	41335845	41335845	1	NC_040262.1:41335637-41335922;-	56	promoter	XM_027975165.1;XR_003590727.1
NC_040262.1	41477453	41478001	549	-	72.73801774200001	41477852	41477852	1	NC_040262.1:41477453-41478001;-	38	intron	XM_027975166.1
NC_040262.1	41506950	41507387	438	-	58.567888265	41507247	41507247	1	NC_040262.1:41506950-41507387;-	42	intron	XM_027975166.1
NC_040262.1	41507793	41508309	517	-	429.249413568	41508238	41508238	1	NC_040262.1:41507793-41508309;-	46	promoter	XM_027975166.1
NC_040262.1	41552284	41553026	743	-	525.1617228240001	41552757	41552757	1	NC_040262.1:41552284-41553026;-	44	proximal	XM_027975172.1;XM_027975170.1;XM_027975168.1;XM_027975171.1
NC_040262.1	41614374	41615307	934	-	1015.2799437420007	41615122	41615122	1	NC_040262.1:41614374-41615307;-	53	proximal	XM_027975170.1;XM_027975168.1;XM_027975171.1
NC_040262.1	41673251	41673800	550	-	498.0686990149999	41673593	41673593	1	NC_040262.1:41673251-41673800;-	47	proximal	XM_027975168.1;XM_027975171.1
NC_040262.1	41717280	41717789	510	-	277.6848357810001	41717583	41717583	1	NC_040262.1:41717280-41717789;-	50	promoter	XM_027975527.1
NC_040262.1	41845630	41846212	583	-	671.5818250330001	41846116	41846116	1	NC_040262.1:41845630-41846212;-	55	promoter	XM_004012527.3;XM_012185431.2
NC_040262.1	41852195	41853992	1798	-	191.5962902029999	41853232	41853232	1	NC_040262.1:41852195-41853992;-	46	threeUTR	XM_015098556.2
NC_040262.1	41854019	41855553	1535	-	173.94855194899992	41855234	41855234	1	NC_040262.1:41854019-41855553;-	52	threeUTR	XM_015098556.2
NC_040262.1	41887869	41888248	380	-	95.499029219	41887944	41887944	1	NC_040262.1:41887869-41888248;-	46	CDS	XM_015098556.2
NC_040262.1	41916900	41917398	499	-	79.58930132899997	41917280	41917280	1	NC_040262.1:41916900-41917398;-	44	CDS	XM_015098556.2
NC_040262.1	41923618	41924017	400	-	3324.4582964609986	41923707	41923707	1	NC_040262.1:41923618-41924017;-	53	promoter	XM_015098556.2
NC_040262.1	42107463	42108489	1027	-	326.7141901080003	42107989	42107989	1	NC_040262.1:42107463-42108489;-	51	CDS	XM_004012524.3
NC_040262.1	42111645	42111902	258	-	92.56035111599998	42111849	42111849	1	NC_040262.1:42111645-42111902;-	43	CDS	XM_004012524.3
NC_040262.1	42112736	42113045	310	-	78.54899003300004	42112802	42112802	1	NC_040262.1:42112736-42113045;-	43	CDS	XM_004012524.3
NC_040262.1	42148763	42149028	266	-	2385.337182167	42148962	42148962	1	NC_040262.1:42148763-42149028;-	56	promoter	XM_004012524.3
NC_040262.1	42515311	42516355	1045	-	226.93356316999996	42515753	42515753	1	NC_040262.1:42515311-42516355;-	42	antisense	NA
NC_040262.1	42573332	42576339	3008	-	184.83771560999995	42574194	42574194	1	NC_040262.1:42573332-42576339;-	52	threeUTR	XM_004012516.4
NC_040262.1	42576872	42578784	1913	-	281.06026326199986	42578402	42578402	1	NC_040262.1:42576872-42578784;-	51	threeUTR	XM_004012516.4
NC_040262.1	42675963	42677105	1143	-	622.0809428139999	42676986	42676986	1	NC_040262.1:42675963-42677105;-	54	proximal	XM_004012516.4
NC_040262.1	42755005	42755348	344	-	92.85133642199996	42755220	42755220	1	NC_040262.1:42755005-42755348;-	49	antisense	NA
NC_040262.1	42878948	42879030	83	-	203.18828182600006	42878987	42878987	1	NC_040262.1:42878948-42879030;-	42	promoter	XR_003590732.1
NC_040262.1	43112904	43113534	631	-	63.52777966199999	43112997	43112997	1	NC_040262.1:43112904-43113534;-	44	antisense	NA
NC_040262.1	43139770	43140231	462	-	1540.2491758979995	43140086	43140086	1	NC_040262.1:43139770-43140231;-	56	promoter	XM_027975221.1;XM_004012510.4;XM_027975220.1
NC_040262.1	43211301	43211634	334	-	716.3738283240001	43211564	43211564	1	NC_040262.1:43211301-43211634;-	47	promoter	XM_027975225.1
NC_040262.1	43220801	43221052	252	-	630.5947283309997	43220867	43220867	1	NC_040262.1:43220801-43221052;-	55	fiveUTR	XM_027975226.1;XM_027975228.1;XM_027975227.1
NC_040262.1	43227963	43228223	261	-	68.93457620899999	43228037	43228037	1	NC_040262.1:43227963-43228223;-	47	CDS	NM_001177677.1;XR_003590854.1
NC_040262.1	43228660	43228915	256	-	12097.319265642998	43228776	43228776	1	NC_040262.1:43228660-43228915;-	56	promoter	NM_001177677.1;XR_003590845.1
NC_040262.1	43266017	43266215	199	-	95.38853851000002	43266080	43266080	1	NC_040262.1:43266017-43266215;-	47	CDS	XM_004012503.4
NC_040262.1	43266682	43266865	184	-	119.89185910900004	43266755	43266755	1	NC_040262.1:43266682-43266865;-	47	CDS	XM_004012503.4
NC_040262.1	43267622	43267997	376	-	102.356750931	43267688	43267688	1	NC_040262.1:43267622-43267997;-	43	CDS	XM_004012503.4
NC_040262.1	43275179	43275822	644	-	2359.7200324830014	43275769	43275769	1	NC_040262.1:43275179-43275822;-	56	promoter	XM_004012503.4
NC_040262.1	43275883	43276066	184	-	39.11086879100001	43276033	43276033	1	NC_040262.1:43275883-43276066;-	40	proximal	XM_004012503.4
NC_040262.1	43514267	43515149	883	-	666.0806312119992	43514905	43514905	1	NC_040262.1:43514267-43515149;-	55	promoter	XM_027975237.1
NC_040262.1	43535289	43535545	257	-	639.3004629969998	43535454	43535454	1	NC_040262.1:43535289-43535545;-	54	promoter	XM_004012496.4;XM_012185390.3
NC_040262.1	43551097	43551420	324	-	76.67451355500003	43551192	43551192	1	NC_040262.1:43551097-43551420;-	46	CDS	XM_004012495.4
NC_040262.1	43554628	43555020	393	-	1462.5920698	43554817	43554817	1	NC_040262.1:43554628-43555020;-	55	promoter	XM_004012495.4
NC_040262.1	43570362	43570712	351	-	820.2305554330001	43570533	43570533	1	NC_040262.1:43570362-43570712;-	54	promoter	XM_004012491.4
NC_040262.1	43727531	43727711	181	-	124.756920747	43727608	43727608	1	NC_040262.1:43727531-43727711;-	44	intergenic	NA
NC_040262.1	44010807	44011037	231	-	75.21693566199995	44010940	44010940	1	NC_040262.1:44010807-44011037;-	41	intron	XM_004012486.3;XM_004012487.3;XM_027975244.1
NC_040262.1	44012989	44013990	1002	-	471.94105773799936	44013185	44013185	1	NC_040262.1:44012989-44013990;-	48	intron	XM_004012486.3;XM_004012487.3;XM_027975244.1
NC_040262.1	44024235	44024497	263	-	2324.997594032998	44024352	44024352	1	NC_040262.1:44024235-44024497;-	54	promoter	XM_004012486.3;XM_004012487.3;XM_027975244.1
NC_040262.1	44534979	44535502	524	-	181.44692729700003	44535411	44535411	1	NC_040262.1:44534979-44535502;-	51	promoter	XM_027975251.1;XM_027975249.1;XM_027975252.1;XM_027975253.1;XM_027975254.1;XM_027975255.1
NC_040262.1	44621138	44622357	1220	-	253.217350136	44622139	44622139	1	NC_040262.1:44621138-44622357;-	47	CDS	XM_027975258.1
NC_040262.1	44622439	44622610	172	-	120.594995814	44622548	44622548	1	NC_040262.1:44622439-44622610;-	45	CDS	XM_027975258.1
NC_040262.1	44623462	44626438	2977	-	562.4386458110002	44624392	44624392	1	NC_040262.1:44623462-44626438;-	52	intron	XM_027975258.1
NC_040262.1	44628961	44629463	503	-	85.36982727399993	44629357	44629357	1	NC_040262.1:44628961-44629463;-	45	CDS	XM_027975258.1
NC_040262.1	44635099	44635752	654	-	2327.418211617	44635667	44635667	1	NC_040262.1:44635099-44635752;-	56	promoter	XM_027975258.1
NC_040262.1	44936253	44937859	1607	-	104.83622262900005	44937216	44937216	1	NC_040262.1:44936253-44937859;-	41	CDS	XM_004012484.4;XM_012185364.3
NC_040262.1	44937887	44938682	796	-	86.869308966	44938137	44938137	1	NC_040262.1:44937887-44938682;-	38	CDS	XM_004012484.4;XM_012185364.3
NC_040262.1	44945104	44945525	422	-	4132.278724792001	44945263	44945263	1	NC_040262.1:44945104-44945525;-	54	fiveUTR	XM_004012484.4;XM_012185364.3
NC_040262.1	44952652	44952993	342	-	3152.8585743030008	44952834	44952834	1	NC_040262.1:44952652-44952993;-	54	fiveUTR	XM_004012485.4
NC_040262.1	45338426	45338456	31	-	140.391673937	45338443	45338443	1	NC_040262.1:45338426-45338456;-	40	intergenic	NA
NC_040262.1	45401354	45401609	256	-	90.35912489400002	45401503	45401503	1	NC_040262.1:45401354-45401609;-	38	promoter	XM_027975269.1
NC_040262.1	45433679	45434039	361	-	1079.0686083029993	45433954	45433954	1	NC_040262.1:45433679-45434039;-	56	promoter	XM_004012482.4
NC_040262.1	45545974	45546281	308	-	816.841091026	45546146	45546146	1	NC_040262.1:45545974-45546281;-	53	promoter	XM_027975271.1
NC_040262.1	45597890	45598071	182	-	926.0347900390001	45597944	45597944	1	NC_040262.1:45597890-45598071;-	55	promoter	XM_004012480.4
NC_040262.1	45840647	45841014	368	-	244.82184727700002	45840951	45840951	1	NC_040262.1:45840647-45841014;-	50	fiveUTR	XM_027975283.1
NC_040262.1	46405560	46406476	917	-	1598.5570195000003	46406153	46406153	1	NC_040262.1:46405560-46406476;-	48	promoter	XM_015098505.2;XM_027975287.1
NC_040262.1	46783972	46784820	849	-	137.23131000299998	46784457	46784457	1	NC_040262.1:46783972-46784820;-	40	intron	XM_027975288.1;XM_015098503.2
NC_040262.1	48304564	48304678	115	-	54.02704383100001	48304656	48304656	1	NC_040262.1:48304564-48304678;-	41	antisense	NA
NC_040262.1	48654096	48654300	205	-	99.11509449499998	48654239	48654239	1	NC_040262.1:48654096-48654300;-	47	promoter	XM_004012466.4
NC_040262.1	48699655	48701194	1540	-	86.24638043500006	48699920	48699920	1	NC_040262.1:48699655-48701194;-	45	threeUTR	XM_027975293.1;XM_027975292.1;XM_027975294.1
NC_040262.1	48734739	48734997	259	-	118.106633609	48734946	48734946	1	NC_040262.1:48734739-48734997;-	39	fiveUTR	XM_027975293.1;XM_027975292.1;XM_027975294.1
NC_040262.1	48773594	48774120	527	-	595.746811512	48773813	48773813	1	NC_040262.1:48773594-48774120;-	50	promoter	XM_027975292.1;XM_027975294.1
NC_040262.1	48794204	48794565	362	-	154.999367051	48794479	48794479	1	NC_040262.1:48794204-48794565;-	44	promoter	XM_004012460.4
NC_040262.1	48818751	48819086	336	-	295.80506212699987	48819037	48819037	1	NC_040262.1:48818751-48819086;-	49	promoter	XM_027975296.1
NC_040262.1	48924329	48924685	357	-	549.526131398	48924419	48924419	1	NC_040262.1:48924329-48924685;-	49	exon	XM_027975299.1;XR_003590757.1
NC_040262.1	48954812	48955014	203	-	661.5243527059998	48954984	48954984	1	NC_040262.1:48954812-48955014;-	49	intron	XM_027975299.1
NC_040262.1	48963700	48963913	214	-	444.80266697100024	48963798	48963798	1	NC_040262.1:48963700-48963913;-	42	CDS	XM_027975299.1
NC_040262.1	49002384	49003009	626	-	283.7539061190001	49002869	49002869	1	NC_040262.1:49002384-49003009;-	52	fiveUTR	XM_004012458.4
NC_040262.1	49023368	49023411	44	-	294.36318743699997	49023394	49023394	1	NC_040262.1:49023368-49023411;-	48	promoter	XR_003590758.1
NC_040262.1	49176748	49177212	465	-	802.7805389090001	49176966	49176966	1	NC_040262.1:49176748-49177212;-	52	promoter	XM_027975303.1
NC_040262.1	49253463	49253881	419	-	4853.238174028001	49253617	49253617	1	NC_040262.1:49253463-49253881;-	54	promoter	XM_027975305.1
NC_040262.1	49304128	49304448	321	-	542.7706570260001	49304323	49304323	1	NC_040262.1:49304128-49304448;-	49	promoter	XM_004012450.4
NC_040262.1	49319559	49320042	484	-	538.8760479070002	49319652	49319652	1	NC_040262.1:49319559-49320042;-	51	fiveUTR	XM_012185305.3;XM_004012449.4
NC_040262.1	49343691	49344010	320	-	1997.3295173280012	49343793	49343793	1	NC_040262.1:49343691-49344010;-	52	promoter	NM_001099629.1
NC_040262.1	49613207	49613487	281	-	59.51772026599999	49613451	49613451	1	NC_040262.1:49613207-49613487;-	40	intergenic	NA
NC_040262.1	49976751	49977692	942	-	42.523344859999995	49977641	49977641	1	NC_040262.1:49976751-49977692;-	38	fiveUTR	XM_027975308.1;XM_027975309.1
NC_040262.1	50001383	50001723	341	-	487.99228273399973	50001597	50001597	1	NC_040262.1:50001383-50001723;-	45	promoter	XM_027975308.1;XM_027975309.1
NC_040262.1	50053892	50055536	1645	-	113.22470039099998	50055060	50055060	1	NC_040262.1:50053892-50055536;-	44	intron	XM_012185269.3;XM_015098480.2;XM_015098481.2;XM_015098476.2
NC_040262.1	50056214	50056532	319	-	42.648859137	50056502	50056502	1	NC_040262.1:50056214-50056532;-	38	fiveUTR	XM_012185269.3;XM_015098480.2;XM_015098481.2;XM_015098476.2
NC_040262.1	50059547	50059726	180	-	2322.906118508002	50059634	50059634	1	NC_040262.1:50059547-50059726;-	56	promoter	XM_015098480.2;XM_015098481.2;XM_015098476.2
NC_040262.1	50614591	50615111	521	-	85.059406478	50614988	50614988	1	NC_040262.1:50614591-50615111;-	46	CDS	XM_027975312.1
NC_040262.1	50618841	50619262	422	-	991.2875213249997	50619143	50619143	1	NC_040262.1:50618841-50619262;-	54	promoter	XM_027975312.1
NC_040262.1	50998748	50998911	164	-	274.145773651	50998814	50998814	1	NC_040262.1:50998748-50998911;-	44	promoter	XM_004012434.4
NC_040262.1	51007332	51008040	709	-	732.8952135260007	51007838	51007838	1	NC_040262.1:51007332-51008040;-	50	CDS	XM_027975318.1;XM_027975317.1
NC_040262.1	51041193	51041887	695	-	189.64472330900009	51041411	51041411	1	NC_040262.1:51041193-51041887;-	50	promoter	XM_012185254.3;XM_012185257.3;XM_027975319.1;XM_012185259.3;XM_027975320.1;XM_012185256.3;XM_012185260.3
NC_040262.1	51041942	51042229	288	-	142.679444584	51042078	51042078	1	NC_040262.1:51041942-51042229;-	49	proximal	XM_012185254.3;XM_012185257.3;XM_027975319.1;XM_012185259.3;XM_027975320.1;XM_012185256.3;XM_012185260.3
NC_040262.1	51050129	51050363	235	-	152.69893391999997	51050319	51050319	1	NC_040262.1:51050129-51050363;-	50	promoter	XM_004012431.3;XM_012185252.2
NC_040262.1	51091038	51091224	187	-	844.5298711099999	51091118	51091118	1	NC_040262.1:51091038-51091224;-	55	promoter	XM_012185251.3
NC_040262.1	51171860	51171977	118	-	181.910744356	51171950	51171950	1	NC_040262.1:51171860-51171977;-	52	exon	XM_015098474.2;XM_015098473.2;LOC105616451
NC_040262.1	51348837	51349610	774	-	1525.1702008419986	51349387	51349387	1	NC_040262.1:51348837-51349610;-	54	promoter	XM_015098474.2;XM_015098473.2
NC_040262.1	51419023	51420301	1279	-	123.369439917	51419949	51419949	1	NC_040262.1:51419023-51420301;-	46	threeUTR	XM_004012425.4
NC_040262.1	51420338	51421021	684	-	51.975300945	51420782	51420782	1	NC_040262.1:51420338-51421021;-	42	CDS	XM_004012425.4
NC_040262.1	51475847	51476385	539	-	2968.8406762990007	51476277	51476277	1	NC_040262.1:51475847-51476385;-	56	promoter	XM_004012425.4
NC_040262.1	52720845	52721053	209	-	192.53199213499997	52720956	52720956	1	NC_040262.1:52720845-52721053;-	43	promoter	XM_012185233.2
NC_040262.1	52777359	52777657	299	-	1256.8828395619992	52777573	52777573	1	NC_040262.1:52777359-52777657;-	54	promoter	XM_004012421.4
NC_040262.1	52800689	52802202	1514	-	260.94645326899985	52801890	52801890	1	NC_040262.1:52800689-52802202;-	50	threeUTR	XM_027975331.1;XM_012185232.3
NC_040262.1	52815661	52816208	548	-	83.17137147100003	52815788	52815788	1	NC_040262.1:52815661-52816208;-	45	CDS	XM_027975331.1;XM_012185232.3
NC_040262.1	52825032	52825545	514	-	93.09233594899999	52825525	52825525	1	NC_040262.1:52825032-52825545;-	40	CDS	XM_027975331.1;XM_012185232.3;XM_027975332.1
NC_040262.1	52825566	52825795	230	-	1660.4475094799998	52825757	52825757	1	NC_040262.1:52825566-52825795;-	55	fiveUTR	XM_027975331.1;XM_012185232.3;XM_027975332.1
NC_040262.1	52833962	52835005	1044	-	59.320593736000006	52834365	52834365	1	NC_040262.1:52833962-52835005;-	41	CDS	XM_027975331.1;XM_012185232.3
NC_040262.1	52854536	52855250	715	-	63.349027200999934	52854676	52854676	1	NC_040262.1:52854536-52855250;-	44	CDS	XM_027975331.1;XM_012185232.3
NC_040262.1	52875886	52877524	1639	-	131.94083394299994	52876996	52876996	1	NC_040262.1:52875886-52877524;-	47	intron	XM_027975331.1;XM_012185232.3
NC_040262.1	52885342	52886087	746	-	99.923281093	52885555	52885555	1	NC_040262.1:52885342-52886087;-	42	intron	XM_027975331.1;XM_012185232.3
NC_040262.1	52893352	52894166	815	-	78.878230563	52893590	52893590	1	NC_040262.1:52893352-52894166;-	41	intron	XM_027975331.1;XM_012185232.3
NC_040262.1	52895639	52896889	1251	-	2436.6038432759997	52896733	52896733	1	NC_040262.1:52895639-52896889;-	56	proximal	XM_027975331.1
NC_040262.1	53081365	53081541	177	-	44.228502033	53081412	53081412	1	NC_040262.1:53081365-53081541;-	41	CDS	XM_015098467.2
NC_040262.1	53095165	53095226	62	-	39.221902609999994	53095201	53095201	1	NC_040262.1:53095165-53095226;-	39	CDS	XM_015098467.2
NC_040262.1	53102552	53102919	368	-	1867.011770086001	53102801	53102801	1	NC_040262.1:53102552-53102919;-	55	promoter	XM_015098467.2
NC_040262.1	53140857	53142176	1320	-	159.55581463300013	53141910	53141910	1	NC_040262.1:53140857-53142176;-	48	intergenic	NR_107879.1;rna-MIR21
NC_040262.1	53142906	53144117	1212	-	3320.6947793629997	53143616	53143616	1	NC_040262.1:53142906-53144117;-	55	intergenic	NA
NC_040262.1	53175870	53176332	463	-	140.216672265	53176193	53176193	1	NC_040262.1:53175870-53176332;-	39	intergenic	NA
NC_040262.1	53271205	53271775	571	-	4277.096816948999	53271555	53271555	1	NC_040262.1:53271205-53271775;-	56	intergenic	NA
NC_040262.1	53284699	53285822	1124	-	161.46224850899998	53285631	53285631	1	NC_040262.1:53284699-53285822;-	49	CDS	XM_027975338.1;XM_027975339.1;XM_027975336.1;XM_027975337.1
NC_040262.1	53300655	53301760	1106	-	294.87425995800015	53301131	53301131	1	NC_040262.1:53300655-53301760;-	51	intron	XM_027975338.1;XM_027975339.1;XM_027975336.1;XM_027975337.1
NC_040262.1	53302879	53303713	835	-	155.249629432	53303550	53303550	1	NC_040262.1:53302879-53303713;-	50	CDS	XM_027975338.1;XM_027975339.1;XM_027975336.1;XM_027975337.1
NC_040262.1	53312663	53312823	161	-	86.86598484500001	53312738	53312738	1	NC_040262.1:53312663-53312823;-	43	CDS	XM_027975338.1;XM_027975339.1;XM_027975336.1;XM_027975337.1
NC_040262.1	53314781	53315045	265	-	66.35719458	53314847	53314847	1	NC_040262.1:53314781-53315045;-	39	CDS	XM_027975338.1;XM_027975339.1;XM_027975336.1;XM_027975337.1
NC_040262.1	53322567	53322811	245	-	63.48529012800001	53322782	53322782	1	NC_040262.1:53322567-53322811;-	43	CDS	XM_027975338.1;XM_027975339.1;XM_027975336.1;XM_027975337.1
[truncated: 26,149 more rows]
