# Supplementary material for: Global Analysis of Transcription Start Sites in the New Ovine Reference Genome (Oar rambouillet v1.0)
Source: Front Genet. 2020 Oct 23;11:580580. doi: 10.3389/fgene.2020.580580 (PMC7645153; doi:10.3389/fgene.2020.580580)
Supplement: Supplementary file 14 [file Data_Sheet_1.ZIP › README.txt]

BCs_df_ramb1.tsv	Dataframe containing expression metrics of Bi-Directional clusters (CAGEfighR output)
TSSs_df_ramb1.tsv	Dataframe containing expression metrics of Uni-Directional clusters (CAGEfighR output)
Links_df_ramb1.tsv	Dataframe containing co-expression links between long range cis Enhancers and TSSs under influence (CAGEfightR output)
RNA_df_ramb1.tsv	Dataframe containing transcript level expression from mRNA-Seq analysis of all tissues (Kallisto + txImport output)
